# Supplementary material for: Angiotensin II prevents the metabolic but not the transdifferentiating effect of EGF on vascular smooth muscle cells from human female donors
Source: iScience. 2026 Jun 2;29(6):115886. doi: 10.1016/j.isci.2026.115886 (PMC13254892; doi:10.1016/j.isci.2026.115886)
Supplement: Table S1. Quantification of inflammation marker secretions by VSMC — s Table containing the results of the proximity-based assay for secreted inflammation markers (data used to generate Figure 1E). [file mmc2.xlsx]

## Sheet: Sheet1
Olink assay
Assay	sampleGroup	treatment	PlateLOD	NPX	perToControl	Fold
4E-BP1	G8	A	-1.02422	1.90814	131.308	1.31308
4E-BP1	G9	A	-1.02422	2.32921	67.4925	-1.48165
4E-BP1	G6	A	-1.02422	0.7661	64.9752	-1.53905
4E-BP1	G5	A	-1.02422	0.39694	61.6358	-1.62243
4E-BP1	G7	A	-1.02422	0.22948	102.633	1.02633
4E-BP1	G11	A	-1.02422	2.50148	86.0818	-1.16169
4E-BP1	G3	A	-1.02422	1.39931	78.2824	-1.27743
4E-BP1	G8	C	-1.02422	1.51519	100	1
4E-BP1	G9	C	-1.02422	2.89641	100	1
4E-BP1	G6	C	-1.02422	1.38814	100	1
4E-BP1	G5	C	-1.02422	1.0951	100	1
4E-BP1	G7	C	-1.02422	0.19199	100	1
4E-BP1	G11	C	-1.02422	2.7177	100	1
4E-BP1	G3	C	-1.02422	1.75255	100	1
4E-BP1	G8	E	-1.02422	1.24986	83.2008	-1.20191
4E-BP1	G9	E	-1.02422	2.06328	56.131	-1.78155
4E-BP1	G6	E	-1.02422	1.2034	87.9808	-1.13661
4E-BP1	G5	E	-1.02422	0.6395	72.9207	-1.37135
4E-BP1	G7	E	-1.02422	0.52853	126.272	1.26272
4E-BP1	G11	E	-1.02422	1.91356	57.2703	-1.7461
4E-BP1	G3	E	-1.02422	1.2565	70.9045	-1.41035
4E-BP1	G8	EA	-1.02422	2.33539	176.565	1.76565
4E-BP1	G9	EA	-1.02422	2.4561	73.6976	-1.3569
4E-BP1	G6	EA	-1.02422	0.54134	55.6017	-1.79851
4E-BP1	G5	EA	-1.02422	0.69677	75.8736	-1.31798
4E-BP1	G7	EA	-1.02422	0.23296	102.881	1.02881
4E-BP1	G11	EA	-1.02422	2.30978	75.3709	-1.32677
4E-BP1	G3	EA	-1.02422	1.38611	77.5694	-1.28917
ADA	G8	A	-0.954944	0.86719	108.87	1.0887
ADA	G9	A	-0.954944	1.25647	86.0716	-1.16182
ADA	G6	A	-0.954944	-0.48362	102.513	1.02513
ADA	G5	A	-0.954944	-0.67253	68.6533	-1.4566
ADA	G7	A	-0.954944	-0.27976	103.987	1.03987
ADA	G11	A	-0.954944	1.86038	133.752	1.33752
ADA	G3	A	-0.954944	0.64705	117.327	1.17327
ADA	G8	C	-0.954944	0.74459	100	1
ADA	G9	C	-0.954944	1.47286	100	1
ADA	G6	C	-0.954944	-0.51943	100	1
ADA	G5	C	-0.954944	-0.12993	100	1
ADA	G7	C	-0.954944	-0.33616	100	1
ADA	G11	C	-0.954944	1.44082	100	1
ADA	G3	C	-0.954944	0.41651	100	1
ADA	G8	E	-0.954944	1.10631	128.496	1.28496
ADA	G9	E	-0.954944	1.81023	126.345	1.26345
ADA	G6	E	-0.954944	0.35909	183.849	1.83849
ADA	G5	E	-0.954944	-0.477472	78.5922	-1.27239
ADA	G7	E	-0.954944	0.30461	155.916	1.55916
ADA	G11	E	-0.954944	1.25394	87.8504	-1.1383
ADA	G3	E	-0.954944	1.23085	175.849	1.75849
ADA	G8	EA	-0.954944	1.47238	165.61	1.6561
ADA	G9	EA	-0.954944	1.57894	107.63	1.0763
ADA	G6	EA	-0.954944	-0.44994	104.935	1.04935
ADA	G5	EA	-0.954944	-0.28806	89.6186	-1.11584
ADA	G7	EA	-0.954944	-0.02548	124.029	1.24029
ADA	G11	EA	-0.954944	2.00083	147.428	1.47428
ADA	G3	EA	-0.954944	0.91886	141.652	1.41652
CASP-8	G8	A	0.760621	2.38935	100.56	1.0056
CASP-8	G9	A	0.760621	1.51018	62.5963	-1.59754
CASP-8	G6	A	0.760621	1.75059	102.972	1.02972
CASP-8	G5	A	0.760621	1.75412	82.8199	-1.20744
CASP-8	G7	A	0.760621	1.6547	135.496	1.35496
CASP-8	G11	A	0.760621	2.00002	72.1384	-1.38622
CASP-8	G3	A	0.760621	2.69273	112.01	1.1201
CASP-8	G8	C	0.760621	2.38129	100	1
CASP-8	G9	C	0.760621	2.18603	100	1
CASP-8	G6	C	0.760621	1.70834	100	1
CASP-8	G5	C	0.760621	2.02607	100	1
CASP-8	G7	C	0.760621	1.21645	100	1
CASP-8	G11	C	0.760621	2.47118	100	1
CASP-8	G3	C	0.760621	2.5291	100	1
CASP-8	G8	E	0.760621	2.37233	99.3809	-1.00623
CASP-8	G9	E	0.760621	2.22642	102.839	1.02839
CASP-8	G6	E	0.760621	1.70371	99.6796	-1.00321
CASP-8	G5	E	0.760621	1.73476	81.716	-1.22375
CASP-8	G7	E	0.760621	2.21636	199.988	1.99988
CASP-8	G11	E	0.760621	2.19038	82.3134	-1.21487
CASP-8	G3	E	0.760621	2.60463	105.375	1.05375
CASP-8	G8	EA	0.760621	2.95924	149.273	1.49273
CASP-8	G9	EA	0.760621	2.00549	88.2373	-1.13331
CASP-8	G6	EA	0.760621	1.54699	89.4188	-1.11833
CASP-8	G5	EA	0.760621	1.59351	74.0946	-1.34963
CASP-8	G7	EA	0.760621	1.54594	125.657	1.25657
CASP-8	G11	EA	0.760621	2.05773	75.0826	-1.33187
CASP-8	G3	EA	0.760621	2.34824	88.2177	-1.13356
CCL11	G8	A	-0.921475	2.44292	104.269	1.04269
CCL11	G9	A	-0.921475	9.76229	78.8952	-1.2675
CCL11	G6	A	-0.921475	0.53916	68.6276	-1.45714
CCL11	G5	A	-0.921475	0.37211	74.7476	-1.33783
CCL11	G7	A	-0.921475	0.26926	115.726	1.15726
CCL11	G11	A	-0.921475	9.92577	108.343	1.08343
CCL11	G3	A	-0.921475	8.64786	111.788	1.11788
CCL11	G8	C	-0.921475	2.38261	100	1
CCL11	G9	C	-0.921475	10.1043	100	1
CCL11	G6	C	-0.921475	1.0823	100	1
CCL11	G5	C	-0.921475	0.79201	100	1
CCL11	G7	C	-0.921475	0.05855	100	1
CCL11	G11	C	-0.921475	9.81016	100	1
CCL11	G3	C	-0.921475	8.4871	100	1
CCL11	G8	E	-0.921475	0.64985	30.0876	-3.32363
CCL11	G9	E	-0.921475	9.6725	74.1347	-1.3489
CCL11	G6	E	-0.921475	-0.02498	46.4168	-2.15439
CCL11	G5	E	-0.921475	-0.03588	56.3353	-1.77509
CCL11	G7	E	-0.921475	0.23061	112.667	1.12667
CCL11	G11	E	-0.921475	8.2211	33.2388	-3.00853
CCL11	G3	E	-0.921475	7.91434	67.2329	-1.48737
CCL11	G8	EA	-0.921475	1.71783	63.0785	-1.58533
CCL11	G9	EA	-0.921475	9.1774	52.5995	-1.90116
CCL11	G6	EA	-0.921475	-0.24297	39.9074	-2.5058
CCL11	G5	EA	-0.921475	-0.24131	48.8584	-2.04673
CCL11	G7	EA	-0.921475	-0.23973	81.3221	-1.22968
CCL11	G11	EA	-0.921475	8.53203	41.233	-2.42524
CCL11	G3	EA	-0.921475	8.11816	77.4351	-1.2914
CCL20	G8	A	0.531102	5.25267	114.541	1.14541
CCL20	G9	A	0.531102	7.95353	62.7488	-1.59366
CCL20	G6	A	0.531102	3.99134	145.531	1.45531
CCL20	G5	A	0.531102	3.02953	78.0013	-1.28203
CCL20	G7	A	0.531102	3.97715	210.817	2.10817
CCL20	G11	A	0.531102	8.74212	59.3953	-1.68364
CCL20	G3	A	0.531102	8.63537	126.948	1.26948
CCL20	G8	C	0.531102	5.0568	100	1
CCL20	G9	C	0.531102	8.62587	100	1
CCL20	G6	C	0.531102	3.45001	100	1
CCL20	G5	C	0.531102	3.38796	100	1
CCL20	G7	C	0.531102	2.90116	100	1
CCL20	G11	C	0.531102	9.4937	100	1
CCL20	G3	C	0.531102	8.29113	100	1
CCL20	G8	E	0.531102	5.55432	141.178	1.41178
CCL20	G9	E	0.531102	8.51307	92.4791	-1.08132
CCL20	G6	E	0.531102	4.1579	163.341	1.63341
CCL20	G5	E	0.531102	3.07709	80.6155	-1.24046
CCL20	G7	E	0.531102	4.36732	276.286	2.76286
CCL20	G11	E	0.531102	9.32849	89.1799	-1.12133
CCL20	G3	E	0.531102	8.88647	151.083	1.51083
CCL20	G8	EA	0.531102	6.27653	232.903	2.32903
CCL20	G9	EA	0.531102	9.29207	158.689	1.58689
CCL20	G6	EA	0.531102	4.06237	152.876	1.52876
CCL20	G5	EA	0.531102	2.73689	63.6808	-1.57033
CCL20	G7	EA	0.531102	3.92743	203.675	2.03675
CCL20	G11	EA	0.531102	9.37207	91.9149	-1.08796
CCL20	G3	EA	0.531102	8.82868	145.151	1.45151
CCL3	G8	A	-0.491181	2.92507	101.115	1.01115
CCL3	G9	A	-0.491181	0.51658	102.5	1.025
CCL3	G6	A	-0.491181	0.77848	120.639	1.20639
CCL3	G5	A	-0.491181	0.24697	140.694	1.40694
CCL3	G7	A	-0.491181	0.35728	64.9909	-1.53868
CCL3	G11	A	-0.491181	2.05772	149.459	1.49459
CCL3	G3	A	-0.491181	2.31705	189.2	1.892
CCL3	G8	C	-0.491181	2.90907	100	1
CCL3	G9	C	-0.491181	0.48095	100	1
CCL3	G6	C	-0.491181	0.50778	100	1
CCL3	G5	C	-0.491181	-0.24559	100	1
CCL3	G7	C	-0.491181	0.97897	100	1
CCL3	G11	C	-0.491181	1.47797	100	1
CCL3	G3	C	-0.491181	1.39714	100	1
CCL3	G8	E	-0.491181	3.92801	202.643	2.02643
CCL3	G9	E	-0.491181	2.03351	293.337	2.93337
CCL3	G6	E	-0.491181	0.66571	111.569	1.11569
CCL3	G5	E	-0.491181	-0.43085	87.9491	-1.13702
CCL3	G7	E	-0.491181	1.82872	180.219	1.80219
CCL3	G11	E	-0.491181	2.11579	155.598	1.55598
CCL3	G3	E	-0.491181	1.741	126.915	1.26915
CCL3	G8	EA	-0.491181	4.023	216.434	2.16434
CCL3	G9	EA	-0.491181	1.5008	202.771	2.02771
CCL3	G6	EA	-0.491181	0.20898	81.2928	-1.23012
CCL3	G5	EA	-0.491181	-0.27727	97.8281	-1.0222
CCL3	G7	EA	-0.491181	1.35762	130.012	1.30012
CCL3	G11	EA	-0.491181	2.43378	193.967	1.93967
CCL3	G3	EA	-0.491181	2.44023	206.064	2.06064
CD40	G8	A	1.39312	5.57333	88.1725	-1.13414
CD40	G9	A	1.39312	7.07976	81.1408	-1.23243
CD40	G6	A	1.39312	3.85265	97.7067	-1.02347
CD40	G5	A	1.39312	3.22149	16.824	-5.9439
CD40	G7	A	1.39312	4.15585	121.349	1.21349
CD40	G11	A	1.39312	7.7488	107.508	1.07508
CD40	G3	A	1.39312	7.61102	156.634	1.56634
CD40	G8	C	1.39312	5.75493	100	1
CD40	G9	C	1.39312	7.38126	100	1
CD40	G6	C	1.39312	3.88612	100	1
CD40	G5	C	1.39312	5.7929	100	1
CD40	G7	C	1.39312	3.87669	100	1
CD40	G11	C	1.39312	7.64436	100	1
CD40	G3	C	1.39312	6.96362	100	1
CD40	G8	E	1.39312	5.26994	71.4502	-1.39958
CD40	G9	E	1.39312	7.44157	104.269	1.04269
CD40	G6	E	1.39312	4.35767	138.66	1.3866
CD40	G5	E	1.39312	3.82666	25.5919	-3.90748
CD40	G7	E	1.39312	4.41426	145.153	1.45153
CD40	G11	E	1.39312	7.82623	113.435	1.13435
CD40	G3	E	1.39312	7.14914	113.723	1.13723
CD40	G8	EA	1.39312	6.09009	126.152	1.26152
CD40	G9	EA	1.39312	7.51559	109.758	1.09758
CD40	G6	EA	1.39312	4.2272	126.67	1.2667
CD40	G5	EA	1.39312	3.84306	25.8845	-3.86332
CD40	G7	EA	1.39312	4.00818	109.542	1.09542
CD40	G11	EA	1.39312	7.8752	117.352	1.17352
CD40	G3	EA	1.39312	7.02195	104.126	1.04126
CDCP1	G8	A	0.306487	5.22762	102.622	1.02622
CDCP1	G9	A	0.306487	5.23325	80.919	-1.2358
CDCP1	G6	A	0.306487	4.35352	125.102	1.25102
CDCP1	G5	A	0.306487	4.68481	87.6302	-1.14116
CDCP1	G7	A	0.306487	4.53866	128.972	1.28972
CDCP1	G11	A	0.306487	6.46611	111.572	1.11572
CDCP1	G3	A	0.306487	7.52019	147.881	1.47881
CDCP1	G8	C	0.306487	5.19028	100	1
CDCP1	G9	C	0.306487	5.5387	100	1
CDCP1	G6	C	0.306487	4.03041	100	1
CDCP1	G5	C	0.306487	4.87531	100	1
CDCP1	G7	C	0.306487	4.1716	100	1
CDCP1	G11	C	0.306487	6.30814	100	1
CDCP1	G3	C	0.306487	6.95575	100	1
CDCP1	G8	E	0.306487	5.03759	89.9572	-1.11164
CDCP1	G9	E	0.306487	6.6455	215.367	2.15367
CDCP1	G6	E	0.306487	5.30219	241.459	2.41459
CDCP1	G5	E	0.306487	4.51166	77.7196	-1.28668
CDCP1	G7	E	0.306487	4.6977	144.003	1.44003
CDCP1	G11	E	0.306487	6.99168	160.608	1.60608
CDCP1	G3	E	0.306487	7.49993	145.819	1.45819
CDCP1	G8	EA	0.306487	5.68579	140.982	1.40982
CDCP1	G9	EA	0.306487	6.32608	172.594	1.72594
CDCP1	G6	EA	0.306487	4.98228	193.438	1.93438
CDCP1	G5	EA	0.306487	4.78626	94.0142	-1.06367
CDCP1	G7	EA	0.306487	4.74796	149.108	1.49108
CDCP1	G11	EA	0.306487	7.39619	212.587	2.12587
CDCP1	G3	EA	0.306487	7.07214	108.402	1.08402
CSF-1	G8	A	0.221287	7.72085	91.0184	-1.09868
CSF-1	G9	A	0.221287	8.97649	91.4021	-1.09407
CSF-1	G6	A	0.221287	6.08671	93.724	-1.06696
CSF-1	G5	A	0.221287	6.30917	97.6749	-1.0238
CSF-1	G7	A	0.221287	6.40832	88.9915	-1.1237
CSF-1	G11	A	0.221287	9.18599	96.7927	-1.03314
CSF-1	G3	A	0.221287	9.24087	106.118	1.06118
CSF-1	G8	C	0.221287	7.85662	100	1
CSF-1	G9	C	0.221287	9.10619	100	1
CSF-1	G6	C	0.221287	6.18022	100	1
CSF-1	G5	C	0.221287	6.34311	100	1
CSF-1	G7	C	0.221287	6.57658	100	1
CSF-1	G11	C	0.221287	9.23302	100	1
CSF-1	G3	C	0.221287	9.1552	100	1
CSF-1	G8	E	0.221287	7.87173	101.053	1.01053
CSF-1	G9	E	0.221287	9.49467	130.901	1.30901
CSF-1	G6	E	0.221287	6.67249	140.666	1.40666
CSF-1	G5	E	0.221287	6.68142	126.427	1.26427
CSF-1	G7	E	0.221287	6.79705	116.511	1.16511
CSF-1	G11	E	0.221287	9.0988	91.1162	-1.0975
CSF-1	G3	E	0.221287	9.25203	106.942	1.06942
CSF-1	G8	EA	0.221287	8.06375	115.439	1.15439
CSF-1	G9	EA	0.221287	9.26518	111.651	1.11651
CSF-1	G6	EA	0.221287	6.41879	117.982	1.17982
CSF-1	G5	EA	0.221287	6.89574	146.676	1.46676
CSF-1	G7	EA	0.221287	6.65328	105.46	1.0546
CSF-1	G11	EA	0.221287	9.51841	121.874	1.21874
CSF-1	G3	EA	0.221287	9.20239	103.325	1.03325
CST5	G8	A	-1.25702	-0.5612	104.776	1.04776
CST5	G9	A	-1.25702	-0.49986	60.9881	-1.63966
CST5	G6	A	-1.25702	-0.628509	111.99	1.1199
CST5	G5	A	-1.25702	-0.628509	142.749	1.42749
CST5	G7	A	-1.25702	-0.628509	100	1
CST5	G11	A	-1.25702	-0.4219	91.1282	-1.09735
CST5	G3	A	-1.25702	-0.628509	127.908	1.27908
CST5	G8	C	-1.25702	-0.628509	100	1
CST5	G9	C	-1.25702	0.21354	100	1
CST5	G6	C	-1.25702	-0.79188	100	1
CST5	G5	C	-1.25702	-1.14199	100	1
CST5	G7	C	-1.25702	-0.628509	100	1
CST5	G11	C	-1.25702	-0.28787	100	1
CST5	G3	C	-1.25702	-0.98362	100	1
CST5	G8	E	-1.25702	-1.02002	76.2331	-1.31177
CST5	G9	E	-1.25702	0.27839	104.598	1.04598
CST5	G6	E	-1.25702	-1.17745	76.5477	-1.30638
CST5	G5	E	-1.25702	-1.00669	109.832	1.09832
CST5	G7	E	-1.25702	-0.9993	77.3359	-1.29306
CST5	G11	E	-1.25702	-0.79131	70.5423	-1.41759
CST5	G3	E	-1.25702	-0.58041	132.245	1.32245
CST5	G8	EA	-1.25702	-0.16967	137.444	1.37444
CST5	G9	EA	-1.25702	-0.03478	84.1876	-1.18782
CST5	G6	EA	-1.25702	-0.628509	111.99	1.1199
CST5	G5	EA	-1.25702	-0.97662	112.145	1.12145
CST5	G7	EA	-1.25702	-0.628509	100	1
CST5	G11	EA	-1.25702	-0.62871	78.9581	-1.26649
CST5	G3	EA	-1.25702	-1.08558	93.1766	-1.07323
CXCL1	G8	A	2.23006	14.4529	94.1165	-1.06251
CXCL1	G9	A	2.23006	14.5084	109.83	1.0983
CXCL1	G6	A	2.23006	9.93476	66.9117	-1.49451
CXCL1	G5	A	2.23006	8.23985	114.468	1.14468
CXCL1	G7	A	2.23006	11.542	109.708	1.09708
CXCL1	G11	A	2.23006	14.3525	112.563	1.12563
CXCL1	G3	A	2.23006	14.447	99.3271	-1.00677
CXCL1	G8	C	2.23006	14.5403	100	1
CXCL1	G9	C	2.23006	14.3732	100	1
CXCL1	G6	C	2.23006	10.5144	100	1
CXCL1	G5	C	2.23006	8.0449	100	1
CXCL1	G7	C	2.23006	11.4083	100	1
CXCL1	G11	C	2.23006	14.1818	100	1
CXCL1	G3	C	2.23006	14.4567	100	1
CXCL1	G8	E	2.23006	14.1243	74.9463	-1.33429
CXCL1	G9	E	2.23006	14.5874	116.006	1.16006
CXCL1	G6	E	2.23006	10.1317	76.6964	-1.30384
CXCL1	G5	E	2.23006	8.81717	170.796	1.70796
CXCL1	G7	E	2.23006	12.132	165.142	1.65142
CXCL1	G11	E	2.23006	14.3063	109.008	1.09008
CXCL1	G3	E	2.23006	14.2909	89.1422	-1.1218
CXCL1	G8	EA	2.23006	14.4801	95.9098	-1.04265
CXCL1	G9	EA	2.23006	14.308	95.5833	-1.04621
CXCL1	G6	EA	2.23006	9.50924	49.8205	-2.00721
CXCL1	G5	EA	2.23006	8.29779	119.159	1.19159
CXCL1	G7	EA	2.23006	12.0365	154.559	1.54559
CXCL1	G11	EA	2.23006	14.6546	138.774	1.38774
CXCL1	G3	EA	2.23006	14.5922	109.847	1.09847
CXCL5	G8	A	0.23694	7.72173	101.924	1.01924
CXCL5	G9	A	0.23694	13.1533	77.9613	-1.28269
CXCL5	G6	A	0.23694	3.08145	86.126	-1.16109
CXCL5	G5	A	0.23694	2.46457	105.06	1.0506
CXCL5	G7	A	0.23694	4.65782	108.364	1.08364
CXCL5	G11	A	0.23694	13.6822	110.045	1.10045
CXCL5	G3	A	0.23694	13.6385	100.272	1.00272
CXCL5	G8	C	0.23694	7.69423	100	1
CXCL5	G9	C	0.23694	13.5124	100	1
CXCL5	G6	C	0.23694	3.29693	100	1
CXCL5	G5	C	0.23694	2.39335	100	1
CXCL5	G7	C	0.23694	4.54193	100	1
CXCL5	G11	C	0.23694	13.5441	100	1
CXCL5	G3	C	0.23694	13.6346	100	1
CXCL5	G8	E	0.23694	6.746	51.8268	-1.9295
CXCL5	G9	E	0.23694	13.3351	88.4338	-1.13079
CXCL5	G6	E	0.23694	2.95693	79.0041	-1.26576
CXCL5	G5	E	0.23694	2.35301	97.2426	-1.02836
CXCL5	G7	E	0.23694	5.26918	165.548	1.65548
CXCL5	G11	E	0.23694	13.5627	101.295	1.01295
CXCL5	G3	E	0.23694	13.5501	94.3085	-1.06035
CXCL5	G8	EA	0.23694	7.57935	92.3459	-1.08288
CXCL5	G9	EA	0.23694	13.5883	105.397	1.05397
CXCL5	G6	EA	0.23694	2.76327	69.08	-1.4476
CXCL5	G5	EA	0.23694	2.0863	80.8293	-1.23718
CXCL5	G7	EA	0.23694	4.70529	111.989	1.11989
CXCL5	G11	EA	0.23694	13.4505	93.7142	-1.06707
CXCL5	G3	EA	0.23694	13.3296	80.9437	-1.23543
CXCL6	G8	A	-0.912236	10.6821	118.272	1.18272
CXCL6	G9	A	-0.912236	11.3803	149.04	1.4904
CXCL6	G6	A	-0.912236	5.90401	98.7738	-1.01241
CXCL6	G5	A	-0.912236	4.53123	68.0935	-1.46857
CXCL6	G7	A	-0.912236	7.53857	112.154	1.12154
CXCL6	G11	A	-0.912236	11.0248	161.822	1.61822
CXCL6	G3	A	-0.912236	10.9601	101.459	1.01459
CXCL6	G8	C	-0.912236	10.44	100	1
CXCL6	G9	C	-0.912236	10.8046	100	1
CXCL6	G6	C	-0.912236	5.92181	100	1
CXCL6	G5	C	-0.912236	5.08564	100	1
CXCL6	G7	C	-0.912236	7.37309	100	1
CXCL6	G11	C	-0.912236	10.3304	100	1
CXCL6	G3	C	-0.912236	10.9392	100	1
CXCL6	G8	E	-0.912236	9.96911	72.1519	-1.38596
CXCL6	G9	E	-0.912236	11.4966	161.553	1.61553
CXCL6	G6	E	-0.912236	6.3862	137.973	1.37973
CXCL6	G5	E	-0.912236	5.01676	95.3378	-1.0489
CXCL6	G7	E	-0.912236	7.99192	153.563	1.53563
CXCL6	G11	E	-0.912236	10.6196	122.191	1.22191
CXCL6	G3	E	-0.912236	10.8489	93.934	-1.06458
CXCL6	G8	EA	-0.912236	11.0091	148.363	1.48363
CXCL6	G9	EA	-0.912236	10.4797	79.8404	-1.2525
CXCL6	G6	EA	-0.912236	6.1678	118.591	1.18591
CXCL6	G5	EA	-0.912236	4.27784	57.1252	-1.75054
CXCL6	G7	EA	-0.912236	7.64636	120.854	1.20854
CXCL6	G11	EA	-0.912236	11.179	180.068	1.80068
CXCL6	G3	EA	-0.912236	11.1516	115.86	1.1586
FGF-5	G8	A	0.437686	2.62221	101.716	1.01716
FGF-5	G9	A	0.437686	2.30165	100.749	1.00749
FGF-5	G6	A	0.437686	2.17578	116.029	1.16029
FGF-5	G5	A	0.437686	1.97077	94.1942	-1.06164
FGF-5	G7	A	0.437686	1.76127	119.856	1.19856
FGF-5	G11	A	0.437686	2.34732	117.428	1.17428
FGF-5	G3	A	0.437686	2.06667	104.597	1.04597
FGF-5	G8	C	0.437686	2.59766	100	1
FGF-5	G9	C	0.437686	2.29088	100	1
FGF-5	G6	C	0.437686	1.9613	100	1
FGF-5	G5	C	0.437686	2.05706	100	1
FGF-5	G7	C	0.437686	1.49997	100	1
FGF-5	G11	C	0.437686	2.11554	100	1
FGF-5	G3	C	0.437686	2.00183	100	1
FGF-5	G8	E	0.437686	2.53097	95.4826	-1.04731
FGF-5	G9	E	0.437686	3.03557	167.561	1.67561
FGF-5	G6	E	0.437686	2.25867	122.89	1.2289
FGF-5	G5	E	0.437686	2.11727	104.262	1.04262
FGF-5	G7	E	0.437686	1.99369	140.807	1.40807
FGF-5	G11	E	0.437686	2.54636	134.8	1.348
FGF-5	G3	E	0.437686	2.49378	140.634	1.40634
FGF-5	G8	EA	0.437686	3.12678	144.305	1.44305
FGF-5	G9	EA	0.437686	3.08353	173.225	1.73225
FGF-5	G6	EA	0.437686	2.04862	106.239	1.06239
FGF-5	G5	EA	0.437686	2.20176	110.55	1.1055
FGF-5	G7	EA	0.437686	1.93863	135.534	1.35534
FGF-5	G11	EA	0.437686	2.63747	143.587	1.43587
FGF-5	G3	EA	0.437686	2.23491	117.534	1.17534
Flt3L	G8	A	0.436607	2.49381	96.2554	-1.0389
Flt3L	G9	A	0.436607	3.01763	83.9842	-1.1907
Flt3L	G6	A	0.436607	0.94928	113.924	1.13924
Flt3L	G5	A	0.436607	0.218304	72.4086	-1.38105
Flt3L	G7	A	0.436607	1.18456	96.1054	-1.04052
Flt3L	G11	A	0.436607	3.06499	89.2238	-1.12078
Flt3L	G3	A	0.436607	2.39132	154.18	1.5418
Flt3L	G8	C	0.436607	2.54887	100	1
Flt3L	G9	C	0.436607	3.26944	100	1
Flt3L	G6	C	0.436607	0.76121	100	1
Flt3L	G5	C	0.436607	0.68407	100	1
Flt3L	G7	C	0.436607	1.24187	100	1
Flt3L	G11	C	0.436607	3.22949	100	1
Flt3L	G3	C	0.436607	1.7667	100	1
Flt3L	G8	E	0.436607	2.81609	120.349	1.20349
Flt3L	G9	E	0.436607	3.96445	161.89	1.6189
Flt3L	G6	E	0.436607	1.0253	120.088	1.20088
Flt3L	G5	E	0.436607	1.15385	138.49	1.3849
Flt3L	G7	E	0.436607	1.82255	149.555	1.49555
Flt3L	G11	E	0.436607	3.11576	92.4196	-1.08202
Flt3L	G3	E	0.436607	2.36378	151.265	1.51265
Flt3L	G8	EA	0.436607	2.83008	121.521	1.21521
Flt3L	G9	EA	0.436607	4.06043	173.026	1.73026
Flt3L	G6	EA	0.436607	1.34596	149.978	1.49978
Flt3L	G5	EA	0.436607	0.82072	109.935	1.09935
Flt3L	G7	EA	0.436607	1.07157	88.8658	-1.12529
Flt3L	G11	EA	0.436607	3.82783	151.397	1.51397
Flt3L	G3	EA	0.436607	2.57746	175.414	1.75414
HGF	G8	A	-0.489644	8.10571	93.3809	-1.07088
HGF	G9	A	-0.489644	10.5232	92.3581	-1.08274
HGF	G6	A	-0.489644	6.22387	102.971	1.02971
HGF	G5	A	-0.489644	7.93821	94.1302	-1.06236
HGF	G7	A	-0.489644	6.29254	115.668	1.15668
HGF	G11	A	-0.489644	9.91185	93.1579	-1.07345
HGF	G3	A	-0.489644	8.8306	101.129	1.01129
HGF	G8	C	-0.489644	8.20451	100	1
HGF	G9	C	-0.489644	10.6379	100	1
HGF	G6	C	-0.489644	6.18163	100	1
HGF	G5	C	-0.489644	8.02548	100	1
HGF	G7	C	-0.489644	6.08255	100	1
HGF	G11	C	-0.489644	10.0141	100	1
HGF	G3	C	-0.489644	8.81441	100	1
HGF	G8	E	-0.489644	8.83236	154.526	1.54526
HGF	G9	E	-0.489644	11.1206	139.735	1.39735
HGF	G6	E	-0.489644	7.51836	252.578	2.52578
HGF	G5	E	-0.489644	8.53333	142.193	1.42193
HGF	G7	E	-0.489644	7.4834	264.057	2.64057
HGF	G11	E	-0.489644	10.0821	104.828	1.04828
HGF	G3	E	-0.489644	9.62198	175.026	1.75026
HGF	G8	EA	-0.489644	9.34423	220.338	2.20338
HGF	G9	EA	-0.489644	10.7551	108.461	1.08461
HGF	G6	EA	-0.489644	7.12489	192.287	1.92287
HGF	G5	EA	-0.489644	8.63231	152.291	1.52291
HGF	G7	EA	-0.489644	7.16453	211.694	2.11694
HGF	G11	EA	-0.489644	10.427	133.136	1.33136
HGF	G3	EA	-0.489644	9.35525	145.482	1.45482
IL-1 alpha	G8	A	0.873287	2.78837	96.5802	-1.03541
IL-1 alpha	G9	A	0.873287	1.00831	102.708	1.02708
IL-1 alpha	G6	A	0.873287	1.45503	89.8786	-1.11261
IL-1 alpha	G5	A	0.873287	1.01417	80.6267	-1.24028
IL-1 alpha	G7	A	0.873287	1.87246	111.112	1.11112
IL-1 alpha	G11	A	0.873287	2.29419	93.4191	-1.07044
IL-1 alpha	G3	A	0.873287	1.86472	101.073	1.01073
IL-1 alpha	G8	C	0.873287	2.83857	100	1
IL-1 alpha	G9	C	0.873287	0.96976	100	1
IL-1 alpha	G6	C	0.873287	1.60898	100	1
IL-1 alpha	G5	C	0.873287	1.32484	100	1
IL-1 alpha	G7	C	0.873287	1.72044	100	1
IL-1 alpha	G11	C	0.873287	2.3924	100	1
IL-1 alpha	G3	C	0.873287	1.84932	100	1
IL-1 alpha	G8	E	0.873287	2.84936	100.751	1.00751
IL-1 alpha	G9	E	0.873287	1.31306	126.866	1.26866
IL-1 alpha	G6	E	0.873287	1.78128	112.685	1.12685
IL-1 alpha	G5	E	0.873287	1.00207	79.9533	-1.25073
IL-1 alpha	G7	E	0.873287	2.05359	125.976	1.25976
IL-1 alpha	G11	E	0.873287	2.44865	103.976	1.03976
IL-1 alpha	G3	E	0.873287	1.70895	90.7286	-1.10219
IL-1 alpha	G8	EA	0.873287	3.21837	130.116	1.30116
IL-1 alpha	G9	EA	0.873287	1.583	152.969	1.52969
IL-1 alpha	G6	EA	0.873287	1.56575	97.048	-1.03042
IL-1 alpha	G5	EA	0.873287	1.09754	85.4232	-1.17064
IL-1 alpha	G7	EA	0.873287	2.08252	128.528	1.28528
IL-1 alpha	G11	EA	0.873287	2.51125	108.587	1.08587
IL-1 alpha	G3	EA	0.873287	1.71938	91.3869	-1.09425
IL-10RB	G8	A	-1.07674	-0.40299	90.6878	-1.10268
IL-10RB	G9	A	-1.07674	0.13832	92.909	-1.07632
IL-10RB	G6	A	-1.07674	-0.98837	57.6911	-1.73337
IL-10RB	G5	A	-1.07674	-0.65674	73.544	-1.35973
IL-10RB	G7	A	-1.07674	-0.3977	106.577	1.06577
IL-10RB	G11	A	-1.07674	0.20287	95.629	-1.04571
IL-10RB	G3	A	-1.07674	0.35547	110.577	1.10577
IL-10RB	G8	C	-1.07674	-0.26197	100	1
IL-10RB	G9	C	-1.07674	0.24443	100	1
IL-10RB	G6	C	-1.07674	-0.19479	100	1
IL-10RB	G5	C	-1.07674	-0.21342	100	1
IL-10RB	G7	C	-1.07674	-0.48959	100	1
IL-10RB	G11	C	-1.07674	0.26735	100	1
IL-10RB	G3	C	-1.07674	0.21042	100	1
IL-10RB	G8	E	-1.07674	-0.67563	75.0716	-1.33206
IL-10RB	G9	E	-1.07674	0.90276	157.825	1.57825
IL-10RB	G6	E	-1.07674	-0.63065	73.9253	-1.35272
IL-10RB	G5	E	-1.07674	-0.96101	59.5598	-1.67899
IL-10RB	G7	E	-1.07674	-0.62299	91.168	-1.09688
IL-10RB	G11	E	-1.07674	-0.09354	77.8684	-1.28422
IL-10RB	G3	E	-1.07674	0.46224	119.071	1.19071
IL-10RB	G8	EA	-1.07674	0.0224	121.788	1.21788
IL-10RB	G9	EA	-1.07674	0.45281	115.539	1.15539
IL-10RB	G6	EA	-1.07674	-0.44587	84.0267	-1.1901
IL-10RB	G5	EA	-1.07674	-0.29389	94.5749	-1.05736
IL-10RB	G7	EA	-1.07674	-0.76174	82.8085	-1.20761
IL-10RB	G11	EA	-1.07674	0.30331	102.524	1.02524
IL-10RB	G3	EA	-1.07674	0.28415	105.243	1.05243
IL-18R1	G8	A	0.674094	1.7996	79.2306	-1.26214
IL-18R1	G9	A	0.674094	3.13828	81.7029	-1.22395
IL-18R1	G6	A	0.674094	0.96579	70.1152	-1.42622
IL-18R1	G5	A	0.674094	0.91083	69.1394	-1.44635
IL-18R1	G7	A	0.674094	0.80924	91.6966	-1.09055
IL-18R1	G11	A	0.674094	2.94824	102.061	1.02061
IL-18R1	G3	A	0.674094	2.04552	135.772	1.35772
IL-18R1	G8	C	0.674094	2.13547	100	1
IL-18R1	G9	C	0.674094	3.42982	100	1
IL-18R1	G6	C	0.674094	1.47799	100	1
IL-18R1	G5	C	0.674094	1.44325	100	1
IL-18R1	G7	C	0.674094	0.9343	100	1
IL-18R1	G11	C	0.674094	2.91881	100	1
IL-18R1	G3	C	0.674094	1.60433	100	1
IL-18R1	G8	E	0.674094	1.5209	65.3125	-1.5311
IL-18R1	G9	E	0.674094	3.5528	108.898	1.08898
IL-18R1	G6	E	0.674094	1.53246	103.848	1.03848
IL-18R1	G5	E	0.674094	1.5551	108.061	1.08061
IL-18R1	G7	E	0.674094	1.97415	205.601	2.05601
IL-18R1	G11	E	0.674094	2.73121	87.8065	-1.13887
IL-18R1	G3	E	0.674094	1.62185	101.222	1.01222
IL-18R1	G8	EA	0.674094	2.38491	118.875	1.18875
IL-18R1	G9	EA	0.674094	3.33987	93.9555	-1.06433
IL-18R1	G6	EA	0.674094	1.46825	99.3271	-1.00677
IL-18R1	G5	EA	0.674094	0.6756	58.7373	-1.70249
IL-18R1	G7	EA	0.674094	1.17231	117.936	1.17936
IL-18R1	G11	EA	0.674094	3.02859	107.906	1.07906
IL-18R1	G3	EA	0.674094	1.83631	117.445	1.17445
IL6	G8	A	-0.0319884	12.7752	91.6775	-1.09078
IL6	G9	A	-0.0319884	12.9604	108.123	1.08123
IL6	G6	A	-0.0319884	11.6911	91.5842	-1.09189
IL6	G5	A	-0.0319884	10.8148	87.8979	-1.13768
IL6	G7	A	-0.0319884	11.1031	97.0338	-1.03057
IL6	G11	A	-0.0319884	12.9726	102.525	1.02525
IL6	G3	A	-0.0319884	12.686	93.6902	-1.06735
IL6	G8	C	-0.0319884	12.9006	100	1
IL6	G9	C	-0.0319884	12.8477	100	1
IL6	G6	C	-0.0319884	11.8179	100	1
IL6	G5	C	-0.0319884	11.0009	100	1
IL6	G7	C	-0.0319884	11.1465	100	1
IL6	G11	C	-0.0319884	12.9367	100	1
IL6	G3	C	-0.0319884	12.78	100	1
IL6	G8	E	-0.0319884	13.056	111.375	1.11375
IL6	G9	E	-0.0319884	13.1698	125.011	1.25011
IL6	G6	E	-0.0319884	12.346	144.204	1.44204
IL6	G5	E	-0.0319884	11.8514	180.314	1.80314
IL6	G7	E	-0.0319884	12.0146	182.524	1.82524
IL6	G11	E	-0.0319884	13.0231	106.174	1.06174
IL6	G3	E	-0.0319884	12.7265	96.3636	-1.03774
IL6	G8	EA	-0.0319884	13.2118	124.078	1.24078
IL6	G9	EA	-0.0319884	12.9366	106.353	1.06353
IL6	G6	EA	-0.0319884	12.2625	136.091	1.36091
IL6	G5	EA	-0.0319884	12.0181	202.4	2.024
IL6	G7	EA	-0.0319884	11.6705	143.793	1.43793
IL6	G11	EA	-0.0319884	13.2987	128.521	1.28521
IL6	G3	EA	-0.0319884	12.9844	115.223	1.15223
IL8	G8	A	1.70862	14.4538	86.8628	-1.15124
IL8	G9	A	1.70862	14.8751	92.6659	-1.07915
IL8	G6	A	1.70862	9.96142	95.4846	-1.04729
IL8	G5	A	1.70862	8.51396	105.537	1.05537
IL8	G7	A	1.70862	11.2126	111.733	1.11733
IL8	G11	A	1.70862	15.6862	102.149	1.02149
IL8	G3	A	1.70862	15.3903	84.7885	-1.17941
IL8	G8	C	1.70862	14.657	100	1
IL8	G9	C	1.70862	14.985	100	1
IL8	G6	C	1.70862	10.0281	100	1
IL8	G5	C	1.70862	8.43621	100	1
IL8	G7	C	1.70862	11.0525	100	1
IL8	G11	C	1.70862	15.6555	100	1
IL8	G3	C	1.70862	15.6283	100	1
IL8	G8	E	1.70862	14.9071	118.931	1.18931
IL8	G9	E	1.70862	15.723	166.779	1.66779
IL8	G6	E	1.70862	10.5409	142.681	1.42681
IL8	G5	E	1.70862	9.15205	164.244	1.64244
IL8	G7	E	1.70862	11.9703	188.918	1.88918
IL8	G11	E	1.70862	15.5504	92.9753	-1.07555
IL8	G3	E	1.70862	15.6488	101.429	1.01429
IL8	G8	EA	1.70862	15.3866	165.812	1.65812
IL8	G9	EA	1.70862	15.5781	150.846	1.50846
IL8	G6	EA	1.70862	10.1086	105.738	1.05738
IL8	G5	EA	1.70862	9.10753	159.253	1.59253
IL8	G7	EA	1.70862	12.0038	193.357	1.93357
IL8	G11	EA	1.70862	15.9075	119.087	1.19087
IL8	G3	EA	1.70862	15.7377	107.876	1.07876
LAP TGF-beta-1	G8	A	-0.149863	4.44021	87.7268	-1.1399
LAP TGF-beta-1	G9	A	-0.149863	2.90555	77.62	-1.28833
LAP TGF-beta-1	G6	A	-0.149863	4.07713	170.063	1.70063
LAP TGF-beta-1	G5	A	-0.149863	4.48344	83.4706	-1.19803
LAP TGF-beta-1	G7	A	-0.149863	4.47299	166.038	1.66038
LAP TGF-beta-1	G11	A	-0.149863	2.89204	70.3289	-1.42189
LAP TGF-beta-1	G3	A	-0.149863	3.00953	96.8088	-1.03296
LAP TGF-beta-1	G8	C	-0.149863	4.62912	100	1
LAP TGF-beta-1	G9	C	-0.149863	3.27105	100	1
LAP TGF-beta-1	G6	C	-0.149863	3.31106	100	1
LAP TGF-beta-1	G5	C	-0.149863	4.7441	100	1
LAP TGF-beta-1	G7	C	-0.149863	3.74148	100	1
LAP TGF-beta-1	G11	C	-0.149863	3.39985	100	1
LAP TGF-beta-1	G3	C	-0.149863	3.05632	100	1
LAP TGF-beta-1	G8	E	-0.149863	5.00032	129.343	1.29343
LAP TGF-beta-1	G9	E	-0.149863	3.91592	156.36	1.5636
LAP TGF-beta-1	G6	E	-0.149863	4.4812	225.034	2.25034
LAP TGF-beta-1	G5	E	-0.149863	5.22999	140.045	1.40045
LAP TGF-beta-1	G7	E	-0.149863	4.8063	209.191	2.09191
LAP TGF-beta-1	G11	E	-0.149863	3.57631	113.011	1.13011
LAP TGF-beta-1	G3	E	-0.149863	3.51878	137.789	1.37789
LAP TGF-beta-1	G8	EA	-0.149863	5.65493	203.61	2.0361
LAP TGF-beta-1	G9	EA	-0.149863	4.20548	191.114	1.91114
LAP TGF-beta-1	G6	EA	-0.149863	4.66994	256.486	2.56486
LAP TGF-beta-1	G5	EA	-0.149863	5.23704	140.731	1.40731
LAP TGF-beta-1	G7	EA	-0.149863	4.84861	215.417	2.15417
LAP TGF-beta-1	G11	EA	-0.149863	3.09008	80.677	-1.23951
LAP TGF-beta-1	G3	EA	-0.149863	3.1111	103.87	1.0387
LIF	G8	A	-1.40575	5.61551	91.5562	-1.09222
LIF	G9	A	-1.40575	6.10139	89.4951	-1.11738
LIF	G6	A	-1.40575	3.91148	71.4042	-1.40048
LIF	G5	A	-1.40575	2.60833	76.7676	-1.30263
LIF	G7	A	-1.40575	3.59093	100.883	1.00883
LIF	G11	A	-1.40575	7.12573	86.8857	-1.15094
LIF	G3	A	-1.40575	6.24045	78.3041	-1.27707
LIF	G8	C	-1.40575	5.74278	100	1
LIF	G9	C	-1.40575	6.26151	100	1
LIF	G6	C	-1.40575	4.3974	100	1
LIF	G5	C	-1.40575	2.98976	100	1
LIF	G7	C	-1.40575	3.57825	100	1
LIF	G11	C	-1.40575	7.32854	100	1
LIF	G3	C	-1.40575	6.59329	100	1
LIF	G8	E	-1.40575	7.36265	307.347	3.07347
LIF	G9	E	-1.40575	8.52772	481.058	4.81058
LIF	G6	E	-1.40575	5.52454	218.425	2.18425
LIF	G5	E	-1.40575	4.27852	244.318	2.44318
LIF	G7	E	-1.40575	5.35265	342.096	3.42096
LIF	G11	E	-1.40575	9.14039	351.092	3.51092
LIF	G3	E	-1.40575	7.45615	181.864	1.81864
LIF	G8	EA	-1.40575	7.96866	467.796	4.67796
LIF	G9	EA	-1.40575	8.95933	648.821	6.48821
LIF	G6	EA	-1.40575	5.27695	183.98	1.8398
LIF	G5	EA	-1.40575	4.65201	316.51	3.1651
LIF	G7	EA	-1.40575	5.15782	298.881	2.98881
LIF	G11	EA	-1.40575	9.41422	424.475	4.24475
LIF	G3	EA	-1.40575	8.14637	293.443	2.93443
MCP-1	G8	A	1.0654	14.7782	88.6382	-1.12818
MCP-1	G9	A	1.0654	14.8732	108.415	1.08415
MCP-1	G6	A	1.0654	13.6447	71.4725	-1.39914
MCP-1	G5	A	1.0654	13.2159	78.1908	-1.27892
MCP-1	G7	A	1.0654	13.7538	77.1293	-1.29652
MCP-1	G11	A	1.0654	14.6595	109.677	1.09677
MCP-1	G3	A	1.0654	15.0149	100.587	1.00587
MCP-1	G8	C	1.0654	14.9522	100	1
MCP-1	G9	C	1.0654	14.7567	100	1
MCP-1	G6	C	1.0654	14.1292	100	1
MCP-1	G5	C	1.0654	13.5708	100	1
MCP-1	G7	C	1.0654	14.1285	100	1
MCP-1	G11	C	1.0654	14.5263	100	1
MCP-1	G3	C	1.0654	15.0065	100	1
MCP-1	G8	E	1.0654	15.0443	106.586	1.06586
MCP-1	G9	E	1.0654	14.9746	116.311	1.16311
MCP-1	G6	E	1.0654	14.2047	105.368	1.05368
MCP-1	G5	E	1.0654	13.8417	120.651	1.20651
MCP-1	G7	E	1.0654	14.2692	110.246	1.10246
MCP-1	G11	E	1.0654	14.7889	119.969	1.19969
MCP-1	G3	E	1.0654	14.8873	92.0711	-1.08612
MCP-1	G8	EA	1.0654	14.7454	86.6421	-1.15417
MCP-1	G9	EA	1.0654	14.7937	102.599	1.02599
MCP-1	G6	EA	1.0654	14.209	105.683	1.05683
MCP-1	G5	EA	1.0654	14.2874	164.327	1.64327
MCP-1	G7	EA	1.0654	14.1953	104.738	1.04738
MCP-1	G11	EA	1.0654	15.005	139.356	1.39356
MCP-1	G3	EA	1.0654	14.9498	96.1481	-1.04006
MCP-2	G8	A	0.358017	6.0158	61.0114	-1.63904
MCP-2	G9	A	0.358017	7.86289	58.7879	-1.70103
MCP-2	G6	A	0.358017	1.88209	78.3161	-1.27688
MCP-2	G5	A	0.358017	1.57666	115.117	1.15117
MCP-2	G7	A	0.358017	2.48282	95.3827	-1.04841
MCP-2	G11	A	0.358017	9.4968	88.7814	-1.12636
MCP-2	G3	A	0.358017	10.5991	81.3424	-1.22937
MCP-2	G8	C	0.358017	6.72865	100	1
MCP-2	G9	C	0.358017	8.6293	100	1
MCP-2	G6	C	0.358017	2.23471	100	1
MCP-2	G5	C	0.358017	1.37356	100	1
MCP-2	G7	C	0.358017	2.55102	100	1
MCP-2	G11	C	0.358017	9.66847	100	1
MCP-2	G3	C	0.358017	10.8971	100	1
MCP-2	G8	E	0.358017	4.55372	22.1453	-4.51564
MCP-2	G9	E	0.358017	7.35507	41.3446	-2.4187
MCP-2	G6	E	0.358017	1.81779	74.9022	-1.33507
MCP-2	G5	E	0.358017	1.69765	125.187	1.25187
MCP-2	G7	E	0.358017	3.21806	158.781	1.58781
MCP-2	G11	E	0.358017	8.08995	33.4825	-2.98663
MCP-2	G3	E	0.358017	10.6373	83.5227	-1.19728
MCP-2	G8	EA	0.358017	5.54559	44.0416	-2.27058
MCP-2	G9	EA	0.358017	7.16202	36.1664	-2.765
MCP-2	G6	EA	0.358017	0.89635	39.547	-2.52864
MCP-2	G5	EA	0.358017	1.16804	86.7226	-1.1531
MCP-2	G7	EA	0.358017	2.95123	131.97	1.3197
MCP-2	G11	EA	0.358017	7.79964	27.3795	-3.65236
MCP-2	G3	EA	0.358017	10.3005	66.1334	-1.5121
MCP-3	G8	A	0.734246	6.97838	70.3611	-1.42124
MCP-3	G9	A	0.734246	11.4343	63.9112	-1.56467
MCP-3	G6	A	0.734246	4.42345	66.479	-1.50424
MCP-3	G5	A	0.734246	3.69566	77.5178	-1.29003
MCP-3	G7	A	0.734246	4.80499	86.5437	-1.15549
MCP-3	G11	A	0.734246	12.8723	102.851	1.02851
MCP-3	G3	A	0.734246	11.2451	70.7499	-1.41343
MCP-3	G8	C	0.734246	7.48553	100	1
MCP-3	G9	C	0.734246	12.0802	100	1
MCP-3	G6	C	0.734246	5.01248	100	1
MCP-3	G5	C	0.734246	4.06306	100	1
MCP-3	G7	C	0.734246	5.01349	100	1
MCP-3	G11	C	0.734246	12.8317	100	1
MCP-3	G3	C	0.734246	11.7443	100	1
MCP-3	G8	E	0.734246	7.68062	114.48	1.1448
MCP-3	G9	E	0.734246	12.184	107.465	1.07465
MCP-3	G6	E	0.734246	6.0896	210.982	2.10982
MCP-3	G5	E	0.734246	5.73376	318.369	3.18369
MCP-3	G7	E	0.734246	6.8392	354.481	3.54481
MCP-3	G11	E	0.734246	12.4495	76.7229	-1.30339
MCP-3	G3	E	0.734246	11.5109	85.0622	-1.17561
MCP-3	G8	EA	0.734246	8.3323	179.847	1.79847
MCP-3	G9	EA	0.734246	12.2266	110.683	1.10683
MCP-3	G6	EA	0.734246	5.75633	167.464	1.67464
MCP-3	G5	EA	0.734246	5.6917	309.221	3.09221
MCP-3	G7	EA	0.734246	6.74551	332.193	3.32193
MCP-3	G11	EA	0.734246	12.7555	94.8533	-1.05426
MCP-3	G3	EA	0.734246	11.8797	109.84	1.0984
MCP-4	G8	A	2.7095	6.31343	84.8543	-1.17849
MCP-4	G9	A	2.7095	11.8748	75.8126	-1.31904
MCP-4	G6	A	2.7095	2.82022	57.7787	-1.73074
MCP-4	G5	A	2.7095	1.35475	27.0124	-3.70201
MCP-4	G7	A	2.7095	3.14525	111.145	1.11145
MCP-4	G11	A	2.7095	12.3849	92.2276	-1.08427
MCP-4	G3	A	2.7095	11.6386	93.9673	-1.0642
MCP-4	G8	C	2.7095	6.55037	100	1
MCP-4	G9	C	2.7095	12.2743	100	1
MCP-4	G6	C	2.7095	3.61161	100	1
MCP-4	G5	C	2.7095	3.24306	100	1
MCP-4	G7	C	2.7095	2.99281	100	1
MCP-4	G11	C	2.7095	12.5017	100	1
MCP-4	G3	C	2.7095	11.7284	100	1
MCP-4	G8	E	2.7095	4.62634	26.3517	-3.79482
MCP-4	G9	E	2.7095	12.0379	84.8867	-1.17804
MCP-4	G6	E	2.7095	1.35475	20.9227	-4.77949
MCP-4	G5	E	2.7095	3.20154	97.1631	-1.0292
MCP-4	G7	E	2.7095	3.10648	108.198	1.08198
MCP-4	G11	E	2.7095	11.8212	62.3953	-1.60268
MCP-4	G3	E	2.7095	11.8228	106.763	1.06763
MCP-4	G8	EA	2.7095	5.87279	62.5213	-1.59945
MCP-4	G9	EA	2.7095	11.4546	56.6587	-1.76495
MCP-4	G6	EA	2.7095	1.35475	20.9227	-4.77949
MCP-4	G5	EA	2.7095	1.35475	27.0124	-3.70201
MCP-4	G7	EA	2.7095	1.35475	32.1289	-3.11246
MCP-4	G11	EA	2.7095	11.6582	55.7313	-1.79432
MCP-4	G3	EA	2.7095	11.6357	93.7747	-1.06639
MMP-1	G8	A	0.988811	15.2389	128.733	1.28733
MMP-1	G9	A	0.988811	17.511	106.231	1.06231
MMP-1	G6	A	0.988811	10.6705	50.2275	-1.99094
MMP-1	G5	A	0.988811	12.3038	98.3107	-1.01718
MMP-1	G7	A	0.988811	12.3878	97.9223	-1.02122
MMP-1	G11	A	0.988811	17.7254	105.719	1.05719
MMP-1	G3	A	0.988811	17.7224	95.6356	-1.04564
MMP-1	G8	C	0.988811	14.8745	100	1
MMP-1	G9	C	0.988811	17.4238	100	1
MMP-1	G6	C	0.988811	11.6639	100	1
MMP-1	G5	C	0.988811	12.3284	100	1
MMP-1	G7	C	0.988811	12.4181	100	1
MMP-1	G11	C	0.988811	17.6452	100	1
MMP-1	G3	C	0.988811	17.7868	100	1
MMP-1	G8	E	0.988811	16.3151	271.434	2.71434
MMP-1	G9	E	0.988811	17.8041	130.16	1.3016
MMP-1	G6	E	0.988811	12.9923	251.117	2.51117
MMP-1	G5	E	0.988811	12.9114	149.798	1.49798
MMP-1	G7	E	0.988811	13.7008	243.299	2.43299
MMP-1	G11	E	0.988811	17.644	99.9196	-1.0008
MMP-1	G3	E	0.988811	17.3866	75.7758	-1.31968
MMP-1	G8	EA	0.988811	16.669	346.89	3.4689
MMP-1	G9	EA	0.988811	17.6007	113.048	1.13048
MMP-1	G6	EA	0.988811	12.5563	185.626	1.85626
MMP-1	G5	EA	0.988811	13.1891	181.593	1.81593
MMP-1	G7	EA	0.988811	13.4487	204.287	2.04287
MMP-1	G11	EA	0.988811	17.6779	102.293	1.02293
MMP-1	G3	EA	0.988811	17.702	94.2941	-1.06051
MMP-10	G8	A	-0.0793981	6.94387	125.027	1.25027
MMP-10	G9	A	-0.0793981	5.01845	85.7822	-1.16574
MMP-10	G6	A	-0.0793981	3.93729	51.2545	-1.95105
MMP-10	G5	A	-0.0793981	3.94171	100.112	1.00112
MMP-10	G7	A	-0.0793981	5.24358	105.981	1.05981
MMP-10	G11	A	-0.0793981	5.18101	104.763	1.04763
MMP-10	G3	A	-0.0793981	4.2185	79.955	-1.2507
MMP-10	G8	C	-0.0793981	6.62163	100	1
MMP-10	G9	C	-0.0793981	5.2397	100	1
MMP-10	G6	C	-0.0793981	4.90154	100	1
MMP-10	G5	C	-0.0793981	3.9401	100	1
MMP-10	G7	C	-0.0793981	5.15978	100	1
MMP-10	G11	C	-0.0793981	5.11388	100	1
MMP-10	G3	C	-0.0793981	4.54124	100	1
MMP-10	G8	E	-0.0793981	8.1854	295.625	2.95625
MMP-10	G9	E	-0.0793981	7.05983	353.113	3.53113
MMP-10	G6	E	-0.0793981	6.41684	285.858	2.85858
MMP-10	G5	E	-0.0793981	5.19665	238.924	2.38924
MMP-10	G7	E	-0.0793981	6.98065	353.294	3.53294
MMP-10	G11	E	-0.0793981	6.46673	255.416	2.55416
MMP-10	G3	E	-0.0793981	5.20913	158.875	1.58875
MMP-10	G8	EA	-0.0793981	9.09075	553.706	5.53706
MMP-10	G9	EA	-0.0793981	7.04094	348.52	3.4852
MMP-10	G6	EA	-0.0793981	6.01083	215.739	2.15739
MMP-10	G5	EA	-0.0793981	5.67452	332.746	3.32746
MMP-10	G7	EA	-0.0793981	6.56323	264.533	2.64533
MMP-10	G11	EA	-0.0793981	6.97767	363.963	3.63963
MMP-10	G3	EA	-0.0793981	5.03607	140.915	1.40915
OPG	G8	A	-1.05985	11.2982	103.163	1.03163
OPG	G9	A	-1.05985	10.33	84.5947	-1.18211
OPG	G6	A	-1.05985	10.5064	124.932	1.24932
OPG	G5	A	-1.05985	11.3585	89.6478	-1.11548
OPG	G7	A	-1.05985	10.5903	158.738	1.58738
OPG	G11	A	-1.05985	10.3018	73.9012	-1.35316
OPG	G3	A	-1.05985	10.4901	113.846	1.13846
OPG	G8	C	-1.05985	11.2533	100	1
OPG	G9	C	-1.05985	10.5713	100	1
OPG	G6	C	-1.05985	10.1853	100	1
OPG	G5	C	-1.05985	11.5161	100	1
OPG	G7	C	-1.05985	9.92364	100	1
OPG	G11	C	-1.05985	10.7381	100	1
OPG	G3	C	-1.05985	10.303	100	1
OPG	G8	E	-1.05985	10.9217	79.4666	-1.25839
OPG	G9	E	-1.05985	10.5566	98.9862	-1.01024
OPG	G6	E	-1.05985	10.4911	123.611	1.23611
OPG	G5	E	-1.05985	11.2739	84.542	-1.18284
OPG	G7	E	-1.05985	10.417	140.772	1.40772
OPG	G11	E	-1.05985	10.0491	62.0275	-1.61219
OPG	G3	E	-1.05985	10.6897	130.736	1.30736
OPG	G8	EA	-1.05985	11.5704	124.584	1.24584
OPG	G9	EA	-1.05985	10.1514	74.743	-1.33792
OPG	G6	EA	-1.05985	10.5793	131.405	1.31405
OPG	G5	EA	-1.05985	11.3149	86.9815	-1.14967
OPG	G7	EA	-1.05985	10.2916	129.05	1.2905
OPG	G11	EA	-1.05985	10.2392	70.7627	-1.41317
OPG	G3	EA	-1.05985	10.5171	115.995	1.15995
PD-L1	G8	A	1.03443	3.58248	112.47	1.1247
PD-L1	G9	A	1.03443	2.8265	99.0556	-1.00953
PD-L1	G6	A	1.03443	2.47907	92.1752	-1.08489
PD-L1	G5	A	1.03443	1.76423	52.7408	-1.89607
PD-L1	G7	A	1.03443	2.65017	89.6279	-1.11572
PD-L1	G11	A	1.03443	3.47227	112.23	1.1223
PD-L1	G3	A	1.03443	3.95757	170.095	1.70095
PD-L1	G8	C	1.03443	3.41294	100	1
PD-L1	G9	C	1.03443	2.84019	100	1
PD-L1	G6	C	1.03443	2.59662	100	1
PD-L1	G5	C	1.03443	2.68724	100	1
PD-L1	G7	C	1.03443	2.80815	100	1
PD-L1	G11	C	1.03443	3.30581	100	1
PD-L1	G3	C	1.03443	3.19123	100	1
PD-L1	G8	E	1.03443	3.31914	93.7051	-1.06718
PD-L1	G9	E	1.03443	2.9686	109.309	1.09309
PD-L1	G6	E	1.03443	2.43043	89.1193	-1.12209
PD-L1	G5	E	1.03443	1.80276	54.1683	-1.8461
PD-L1	G7	E	1.03443	2.58758	85.8226	-1.16519
PD-L1	G11	E	1.03443	3.32745	101.511	1.01511
PD-L1	G3	E	1.03443	3.86484	159.506	1.59506
PD-L1	G8	EA	1.03443	3.33684	94.8619	-1.05416
PD-L1	G9	EA	1.03443	3.19863	128.204	1.28204
PD-L1	G6	EA	1.03443	2.51499	94.4989	-1.05821
PD-L1	G5	EA	1.03443	2.52101	89.1168	-1.12212
PD-L1	G7	EA	1.03443	2.85057	102.984	1.02984
PD-L1	G11	EA	1.03443	3.78974	139.855	1.39855
PD-L1	G3	EA	1.03443	3.04248	90.2032	-1.10861
SCF	G8	A	-0.162504	2.31597	86.2849	-1.15895
SCF	G9	A	-0.162504	2.40613	91.4231	-1.09382
SCF	G6	A	-0.162504	0.72423	74.7653	-1.33752
SCF	G5	A	-0.162504	0.94344	84.5262	-1.18307
SCF	G7	A	-0.162504	1.13386	128.075	1.28075
SCF	G11	A	-0.162504	2.60028	89.9154	-1.11216
SCF	G3	A	-0.162504	2.379	105.725	1.05725
SCF	G8	C	-0.162504	2.52879	100	1
SCF	G9	C	-0.162504	2.5355	100	1
SCF	G6	C	-0.162504	1.14379	100	1
SCF	G5	C	-0.162504	1.18597	100	1
SCF	G7	C	-0.162504	0.77687	100	1
SCF	G11	C	-0.162504	2.75364	100	1
SCF	G3	C	-0.162504	2.29868	100	1
SCF	G8	E	-0.162504	2.59549	104.732	1.04732
SCF	G9	E	-0.162504	3.04976	142.826	1.42826
SCF	G6	E	-0.162504	0.90003	84.4541	-1.18407
SCF	G5	E	-0.162504	1.44239	119.451	1.19451
SCF	G7	E	-0.162504	1.66956	185.663	1.85663
SCF	G11	E	-0.162504	2.10029	63.5802	-1.57282
SCF	G3	E	-0.162504	2.66231	128.666	1.28666
SCF	G8	EA	-0.162504	3.12	150.651	1.50651
SCF	G9	EA	-0.162504	2.63153	106.883	1.06883
SCF	G6	EA	-0.162504	0.50944	64.4231	-1.55224
SCF	G5	EA	-0.162504	1.81978	155.166	1.55166
SCF	G7	EA	-0.162504	1.2153	135.513	1.35513
SCF	G11	EA	-0.162504	2.40199	78.3687	-1.27602
SCF	G3	EA	-0.162504	2.58948	122.332	1.22332
STAMBP	G8	A	0.410297	2.12336	105.359	1.05359
STAMBP	G9	A	0.410297	2.35025	83.1415	-1.20277
STAMBP	G6	A	0.410297	1.96307	86.3292	-1.15836
STAMBP	G5	A	0.410297	2.24426	86.3663	-1.15786
STAMBP	G7	A	0.410297	2.08418	125.699	1.25699
STAMBP	G11	A	0.410297	2.65458	87.9734	-1.13671
STAMBP	G3	A	0.410297	2.88764	105.468	1.05468
STAMBP	G8	C	0.410297	2.04805	100	1
STAMBP	G9	C	0.410297	2.61661	100	1
STAMBP	G6	C	0.410297	2.17515	100	1
STAMBP	G5	C	0.410297	2.45572	100	1
STAMBP	G7	C	0.410297	1.75421	100	1
STAMBP	G11	C	0.410297	2.83944	100	1
STAMBP	G3	C	0.410297	2.81083	100	1
STAMBP	G8	E	0.410297	2.24907	114.951	1.14951
STAMBP	G9	E	0.410297	2.88957	120.828	1.20828
STAMBP	G6	E	0.410297	2.36318	113.921	1.13921
STAMBP	G5	E	0.410297	1.97337	71.5811	-1.39702
STAMBP	G7	E	0.410297	1.80256	103.408	1.03408
STAMBP	G11	E	0.410297	2.28449	68.0681	-1.46912
STAMBP	G3	E	0.410297	2.61326	87.2018	-1.14677
STAMBP	G8	EA	0.410297	2.59548	146.148	1.46148
STAMBP	G9	EA	0.410297	2.5099	92.8704	-1.07677
STAMBP	G6	EA	0.410297	1.82093	78.2292	-1.27829
STAMBP	G5	EA	0.410297	2.00467	73.151	-1.36703
STAMBP	G7	EA	0.410297	1.95995	115.328	1.15328
STAMBP	G11	EA	0.410297	2.33322	70.4065	-1.42032
STAMBP	G3	EA	0.410297	2.22874	66.7995	-1.49702
TWEAK	G8	A	1.22274	3.92717	71.0571	-1.40732
TWEAK	G9	A	1.22274	4.4415	91.2863	-1.09545
TWEAK	G6	A	1.22274	2.41604	81.4553	-1.22767
TWEAK	G5	A	1.22274	2.79292	83.5447	-1.19696
TWEAK	G7	A	1.22274	2.66721	92.499	-1.08109
TWEAK	G11	A	1.22274	4.52231	96.1114	-1.04046
TWEAK	G3	A	1.22274	3.91872	82.0469	-1.21882
TWEAK	G8	C	1.22274	4.42012	100	1
TWEAK	G9	C	1.22274	4.57303	100	1
TWEAK	G6	C	1.22274	2.71196	100	1
TWEAK	G5	C	1.22274	3.0523	100	1
TWEAK	G7	C	1.22274	2.7797	100	1
TWEAK	G11	C	1.22274	4.57953	100	1
TWEAK	G3	C	1.22274	4.2042	100	1
TWEAK	G8	E	1.22274	3.99317	74.3833	-1.34439
TWEAK	G9	E	1.22274	4.92504	127.634	1.27634
TWEAK	G6	E	1.22274	2.85905	110.733	1.10733
TWEAK	G5	E	1.22274	2.54648	70.426	-1.41993
TWEAK	G7	E	1.22274	2.87067	106.509	1.06509
TWEAK	G11	E	1.22274	4.17171	75.3761	-1.32668
TWEAK	G3	E	1.22274	4.14034	95.6701	-1.04526
TWEAK	G8	EA	1.22274	4.63578	116.124	1.16124
TWEAK	G9	EA	1.22274	4.70337	109.455	1.09455
TWEAK	G6	EA	1.22274	2.80472	106.641	1.06641
TWEAK	G5	EA	1.22274	2.88402	88.9903	-1.12372
TWEAK	G7	EA	1.22274	2.13654	64.0309	-1.56175
TWEAK	G11	EA	1.22274	4.67744	107.022	1.07022
TWEAK	G3	EA	1.22274	4.0628	90.6639	-1.10297
uPA	G8	A	-1.00142	5.38087	102.924	1.02924
uPA	G9	A	-1.00142	4.56538	85.0215	-1.17617
uPA	G6	A	-1.00142	4.25332	98.6328	-1.01386
uPA	G5	A	-1.00142	4.14297	87.6332	-1.14112
uPA	G7	A	-1.00142	4.91629	145.477	1.45477
uPA	G11	A	-1.00142	4.52664	107.983	1.07983
uPA	G3	A	-1.00142	5.13089	119.819	1.19819
uPA	G8	C	-1.00142	5.33929	100	1
uPA	G9	C	-1.00142	4.79948	100	1
uPA	G6	C	-1.00142	4.27318	100	1
uPA	G5	C	-1.00142	4.33342	100	1
uPA	G7	C	-1.00142	4.3755	100	1
uPA	G11	C	-1.00142	4.41584	100	1
uPA	G3	C	-1.00142	4.87003	100	1
uPA	G8	E	-1.00142	4.9408	75.8652	-1.31813
uPA	G9	E	-1.00142	4.41576	76.6459	-1.3047
uPA	G6	E	-1.00142	4.49446	116.577	1.16577
uPA	G5	E	-1.00142	3.84302	71.1828	-1.40483
uPA	G7	E	-1.00142	4.753	129.909	1.29909
uPA	G11	E	-1.00142	4.01714	75.8541	-1.31832
uPA	G3	E	-1.00142	4.97054	107.215	1.07215
uPA	G8	EA	-1.00142	5.60913	120.567	1.20567
uPA	G9	EA	-1.00142	3.74494	48.1451	-2.07706
uPA	G6	EA	-1.00142	4.32667	103.777	1.03777
uPA	G5	EA	-1.00142	3.79373	68.7919	-1.45366
uPA	G7	EA	-1.00142	4.68292	123.749	1.23749
uPA	G11	EA	-1.00142	4.03213	76.6464	-1.30469
uPA	G3	EA	-1.00142	4.42365	73.3882	-1.36262
VEGFA	G8	A	-0.476974	10.0741	104.532	1.04532
VEGFA	G9	A	-0.476974	12.2917	91.5562	-1.09222
VEGFA	G6	A	-0.476974	7.78853	90.473	-1.1053
VEGFA	G5	A	-0.476974	7.15249	85.335	-1.17185
VEGFA	G7	A	-0.476974	7.2677	106.947	1.06947
VEGFA	G11	A	-0.476974	12.2341	102.05	1.0205
VEGFA	G3	A	-0.476974	10.099	82.9636	-1.20535
VEGFA	G8	C	-0.476974	10.0102	100	1
VEGFA	G9	C	-0.476974	12.4189	100	1
VEGFA	G6	C	-0.476974	7.93297	100	1
VEGFA	G5	C	-0.476974	7.38128	100	1
VEGFA	G7	C	-0.476974	7.17081	100	1
VEGFA	G11	C	-0.476974	12.2048	100	1
VEGFA	G3	C	-0.476974	10.3684	100	1
VEGFA	G8	E	-0.476974	10.5016	140.582	1.40582
VEGFA	G9	E	-0.476974	13.3102	185.48	1.8548
VEGFA	G6	E	-0.476974	8.3948	137.729	1.37729
VEGFA	G5	E	-0.476974	6.47579	53.3851	-1.87318
VEGFA	G7	E	-0.476974	8.16191	198.77	1.9877
VEGFA	G11	E	-0.476974	12.6232	133.645	1.33645
VEGFA	G3	E	-0.476974	10.9839	153.207	1.53207
VEGFA	G8	EA	-0.476974	11.3886	259.98	2.5998
VEGFA	G9	EA	-0.476974	13.4774	208.279	2.08279
VEGFA	G6	EA	-0.476974	8.20975	121.149	1.21149
VEGFA	G5	EA	-0.476974	6.64294	59.9429	-1.66826
VEGFA	G7	EA	-0.476974	7.82696	157.587	1.57587
VEGFA	G11	EA	-0.476974	13.0403	178.444	1.78444
VEGFA	G3	EA	-0.476974	11.1174	168.069	1.68069
