# Supplementary material for: Angiotensin II prevents the metabolic but not the transdifferentiating effect of EGF on vascular smooth muscle cells from human female donors
Source: iScience. 2026 Jun 2;29(6):115886. doi: 10.1016/j.isci.2026.115886 (PMC13254892; doi:10.1016/j.isci.2026.115886)
Supplement: Table S2. Results of differential expression and functional analyses — The output of the analysis with DESeq2 and edgeR (log2 fold change and FDR) are included for each comparison. The table also contains the results of the functional analyses with STRING and IPA. [file mmc3.xlsx]

## Sheet: Differential exp. analysis
			AngII							EGF							EGF+AngII
gene	geneID	bioType	DESeq2 log2FC	DESeq2 log2FC SE	DESeq2 FDR	edgeR log2FC	edgeR FDR	Differentially expressed? (0/1)	max(mean(FPMcontrol), mean(FPMtreatment))	DESeq2 log2FC	DESeq2 log2FC SE	DESeq2 FDR	edgeR log2FC	edgeR FDR	Differentially expressed? (0/1)	max(mean(FPMcontrol), mean(FPMtreatment))	DESeq2 log2FC	DESeq2 log2FC SE	DESeq2 FDR	edgeR log2FC	edgeR FDR	Differentially expressed? (0/1)	max(mean(FPMcontrol), mean(FPMtreatment))	FPM_AS2F-SMC_C_a662	FPM_AS2F-SMC_C_a736	FPM_AS1F-SMC_C_a774	FPM_AS1F-SMC_C_a796	FPM_AS1F-SMC_C_a818	FPM_AS1F-SMC_C_a822	FPM_CS1F-SMC_C_CA01	FPM_CS1F-SMC_C_CA05	FPM_CS1F-SMC_C_CA09	FPM_CS1F-SMC_C_CA13	FPM_CS1F-SMC_C_CA17	FPM_AS2F-SMC_E_a663	FPM_AS2F-SMC_E_a737	FPM_AS1F-SMC_E_a775	FPM_AS1F-SMC_E_a797	FPM_AS1F-SMC_E_a819	FPM_AS1F-SMC_E_a823	FPM_CS1F-SMC_E_CA02	FPM_CS1F-SMC_E_CA06	FPM_CS1F-SMC_E_CA10	FPM_CS1F-SMC_E_CA14	FPM_CS1F-SMC_E_CA18	FPM_AS2F-SMC_A_a664	FPM_AS2F-SMC_A_a738	FPM_AS1F-SMC_A_a776	FPM_AS1F-SMC_A_a798
A1BG	ENSG00000121410	protein_coding	-0.1	0.38	1	-0.07	0.984802	0	0.4	0.18	0.37	1	0.17	0.786092	0	0.5	0.17	0.37	1	0.19	0.770924	0	0.5	0	0	0	0	0	0	1	1	0	0	0	0	1	0	1	0	0	0	1	1	1	1	1	1	0	0
A1BG.AS1	ENSG00000268895	lncRNA	-0.06	0.2	1	-0.05	0.98285	0	2.6	0.08	0.2	1	0.06	0.88442	0	3	0.02	0.2	1	0.02	0.968536	0	2.9	2	3	3	2	2	1	3	5	3	2	3	2	3	3	3	3	2	4	4	2	3	4	2	1	2	2
A2M	ENSG00000175899	protein_coding	0.64	0.56	1	0.4	0.921298	0	3.9	-0.35	0.57	1	-0.61	0.24903	0	2.9	-0.16	0.56	1	-0.07	0.928367	0	2.9	3	1	16	4	3	4	0	0	0	1	0	3	1	11	1	1	2	0	0	0	1	0	6	0	24	4
A4GALT	ENSG00000128274	protein_coding	0.01	0.08	1	0	0.999595	0	40.7	-0.01	0.08	1	-0.01	0.947349	0	40.5	-0.03	0.08	1	-0.04	0.820434	0	40.5	62	54	40	35	43	39	48	42	32	22	28	59	47	46	42	42	45	37	32	38	22	28	60	74	35	35
AAAS	ENSG00000094914	protein_coding	0.07	0.04	1	0.07	0.921298	0	45.7	0.04	0.04	0.897256	0.04	0.628788	0	44.8	-0.05	0.04	0.875832	-0.05	0.53603	0	43.7	57	54	38	45	43	42	42	43	36	40	41	53	48	42	48	42	44	45	46	41	42	42	56	52	44	42
AACS	ENSG00000081760	protein_coding	0.07	0.07	1	0.07	0.941694	0	32.4	0.07	0.07	0.914589	0.07	0.577593	0	32.4	0.05	0.07	1	0.04	0.760799	0	31.7	18	23	30	34	39	32	36	31	30	32	34	17	24	33	40	35	38	37	31	29	33	39	23	22	30	31
AADAC	ENSG00000114771	protein_coding	0.31	0.29	1	-0.15	0.952098	0	6.5	1.24	0.29	0.000467946	1.22	0.000202592	1	13.7	1.06	0.29	0.00429739	1.12	0.000546974	1	13.6	0	0	1	1	0	1	16	27	16	4	6	0	1	1	3	1	1	31	38	25	27	23	0	1	1	2
AADAT	ENSG00000109576	protein_coding	-0.03	0.13	1	-0.02	0.990274	0	6.5	0.22	0.13	0.445333	0.22	0.245467	0	7.5	0.17	0.13	0.757148	0.18	0.38285	0	7.3	10	7	5	6	7	7	6	7	7	7	3	9	9	5	6	7	6	11	9	7	7	6	9	8	6	5
AAGAB	ENSG00000103591	protein_coding	0.08	0.07	1	0.08	0.931034	0	40.7	0.2	0.07	0.0677837	0.19	0.0534201	0	44	0.13	0.07	0.436745	0.12	0.255016	0	42.1	27	40	43	38	36	33	41	41	42	38	46	43	54	43	44	37	35	50	37	49	47	45	30	40	41	40
AAK1	ENSG00000115977	protein_coding	-0.02	0.08	1	-0.03	0.971476	0	39.1	0	0.08	1	0	0.994662	0	39.1	0.14	0.08	0.429604	0.14	0.253056	0	42.6	33	36	41	43	45	47	34	37	40	42	32	35	33	41	34	36	44	41	42	40	42	41	36	35	46	40
AAMDC	ENSG00000087884	protein_coding	0.2	0.13	1	0.19	0.921298	0	20.5	0.07	0.13	1	0.06	0.789957	0	18.4	-0.12	0.13	1	-0.12	0.586559	0	17.5	23	25	14	13	13	14	19	15	14	20	22	22	26	16	13	16	14	12	20	20	18	25	19	49	12	16
AAMP	ENSG00000127837	protein_coding	0.07	0.06	1	0.06	0.938649	0	101.8	0.13	0.06	0.231947	0.12	0.16306	0	106.4	0	0.06	1	-0.01	0.958522	0	97.5	87	106	94	91	97	98	107	100	98	86	109	107	125	105	115	112	105	99	93	100	107	102	90	114	88	104
AAR2	ENSG00000131043	protein_coding	0.04	0.06	1	0.03	0.955093	0	32.5	0.05	0.06	0.99179	0.04	0.658541	0	32.5	-0.03	0.06	1	-0.03	0.765064	0	31.5	29	28	32	27	30	26	36	34	34	36	35	29	25	31	31	28	28	36	41	38	34	37	34	27	31	28
AARS1	ENSG00000090861	protein_coding	0.09	0.05	1	0.09	0.921298	0	142.9	0	0.05	1	-0.01	0.942668	0	134.4	0.05	0.05	0.954073	0.05	0.642101	0	138.7	121	116	144	145	132	124	157	135	138	151	115	156	114	143	138	123	116	154	138	140	139	109	160	97	151	138
AARS2	ENSG00000124608	protein_coding	-0.02	0.09	1	-0.02	0.979916	0	16.7	0.08	0.09	1	0.08	0.624713	0	17.8	0.03	0.09	1	0.03	0.88216	0	16.8	8	13	16	19	16	16	22	19	20	18	17	11	11	20	19	15	17	19	23	22	21	18	14	11	16	20
AARSD1	ENSG00000266967	protein_coding	-0.17	0.24	1	-0.17	0.942625	0	1.4	-0.25	0.24	0.891578	-0.26	0.457654	0	1.3	-0.35	0.24	0.646016	-0.31	0.377915	0	1.3	1	1	1	1	1	1	2	1	2	2	1	1	0	1	1	1	1	1	2	1	1	2	1	1	2	1
AASDH	ENSG00000157426	protein_coding	-0.1	0.08	1	-0.11	0.921298	0	9	-0.1	0.08	0.736772	-0.11	0.416781	0	9	0.02	0.08	1	0.01	0.939351	0	9	8	8	8	7	8	9	10	10	11	10	10	7	7	8	6	7	7	8	9	12	12	9	8	5	8	8
AASDHPPT	ENSG00000149313	protein_coding	-0.07	0.06	1	-0.08	0.921298	0	30.1	-0.08	0.06	0.717464	-0.09	0.399374	0	30.1	-0.04	0.06	1	-0.05	0.721245	0	30.1	33	30	32	27	23	28	27	32	35	30	34	27	36	23	27	25	24	31	30	32	34	27	25	25	30	29
AASS	ENSG00000008311	protein_coding	-0.12	0.12	1	-0.13	0.931065	0	24.2	-0.4	0.12	0.010691	-0.4	0.0114668	1	24.2	-0.27	0.12	0.186183	-0.27	0.106241	0	24.2	36	28	24	24	21	23	26	26	23	24	11	26	20	15	13	12	15	28	21	22	19	14	30	17	20	20
AATBC	ENSG00000215458	lncRNA	-0.09	0.38	1	-0.01	0.99747	0	0.5	-0.6	0.39	0.572564	-0.61	0.215844	0	0.5	-0.97	0.4	0.151424	-0.92	0.0586161	0	0.5	1	1	0	1	1	1	0	0	0	0	0	1	1	0	1	0	1	0	0	0	0	0	1	1	1	1
AATF	ENSG00000275700	protein_coding	0.2	0.09	0.611399	0.2	0.921298	0	37.9	0.15	0.09	0.482122	0.14	0.270917	0	36.5	0.19	0.09	0.252932	0.19	0.142372	0	37.5	20	34	40	34	30	31	32	38	35	34	35	32	30	43	47	33	37	34	34	40	32	39	43	45	37	42
AATK	ENSG00000181409	protein_coding	-0.01	0.22	1	0.02	0.99654	0	1.9	0.11	0.22	1	0.1	0.793278	0	2	-0.03	0.22	1	0	0.997344	0	2	3	3	2	2	2	2	2	1	1	1	2	3	2	2	2	3	3	1	3	1	1	1	4	2	1	2
ABALON	ENSG00000281376	lncRNA	0.67	0.37	1	0.63	0.921298	0	0.5	0.66	0.38	0.43296	0.63	0.245385	0	0.6	1.1	0.37	0.0378831	1.08	0.0200014	1	0.7	0	0	1	1	0	0	1	1	0	0	0	0	1	0	1	1	2	1	1	0	0	0	1	0	0	1
ABAT	ENSG00000183044	protein_coding	-0.07	0.14	1	-0.06	0.964071	0	10.3	-0.37	0.14	0.0694036	-0.36	0.056156	0	10.3	-0.25	0.14	0.42492	-0.24	0.24882	0	10.3	7	5	8	12	13	12	11	13	12	9	11	6	4	5	8	6	8	9	10	10	10	15	8	3	7	6
ABCA1	ENSG00000165029	protein_coding	-0.21	0.11	0.938084	-0.22	0.921298	0	199.6	-0.45	0.11	0.000938342	-0.45	0.00234825	1	199.6	-0.31	0.11	0.046626	-0.32	0.0368829	1	199.6	116	113	221	184	169	198	181	249	348	213	204	51	71	145	118	139	166	182	189	280	154	186	94	67	196	170
ABCA10	ENSG00000154263	protein_coding	0.02	0.16	1	0.03	0.984802	0	7.5	-0.15	0.16	0.934429	-0.12	0.658644	0	7.2	-0.17	0.16	0.938182	-0.14	0.616543	0	7.2	6	5	4	3	5	5	9	14	13	8	7	3	3	4	3	4	5	14	15	14	7	5	5	3	5	3
ABCA11P	ENSG00000251595	transcribed_processed_pseudogene	-0.36	0.31	1	-0.3	0.936126	0	1	-0.36	0.31	0.819797	-0.33	0.488758	0	1	-0.27	0.31	1	-0.3	0.559594	0	1	1	1	1	2	1	1	1	1	1	1	0	1	0	1	0	1	0	1	1	0	1	2	1	0	0	0
ABCA2	ENSG00000107331	protein_coding	-0.01	0.09	1	-0.02	0.990033	0	94.7	0.08	0.09	1	0.07	0.666503	0	98.7	0.17	0.09	0.431381	0.17	0.247948	0	105.8	103	88	108	104	124	113	76	95	85	71	75	117	65	111	98	106	120	96	112	90	88	83	154	85	101	78
ABCA3	ENSG00000167972	protein_coding	-0.05	0.17	1	0	0.999595	0	5.7	0.02	0.17	1	0.03	0.93393	0	5.8	0.31	0.17	0.434726	0.34	0.142336	0	7.5	15	12	4	4	4	5	3	2	2	4	4	21	10	7	3	4	5	2	2	2	4	4	22	12	4	3
ABCA4	ENSG00000198691	protein_coding	-0.03	0.22	1	-0.04	0.988765	0	6.9	-0.92	0.22	0.0010266	-0.8	0.00631091	1	6.8	-0.82	0.22	0.00495179	-0.77	0.00868926	1	6.8	1	1	3	5	9	9	11	7	13	6	10	1	0	1	1	3	3	10	6	10	4	7	1	1	3	5
ABCA5	ENSG00000154265	protein_coding	-0.07	0.13	1	-0.07	0.953551	0	11.7	-0.32	0.13	0.135024	-0.32	0.0721804	0	11.7	-0.37	0.13	0.0630652	-0.36	0.0403025	0	11.7	6	13	10	12	16	15	11	9	11	13	13	7	12	8	9	9	11	10	8	9	8	11	7	15	11	13
ABCA6	ENSG00000154262	protein_coding	-0.06	0.13	1	-0.06	0.964071	0	48	0.21	0.13	0.502297	0.2	0.297452	0	55.5	0.33	0.13	0.0929113	0.33	0.0695053	0	60.3	37	43	30	27	38	35	75	74	80	59	30	61	43	32	31	37	40	84	82	81	66	54	53	34	27	26
ABCA7	ENSG00000064687	protein_coding	0.08	0.13	1	0.08	0.95221	0	14.7	-0.38	0.13	0.0494084	-0.38	0.0335615	1	14	-0.24	0.13	0.410466	-0.24	0.210117	0	14	9	14	19	14	16	14	12	14	15	18	9	8	9	12	10	10	9	12	14	11	12	11	11	14	21	12
ABCA8	ENSG00000141338	protein_coding	-0.08	0.17	1	-0.09	0.961217	0	98.9	0.18	0.17	0.877956	0.17	0.578556	0	105.1	0.26	0.17	0.630803	0.25	0.402156	0	112.8	155	179	142	78	94	119	69	84	74	70	24	82	146	122	74	99	84	154	122	104	120	49	108	129	125	65
ABCA9	ENSG00000154258	protein_coding	-0.17	0.14	1	-0.17	0.921298	0	200.6	-0.05	0.14	1	-0.05	0.861861	0	200.6	0.07	0.14	1	0.06	0.833464	0	204.5	85	85	166	113	179	190	324	355	317	244	149	133	79	145	88	136	154	307	332	299	268	189	110	45	154	93
ABCA9.AS1	ENSG00000231749	lncRNA	-0.13	0.27	1	-0.11	0.964071	0	2.5	0.04	0.27	1	0.15	0.741751	0	2.8	0.03	0.27	1	0	0.99899	0	2.5	1	1	2	1	2	2	5	4	4	4	1	2	0	2	0	1	1	6	8	3	5	3	1	0	1	2
ABCB1	ENSG00000085563	protein_coding	-0.12	0.31	1	-0.03	0.994153	0	1.1	-0.57	0.31	0.387968	-0.37	0.369181	0	1	-0.12	0.31	1	0.07	0.901357	0	1.1	1	5	2	1	1	1	0	0	0	0	0	2	5	1	1	1	1	0	0	0	0	0	1	5	2	1
ABCB10	ENSG00000135776	protein_coding	0.01	0.09	1	0	0.999853	0	13.8	-0.04	0.09	1	-0.05	0.785116	0	13.8	-0.03	0.09	1	-0.03	0.874758	0	13.8	19	14	15	14	12	11	9	14	13	14	17	15	17	13	15	14	13	12	10	12	13	13	14	11	16	15
ABCB6	ENSG00000115657	protein_coding	-0.31	0.18	1	-0.31	0.921298	0	2.6	-0.54	0.18	0.0333295	-0.52	0.0288687	1	2.6	-0.43	0.18	0.156024	-0.39	0.106603	0	2.6	1	2	2	3	3	3	4	4	2	2	3	1	1	2	2	1	1	3	3	2	3	2	1	1	2	3
ABCB7	ENSG00000131269	protein_coding	-0.07	0.09	1	-0.08	0.941952	0	15.1	-0.22	0.09	0.110637	-0.23	0.0644392	0	15.1	-0.19	0.09	0.230868	-0.2	0.116464	0	15.1	17	15	15	13	15	14	18	17	12	17	13	19	14	13	13	12	11	14	12	10	13	12	17	17	16	17
ABCB8	ENSG00000197150	protein_coding	0.06	0.08	1	0.05	0.950861	0	35.9	0.05	0.08	1	0.05	0.73924	0	35.5	0.03	0.08	1	0.03	0.875027	0	35.4	28	35	34	38	36	30	35	34	31	38	42	31	33	36	43	35	35	36	38	37	33	34	27	51	29	40
ABCB9	ENSG00000150967	protein_coding	0.02	0.11	1	0.02	0.986868	0	8	0.24	0.11	0.17121	0.24	0.0990579	0	9.5	0.28	0.1	0.0868652	0.28	0.0549644	0	9.7	7	8	8	6	8	10	10	7	7	6	8	15	10	10	8	7	9	10	11	7	8	9	10	7	9	10
ABCC1	ENSG00000103222	protein_coding	-0.05	0.13	1	-0.05	0.965701	0	107.6	-0.04	0.13	1	-0.05	0.855027	0	107.6	0.12	0.13	1	0.11	0.633835	0	114.9	57	123	108	120	129	141	90	97	139	98	82	70	85	96	100	89	97	121	122	155	116	92	96	88	106	102
ABCC10	ENSG00000124574	protein_coding	0.01	0.11	1	0.01	0.994721	0	27.7	0.07	0.11	1	0.06	0.744181	0	29	0.14	0.11	0.799306	0.13	0.468627	0	29.8	20	18	26	34	28	23	31	29	31	31	30	21	17	28	29	26	26	40	41	29	28	34	29	11	27	27
ABCC2	ENSG00000023839	protein_coding	-0.14	0.28	1	-0.07	0.979916	0	0.9	-0.13	0.28	1	-0.13	0.793804	0	0.9	-0.01	0.28	1	-0.04	0.945953	0	0.9	0	1	1	1	1	1	2	0	1	1	1	0	1	1	1	0	1	1	1	1	1	0	0	0	1	0
ABCC3	ENSG00000108846	protein_coding	-0.15	0.13	1	-0.16	0.921298	0	30.3	0	0.13	1	0.01	0.972376	0	31.8	0.07	0.13	1	0.08	0.762577	0	31.9	8	19	13	14	14	12	69	59	52	42	31	18	19	9	11	9	9	68	66	57	44	40	12	11	13	13
ABCC4	ENSG00000125257	protein_coding	-0.11	0.11	1	-0.11	0.931065	0	45.6	-0.11	0.11	0.894248	-0.12	0.465844	0	45.6	0.07	0.1	1	0.05	0.814447	0	45.6	5	8	18	23	22	23	87	76	91	76	73	7	10	15	19	18	18	72	73	74	71	75	7	4	19	21
ABCC5	ENSG00000114770	protein_coding	-0.08	0.09	1	-0.08	0.941747	0	44	-0.22	0.09	0.146632	-0.22	0.0838443	0	44	-0.08	0.09	1	-0.08	0.633304	0	44	32	40	43	39	40	44	44	48	48	62	44	28	32	34	27	28	36	46	50	45	50	43	43	25	43	31
ABCC6	ENSG00000091262	protein_coding	0.28	0.18	1	0.26	0.921298	0	3	-0.38	0.19	0.287927	-0.4	0.124004	0	2.5	-0.26	0.19	0.704789	-0.29	0.292159	0	2.5	4	4	2	2	2	3	2	1	2	3	2	2	3	1	2	2	2	2	1	2	1	1	4	5	2	2
ABCC9	ENSG00000069431	protein_coding	-0.15	0.21	1	-0.01	0.997144	0	5.4	-0.88	0.21	0.000953226	-0.71	0.00284156	1	5.4	-0.75	0.21	0.00746579	-0.61	0.00999113	1	5.4	1	0	10	4	6	7	4	7	7	6	7	0	0	5	2	3	4	3	6	5	3	5	0	0	10	5
ABCD1	ENSG00000101986	protein_coding	0.05	0.07	1	0.04	0.951144	0	27.2	-0.01	0.07	1	-0.02	0.915947	0	26.6	0.06	0.07	1	0.05	0.692122	0	27.4	24	26	29	31	32	26	26	25	24	21	29	24	20	29	32	30	31	23	27	25	23	26	29	21	30	30
ABCD3	ENSG00000117528	protein_coding	-0.02	0.06	1	-0.03	0.969835	0	34.5	0	0.06	1	-0.01	0.946997	0	34.5	0.01	0.06	1	0.01	0.950042	0	34.7	26	29	34	29	32	35	32	39	39	42	42	29	35	29	28	28	29	37	34	39	47	42	23	23	30	34
ABCD4	ENSG00000119688	protein_coding	0.08	0.07	1	0.07	0.938651	0	32.2	-0.06	0.07	1	-0.06	0.606022	0	30.7	-0.03	0.07	1	-0.03	0.826065	0	30.7	33	34	31	30	37	30	33	32	28	26	24	28	26	33	28	32	30	32	29	34	25	26	33	35	32	33
ABCE1	ENSG00000164163	protein_coding	-0.09	0.06	1	-0.09	0.921298	0	49.9	0.16	0.06	0.0486109	0.16	0.0589344	0	55.3	0.16	0.06	0.0472785	0.16	0.0579587	0	55.5	36	39	49	48	41	44	61	57	65	55	54	41	48	55	51	56	49	59	65	61	68	55	28	28	46	47
ABCF1	ENSG00000204574	protein_coding	0.12	0.08	1	0.11	0.921298	0	52.5	0.13	0.08	0.502661	0.13	0.287376	0	53.5	0.14	0.08	0.479157	0.14	0.265405	0	53.3	43	40	50	57	54	54	57	37	44	49	53	42	50	42	62	54	51	66	56	48	59	58	44	60	52	59
ABCF2	ENSG00000033050	protein_coding	0.14	0.11	1	0.13	0.921298	0	26.4	0.12	0.11	0.83363	0.11	0.490756	0	25.9	0.05	0.11	1	0.05	0.813778	0	24.8	26	19	21	26	19	21	26	27	25	20	33	22	27	27	32	27	22	28	24	27	23	26	15	32	27	29
ABCF3	ENSG00000161204	protein_coding	0.15	0.06	0.361224	0.14	0.921298	0	55.6	0.15	0.06	0.0990369	0.14	0.0819128	0	55.7	0.12	0.06	0.297969	0.11	0.19576	0	54.7	36	52	48	50	51	45	57	60	55	51	51	53	49	52	56	49	52	62	59	61	59	61	52	58	49	50
ABCG1	ENSG00000160179	protein_coding	-0.27	0.18	1	-0.25	0.921298	0	14.5	-0.11	0.18	1	-0.13	0.650727	0	14.5	0.07	0.17	1	0.04	0.902969	0	14.5	0	0	14	13	6	6	44	35	27	7	7	0	0	11	10	8	8	35	33	26	7	5	0	0	15	10
ABCG2	ENSG00000118777	protein_coding	0.19	0.4	1	0	0.999853	0	0.6	0.22	0.4	1	0.2	0.776296	0	0.6	0.57	0.39	0.655128	0.49	0.390758	0	0.9	1	0	1	0	1	0	0	0	0	1	2	0	0	1	1	1	1	1	0	0	0	2	1	1	1	1
ABHD10	ENSG00000144827	protein_coding	0	0.06	1	-0.01	0.991932	0	22.9	0.01	0.06	1	0	0.991611	0	22.9	-0.01	0.06	1	-0.02	0.894913	0	22.9	34	32	24	19	20	19	21	22	23	18	20	33	30	22	19	20	19	24	19	23	24	19	26	33	23	19
ABHD11	ENSG00000106077	protein_coding	0.15	0.13	1	0.15	0.922871	0	8.2	0.5	0.13	0.00156236	0.49	0.0027684	1	10.4	0.36	0.13	0.0514037	0.35	0.0387498	0	9.5	10	12	6	7	6	6	8	6	7	5	8	13	16	12	11	11	9	10	10	7	7	8	10	18	7	7
ABHD12	ENSG00000100997	protein_coding	0.1	0.07	1	0.09	0.921298	0	61.5	0.11	0.07	0.587489	0.1	0.340655	0	63	0.02	0.07	1	0.02	0.908119	0	59.2	54	50	57	69	85	87	40	45	44	41	65	48	56	73	82	94	94	35	40	46	54	71	50	78	61	77
ABHD13	ENSG00000139826	protein_coding	0.01	0.08	1	0	0.999853	0	13.4	0.04	0.08	1	0.04	0.784652	0	13.8	0.14	0.08	0.412972	0.14	0.247351	0	14.8	12	13	14	13	12	12	16	14	14	14	13	15	14	14	12	15	13	15	12	15	16	11	11	12	16	15
ABHD14A	ENSG00000248487	protein_coding	0.15	0.15	1	0.13	0.941781	0	8.5	-0.07	0.15	1	-0.08	0.764704	0	7.8	-0.19	0.15	0.786491	-0.21	0.379905	0	7.8	16	8	7	5	7	6	9	9	6	5	8	11	7	7	9	8	6	6	6	7	4	7	8	17	7	6
ABHD14B	ENSG00000114779	protein_coding	0.09	0.09	1	0.08	0.941968	0	64	0.01	0.09	1	0.01	0.974175	0	61.3	-0.05	0.09	1	-0.06	0.752347	0	60.5	99	93	62	59	67	64	31	38	45	48	60	92	83	70	76	75	67	30	33	39	45	64	87	131	60	60
ABHD15	ENSG00000168792	protein_coding	-0.01	0.08	1	-0.02	0.983843	0	16.1	0.16	0.07	0.235029	0.16	0.150763	0	17.9	0.14	0.07	0.352975	0.14	0.208874	0	17.8	13	18	14	13	14	16	18	19	19	15	18	19	15	19	14	16	15	16	18	21	20	24	16	16	16	12
ABHD16A	ENSG00000204427	protein_coding	0.34	0.45	1	0.3	0.946802	0	0.5	0.14	0.46	1	0.06	0.945692	0	0.5	0.83	0.45	0.399278	0.74	0.193475	0	0.9	0	0	0	1	1	1	1	0	1	1	0	1	1	1	1	0	0	0	1	1	0	0	1	0	0	1
ABHD17A	ENSG00000129968	protein_coding	0.17	0.11	1	0.16	0.921298	0	152.5	0.12	0.11	0.81696	0.12	0.483417	0	146.7	0	0.11	1	0	0.988505	0	135.7	238	167	143	136	125	114	117	105	98	101	149	216	177	165	166	158	146	97	115	121	108	145	182	317	137	151
ABHD17AP1	ENSG00000198658	unprocessed_pseudogene	0.05	0.33	1	0	0.999853	0	0.7	0.3	0.33	0.972408	0.22	0.672045	0	0.7	0.04	0.33	1	-0.07	0.910017	0	0.7	2	1	1	1	1	1	0	0	0	1	0	1	0	1	1	1	1	1	0	1	0	0	1	2	0	0
ABHD17AP6	ENSG00000226981	unprocessed_pseudogene	0.24	0.22	1	0.2	0.941694	0	3	-0.04	0.22	1	-0.07	0.884098	0	2.5	-0.29	0.22	0.79445	-0.35	0.33158	0	2.5	6	2	2	1	2	2	2	3	2	2	4	4	3	2	3	3	2	2	2	3	2	2	2	8	2	2
ABHD17B	ENSG00000107362	protein_coding	-0.02	0.08	1	-0.03	0.973524	0	10.1	-0.09	0.08	0.847558	-0.1	0.47424	0	10.1	-0.04	0.08	1	-0.04	0.79089	0	10.1	12	11	10	9	11	13	7	8	11	9	10	9	10	10	9	10	9	7	11	9	11	8	10	10	10	9
ABHD17C	ENSG00000136379	protein_coding	-0.04	0.09	1	-0.04	0.961249	0	30.2	-0.21	0.09	0.197998	-0.22	0.0917351	0	30.2	-0.23	0.09	0.123331	-0.24	0.0580002	0	30.2	10	13	26	24	26	26	54	48	35	36	34	11	16	22	23	21	21	34	38	30	24	33	10	14	26	22
ABHD18	ENSG00000164074	protein_coding	-0.27	0.1	0.214614	-0.28	0.921298	0	7.8	-0.34	0.1	0.00932944	-0.35	0.0104595	1	7.8	-0.33	0.1	0.0132988	-0.33	0.0135035	1	7.8	11	9	8	6	7	8	8	6	9	8	6	8	6	6	5	6	6	8	7	5	4	7	10	4	7	6
ABHD2	ENSG00000140526	protein_coding	-0.08	0.11	1	-0.09	0.941968	0	40.2	0.27	0.11	0.12676	0.26	0.0876992	0	47.8	0.4	0.11	0.00416156	0.4	0.00654441	1	52.2	32	33	40	43	45	54	32	34	58	40	31	41	38	51	50	49	58	40	44	56	51	48	49	24	42	33
ABHD3	ENSG00000158201	protein_coding	-0.04	0.13	1	-0.06	0.965173	0	3.4	0.14	0.13	0.855489	0.14	0.504549	0	3.7	0.19	0.13	0.638487	0.19	0.35491	0	3.7	4	4	4	4	4	3	4	2	3	2	3	3	5	6	4	4	5	4	3	2	3	2	3	3	4	4
ABHD4	ENSG00000100439	protein_coding	0.01	0.09	1	0.01	0.994169	0	81.5	-0.33	0.09	0.00484821	-0.33	0.00607483	1	80.7	-0.3	0.09	0.0133505	-0.31	0.0123307	1	80.7	69	88	92	71	82	73	75	75	79	98	86	71	77	68	46	45	53	56	72	76	68	83	96	66	93	71
ABHD5	ENSG00000011198	protein_coding	-0.1	0.09	1	-0.1	0.92734	0	35.5	-0.08	0.09	1	-0.09	0.577712	0	35.5	-0.09	0.09	1	-0.09	0.564148	0	35.5	16	19	28	31	38	37	51	54	41	48	27	16	26	26	30	29	29	47	47	36	39	37	14	17	24	33
ABHD6	ENSG00000163686	protein_coding	0.02	0.12	1	0.02	0.994109	0	6.4	0.19	0.12	0.529623	0.17	0.336369	0	6.9	0.34	0.12	0.0470958	0.33	0.0390609	1	7.8	5	4	9	6	9	8	5	3	5	7	7	7	5	8	6	9	9	5	7	5	8	7	5	4	7	7
ABHD8	ENSG00000127220	protein_coding	0.08	0.08	1	0.07	0.941968	0	18.5	-0.16	0.08	0.329591	-0.16	0.169189	0	17.7	-0.19	0.08	0.169499	-0.19	0.0920828	0	17.7	22	14	18	15	17	19	19	18	17	15	21	15	12	18	14	15	15	14	18	21	15	18	19	17	20	17
ABI1	ENSG00000136754	protein_coding	-0.02	0.06	1	-0.03	0.965701	0	43.5	0.19	0.06	0.0372216	0.19	0.0423588	1	49.4	0.14	0.06	0.216648	0.14	0.15481	0	47.7	55	52	36	35	36	45	41	42	47	48	42	49	66	41	44	51	54	43	47	42	57	49	48	43	39	37
ABI2	ENSG00000138443	protein_coding	-0.09	0.08	1	-0.09	0.921298	0	45.4	-0.03	0.08	1	-0.03	0.817667	0	45.4	0.05	0.08	1	0.04	0.771664	0	47	47	33	40	40	36	42	54	54	57	53	43	42	39	37	33	34	37	55	56	46	55	55	42	33	38	38
ABI3BP	ENSG00000154175	protein_coding	-0.19	0.15	1	-0.2	0.921298	0	767.4	0.08	0.15	1	0.08	0.798143	0	776.5	0.21	0.15	0.733539	0.2	0.44922	0	844.5	102	113	525	568	1698	1877	311	462	866	1046	873	123	115	751	537	1331	1750	391	496	651	1267	1130	115	68	485	459
ABITRAM	ENSG00000119328	protein_coding	0.04	0.06	1	0.03	0.965173	0	12.7	0.05	0.06	1	0.04	0.719862	0	12.8	0.09	0.06	0.61764	0.09	0.39024	0	13.4	12	12	13	14	16	13	12	10	10	14	12	12	14	12	15	15	13	12	11	13	11	13	12	10	14	12
ABL1	ENSG00000097007	protein_coding	-0.06	0.1	1	-0.07	0.948164	0	177.2	0.12	0.1	0.749745	0.12	0.459376	0	190.4	0.25	0.1	0.0962412	0.25	0.0749446	0	205.4	88	109	199	223	205	207	216	199	206	159	138	146	101	194	208	178	218	230	241	219	186	173	148	58	185	180
ABL2	ENSG00000143322	protein_coding	0	0.09	1	0	0.997144	0	39.9	0	0.09	1	0	0.980913	0	39.9	0.19	0.09	0.235632	0.18	0.15133	0	43.8	15	19	37	44	40	42	47	52	49	51	43	23	22	38	44	41	45	41	40	44	45	42	25	19	40	37
ABLIM1	ENSG00000099204	protein_coding	-0.09	0.25	1	-0.05	0.983843	0	15.7	-0.59	0.26	0.178464	-0.66	0.0668191	0	14.7	-0.48	0.26	0.382681	-0.47	0.207149	0	14.7	49	39	29	11	8	12	2	2	2	5	3	32	31	16	6	4	5	2	1	2	3	3	69	38	30	9
ABLIM2	ENSG00000163995	protein_coding	-0.49	0.4	1	-0.28	0.94311	0	0.5	-0.06	0.39	1	0.08	0.91032	0	0.5	0.26	0.38	1	0.52	0.279319	0	0.7	1	1	0	1	0	0	1	1	0	0	0	2	1	0	0	0	1	1	0	0	0	0	1	1	0	0
ABLIM3	ENSG00000173210	protein_coding	-0.02	0.16	1	-0.03	0.988692	0	71.3	0.48	0.16	0.0377918	0.48	0.0477496	1	101.7	0.57	0.16	0.00788435	0.57	0.0173078	1	105.8	25	48	61	88	133	128	42	78	91	48	42	39	43	99	139	175	205	52	99	121	73	74	34	35	59	77
ABR	ENSG00000159842	protein_coding	0.01	0.08	1	0.01	0.995732	0	99	-0.03	0.08	1	-0.04	0.821456	0	99	0.02	0.08	1	0.01	0.943553	0	99	71	86	113	108	149	143	79	83	87	89	81	91	91	94	97	115	123	86	85	83	91	93	118	78	117	93
ABRACL	ENSG00000146386	protein_coding	0.07	0.13	1	0.06	0.960745	0	17.1	0.31	0.13	0.143005	0.31	0.0762538	0	20.5	0.17	0.13	0.744509	0.17	0.396072	0	18.5	14	22	15	24	17	17	13	10	15	11	16	19	35	21	34	28	22	14	12	13	13	15	12	32	15	25
ABRAXAS1	ENSG00000163322	protein_coding	0.04	0.1	1	0.03	0.973517	0	9.1	-0.08	0.1	1	-0.08	0.63838	0	8.7	-0.14	0.1	0.698925	-0.15	0.370002	0	8.7	10	12	10	8	7	8	7	9	9	8	8	10	13	6	8	8	9	9	7	7	7	8	12	9	9	10
ABRAXAS2	ENSG00000165660	protein_coding	-0.2	0.07	0.219738	-0.2	0.921298	0	13.6	-0.03	0.07	1	-0.03	0.819651	0	13.6	-0.14	0.07	0.354942	-0.14	0.196657	0	13.6	14	14	12	13	12	12	13	12	14	18	16	14	16	12	14	12	13	13	10	12	16	14	11	9	13	12
ABT1	ENSG00000146109	protein_coding	0.1	0.08	1	0.1	0.921298	0	19.5	0.14	0.08	0.39723	0.13	0.237261	0	19.7	0.06	0.08	1	0.05	0.726491	0	18.8	19	18	18	16	17	15	22	22	19	16	17	18	22	19	22	19	16	23	20	18	22	18	18	24	18	21
ABTB1	ENSG00000114626	protein_coding	0.09	0.08	1	0.08	0.94013	0	48.5	-0.05	0.08	1	-0.05	0.722164	0	45.6	-0.12	0.08	0.649129	-0.13	0.315155	0	45.6	62	66	42	38	52	47	46	46	32	34	37	57	55	46	40	48	50	35	40	39	28	41	63	88	48	36
ABTB2	ENSG00000166016	protein_coding	-0.02	0.12	1	-0.04	0.977698	0	9	0.35	0.12	0.0460797	0.35	0.0288687	1	11.7	0.37	0.12	0.0278792	0.37	0.0220326	1	11.8	4	6	8	11	11	9	11	9	10	10	10	4	5	11	11	11	15	17	17	14	12	12	6	5	7	10
AC000089.1	ENSG00000235776	processed_pseudogene	0.22	0.17	1	0.17	0.933893	0	2.5	0.14	0.17	1	0.13	0.654066	0	2.4	0.08	0.17	1	0.07	0.828453	0	2.3	4	3	3	3	2	2	2	2	1	1	1	4	2	3	3	3	4	1	1	2	2	1	3	5	3	4
AC000093.1	ENSG00000284874	protein_coding	-0.16	0.51	1	-0.13	0.976269	0	0.6	-0.77	0.52	0.593037	-0.53	0.430205	0	0.6	-0.37	0.51	1	-0.23	0.775596	0	0.6	0	1	1	1	1	1	1	0	0	1	0	1	1	1	1	1	1	0	0	0	0	0	1	0	1	1
AC000120.2	ENSG00000243107	lncRNA	-0.46	0.37	1	-0.34	0.923156	0	0.6	-0.88	0.38	0.181661	-0.82	0.06726	0	0.6	-0.75	0.38	0.32494	-0.73	0.0963679	0	0.6	1	1	0	0	0	0	1	1	1	1	1	0	0	0	0	0	0	1	0	1	0	0	0	0	0	0
AC000123.1	ENSG00000224138	lncRNA	-0.45	0.34	1	-0.41	0.921298	0	0.5	-0.54	0.35	0.556469	-0.51	0.273439	0	0.5	-0.17	0.34	1	-0.19	0.748136	0	0.5	0	0	0	1	0	1	1	1	1	0	0	0	0	0	0	0	0	1	1	0	1	1	0	0	0	0
AC000123.3	ENSG00000280347	TEC	-0.45	0.24	1	-0.44	0.921298	0	1.5	-0.15	0.23	1	-0.17	0.65732	0	1.5	0	0.23	1	-0.01	0.982222	0	1.5	1	1	1	1	1	3	1	2	2	2	1	1	1	1	1	1	1	2	2	1	1	2	1	1	1	1
AC000403.1	ENSG00000278727	lncRNA	-0.58	0.27	0.752674	-0.61	0.921298	0	1.2	0.39	0.25	0.561643	0.4	0.235568	0	1.5	0.22	0.25	1	0.22	0.588243	0	1.3	2	1	1	1	1	1	1	0	2	2	1	2	1	2	1	1	1	1	1	3	2	2	1	1	1	0
AC002074.1	ENSG00000285090	lncRNA	-0.28	0.21	1	-0.22	0.921498	0	1.7	-0.51	0.22	0.161567	-0.5	0.0727606	0	1.7	-0.5	0.21	0.170605	-0.56	0.0411394	0	1.7	0	1	1	1	1	2	2	2	2	3	4	1	0	1	1	1	1	1	2	2	2	2	1	0	1	1
AC002128.1	ENSG00000268947	lncRNA	-0.29	0.47	1	-0.15	0.971174	0	0.3	-0.06	0.46	1	-0.12	0.877832	0	0.3	-0.32	0.47	1	-0.43	0.536836	0	0.3	1	0	0	0	1	0	0	0	0	1	0	1	1	0	0	0	0	0	0	0	1	0	1	1	0	0
AC002310.5	ENSG00000278922	TEC	0.22	0.16	1	0.21	0.921298	0	2.3	-0.17	0.16	0.894585	-0.18	0.491332	0	1.9	-0.14	0.16	1	-0.15	0.580626	0	1.9	2	2	2	2	2	2	1	3	2	2	1	2	2	2	2	2	1	1	2	2	2	2	2	2	2	2
AC002350.2	ENSG00000278993	TEC	-0.31	0.41	1	-0.3	0.941968	0	0.6	-0.4	0.41	0.948556	-0.37	0.551625	0	0.6	-0.27	0.41	1	-0.26	0.705972	0	0.6	0	0	1	1	1	1	0	1	1	1	0	0	0	0	1	0	0	1	0	0	0	1	1	1	1	0
AC002401.4	ENSG00000276851	lncRNA	0.5	0.46	1	0.74	0.921298	0	0.5	1.07	0.45	0.147976	0.99	0.0442693	0	0.6	0.42	0.46	1	0.43	0.517342	0	0.4	1	1	0	0	0	0	0	0	0	0	0	1	2	1	1	1	1	0	0	0	0	0	1	4	0	0
AC002456.1	ENSG00000223969	lncRNA	-0.1	0.31	1	-0.08	0.978564	0	0.7	0.2	0.3	1	0.22	0.639022	0	0.8	-0.02	0.3	1	-0.02	0.979163	0	0.9	1	1	1	1	0	1	0	0	1	1	1	1	1	1	1	1	1	2	1	0	0	0	0	1	1	1
AC002467.1	ENSG00000241764	lncRNA	0.01	0.21	1	0	0.998147	0	2.2	-0.12	0.21	1	-0.1	0.798754	0	2.2	-0.05	0.21	1	-0.09	0.819546	0	2.2	2	3	2	2	1	2	2	3	2	1	4	1	4	1	1	2	2	2	2	2	2	3	2	5	2	2
AC002480.1	ENSG00000232759	lncRNA	-0.63	0.33	1	-0.64	0.921298	0	0.6	-0.11	0.32	1	-0.2	0.684894	0	0.6	-0.21	0.32	1	-0.17	0.755128	0	0.6	0	0	0	1	1	1	1	1	0	1	1	0	0	1	0	1	1	0	1	0	1	1	0	0	0	0
AC002480.2	ENSG00000232949	lncRNA	0.23	0.32	1	0.17	0.950861	0	1.4	0.5	0.32	0.541667	0.41	0.298628	0	1.5	0.9	0.31	0.0527096	0.63	0.081702	0	1.7	0	0	2	2	4	2	1	1	1	0	1	0	0	3	3	3	4	0	1	0	1	1	0	0	2	2
AC002524.1	ENSG00000233247	processed_pseudogene	0.06	0.19	1	0.06	0.977698	0	2	0.27	0.19	0.630007	0.25	0.361711	0	2.2	0.41	0.18	0.208738	0.39	0.128143	0	2.6	2	3	2	2	2	2	3	3	1	1	1	2	3	2	2	1	2	3	2	2	2	3	2	1	2	2
AC002553.1	ENSG00000227782	lncRNA	0.13	0.42	1	-0.04	0.994153	0	0.3	0.04	0.42	1	0.06	0.943359	0	0.4	0.31	0.42	1	0.36	0.563647	0	0.4	0	0	0	0	0	0	0	0	1	0	1	0	0	0	0	0	0	1	1	1	0	1	1	0	0	0
AC003072.1	ENSG00000250318	unprocessed_pseudogene	-0.04	0.22	1	-0.08	0.970413	0	2	0.22	0.22	0.903401	0.19	0.577397	0	2.3	-0.05	0.22	1	-0.09	0.830119	0	2	4	3	2	2	2	2	1	1	3	1	1	4	2	3	2	3	3	1	3	1	1	2	3	2	2	2
AC003092.1	ENSG00000236453	lncRNA	-0.2	0.48	1	-0.08	0.985009	0	0.6	0.6	0.47	0.730724	0.48	0.409729	0	0.8	1.03	0.47	0.221838	1.21	0.00651612	0	1.5	0	0	0	0	0	1	1	1	2	0	1	0	0	0	1	1	1	1	1	2	1	1	0	0	0	0
AC003101.2	ENSG00000278546	lncRNA	0.53	0.39	1	0.43	0.921298	0	0.6	-0.07	0.4	1	0.02	0.983361	0	0.4	0.13	0.4	1	0.14	0.850054	0	0.3	0	0	1	0	0	1	0	0	0	0	0	1	0	1	1	0	1	0	0	0	0	0	1	1	1	0
AC003102.1	ENSG00000260793	lncRNA	-0.06	0.21	1	-0.07	0.97446	0	1.5	-0.45	0.22	0.268172	-0.45	0.136201	0	1.5	-0.19	0.21	1	-0.22	0.528912	0	1.5	1	1	1	1	2	2	2	2	2	2	1	1	0	1	1	1	2	2	1	1	1	1	2	1	1	1
AC003681.1	ENSG00000279159	lncRNA	-0.02	0.27	1	0.02	0.994169	0	2	-0.52	0.27	0.330614	-0.41	0.291792	0	2	-0.07	0.27	1	-0.05	0.92396	0	2.1	1	2	1	2	3	2	2	2	3	3	1	1	0	2	1	1	0	2	4	3	2	2	2	1	2	1
AC004057.1	ENSG00000196656	transcribed_processed_pseudogene	0.12	0.14	1	0.11	0.94311	0	25	0.08	0.14	1	0.09	0.7298	0	25.5	-0.07	0.14	1	-0.07	0.798362	0	22.9	23	19	33	32	36	29	18	14	14	13	21	17	27	39	45	45	32	14	13	15	14	20	12	39	33	40
AC004076.2	ENSG00000276449	lncRNA	0.21	0.37	1	0.15	0.964071	0	0.7	0	0.37	1	-0.06	0.936367	0	0.6	-0.13	0.38	1	-0.2	0.770009	0	0.4	0	0	0	1	1	0	1	0	1	0	0	1	0	1	0	1	1	1	1	1	0	0	1	1	1	1
AC004130.2	ENSG00000271133	lncRNA	0.07	0.33	1	0.03	0.995074	0	1.3	-0.31	0.34	0.983395	-0.36	0.491563	0	1.3	0.02	0.33	1	-0.12	0.85369	0	1.3	3	2	1	1	1	1	1	2	1	1	0	2	2	1	0	1	1	1	1	0	1	1	2	4	1	2
AC004148.1	ENSG00000263272	lncRNA	-0.29	0.2	1	-0.29	0.921298	0	2.5	-0.33	0.2	0.485679	-0.34	0.240544	0	2.5	-0.31	0.2	0.620431	-0.31	0.309934	0	2.5	5	3	2	2	2	2	3	2	2	3	1	2	1	1	2	1	2	3	3	2	2	2	4	1	2	2
AC004156.1	ENSG00000267666	lncRNA	0.26	0.47	1	0.3	0.947627	0	0.3	0.34	0.47	1	0.31	0.662835	0	0.5	0.13	0.47	1	0.19	0.827494	0	0.2	0	0	0	0	0	0	0	0	0	0	1	0	0	1	0	1	0	0	1	0	1	1	1	0	0	1
AC004160.1	ENSG00000230333	lncRNA	-0.38	0.49	1	-0.19	0.960145	0	0.5	-1.71	0.53	0.0178075	-1.39	0.0223129	1	0.5	-0.83	0.5	0.527531	-0.39	0.559583	0	0.5	0	0	1	0	1	1	0	1	1	0	0	0	0	0	0	0	0	0	0	1	0	0	0	0	1	0
AC004241.1	ENSG00000257433	lncRNA	-0.04	0.27	1	-0.07	0.979916	0	0.9	-0.06	0.27	1	-0.05	0.931229	0	0.9	-0.66	0.28	0.176852	-0.65	0.0822644	0	0.9	1	1	1	1	1	1	1	1	1	0	1	1	2	0	1	1	1	2	1	1	0	0	1	2	1	0
AC004253.1	ENSG00000263990	lncRNA	0.11	0.32	1	0.01	0.997144	0	0.5	-0.78	0.34	0.189501	-0.8	0.0458896	0	0.4	-0.2	0.32	1	-0.23	0.637558	0	0.4	1	1	0	0	0	0	0	0	1	1	0	0	1	0	0	0	0	0	0	0	0	0	0	1	0	1
AC004263.2	ENSG00000286067	lncRNA	-0.25	0.29	1	-0.24	0.941694	0	2.6	-0.28	0.29	0.934735	-0.16	0.735323	0	2.6	0.15	0.28	1	0.1	0.8356	0	2.7	1	1	2	2	2	2	3	6	5	4	1	1	0	1	1	2	1	5	4	4	5	2	2	0	1	1
AC004264.1	ENSG00000268812	lncRNA	0.14	0.34	1	0.12	0.973436	0	0.7	1.48	0.33	0.000265178	1.44	0.000247665	1	2.2	1.47	0.33	0.00029572	1.39	0.00040624	1	2.1	0	0	1	2	1	1	1	1	1	0	0	0	1	2	4	4	5	2	2	1	2	1	0	0	1	1
AC004453.1	ENSG00000146677	processed_pseudogene	0.2	0.21	1	0.14	0.947627	0	3.9	0	0.21	1	-0.02	0.960833	0	3.5	-0.32	0.21	0.606968	-0.38	0.248974	0	3.5	10	4	3	3	4	3	2	2	1	3	3	4	5	4	5	6	4	2	2	2	1	2	3	8	4	5
AC004477.2	ENSG00000278765	lncRNA	-0.11	0.36	1	-0.13	0.965541	0	0.5	-0.65	0.38	0.454699	-0.62	0.199238	0	0.5	-0.9	0.38	0.166524	-0.84	0.0767229	0	0.5	0	0	0	0	1	1	1	0	1	0	1	0	0	0	0	0	1	0	1	1	0	0	0	1	1	1
AC004552.1	ENSG00000225071	processed_pseudogene	0.12	0.2	1	0.11	0.959325	0	6.3	0.2	0.2	0.923622	0.23	0.466449	0	7	-0.23	0.2	0.895512	-0.21	0.549634	0	5.5	5	4	6	7	5	6	6	5	5	4	8	4	9	9	11	12	7	5	4	5	4	7	2	13	6	10
AC004706.3	ENSG00000282936	protein_coding	-0.37	0.33	1	-0.33	0.930581	0	1.5	-0.58	0.33	0.415634	-0.58	0.205395	0	1.5	0.03	0.32	1	0.06	0.922131	0	1.5	2	1	1	3	2	1	1	1	2	1	1	1	0	1	1	1	1	1	1	1	1	1	2	1	2	1
AC004771.2	ENSG00000262227	lncRNA	-0.5	0.47	1	-0.53	0.921298	0	0.4	0.41	0.45	0.98686	0.31	0.619789	0	0.5	0.02	0.46	1	-0.09	0.91827	0	0.4	0	0	1	1	1	1	0	0	0	0	0	0	0	0	1	0	1	1	1	1	0	0	0	0	0	0
AC004803.1	ENSG00000250132	lncRNA	0.1	0.13	1	0.08	0.950861	0	3.5	0.13	0.13	0.948054	0.11	0.600592	0	3.6	-0.03	0.13	1	-0.04	0.879669	0	3.3	3	2	3	2	2	2	5	4	4	6	3	3	3	2	3	3	4	5	3	4	4	6	4	3	3	3
AC004812.2	ENSG00000277283	lncRNA	-0.18	0.15	1	-0.19	0.921298	0	2.2	0.13	0.15	1	0.12	0.626555	0	2.5	0.01	0.15	1	0	0.990333	0	2.2	4	3	2	2	2	2	2	2	2	1	2	4	3	2	3	3	3	3	2	2	1	2	2	5	1	1
AC004825.2	ENSG00000274818	lncRNA	-0.15	0.25	1	-0.13	0.953551	0	1.3	-0.24	0.25	0.943228	-0.24	0.537641	0	1.3	-0.67	0.25	0.0899961	-0.69	0.0425832	0	1.3	2	1	2	1	1	1	1	1	1	2	1	1	1	1	1	1	1	1	1	1	1	1	1	1	2	1
AC004846.1	ENSG00000258376	lncRNA	0.1	0.13	1	0.09	0.950861	0	4.8	0.43	0.13	0.0174283	0.42	0.0176067	1	6	0.1	0.13	1	0.09	0.716823	0	4.8	8	11	3	4	7	5	2	2	2	3	2	9	10	5	8	8	10	3	3	2	4	4	9	11	4	4
AC004854.2	ENSG00000272768	lncRNA	-0.05	0.22	1	-0.08	0.965701	0	1.8	-0.16	0.22	1	-0.17	0.634758	0	1.8	-0.26	0.22	0.845653	-0.25	0.454982	0	1.8	2	1	1	1	1	1	2	3	3	3	2	0	2	1	1	2	1	2	3	3	2	2	0	2	1	1
AC004877.2	ENSG00000280149	TEC	0.48	0.32	1	0.42	0.921298	0	0.6	0.03	0.33	1	0.04	0.949202	0	0.5	0.48	0.32	0.618747	0.41	0.354979	0	0.5	1	0	0	0	0	1	1	1	0	0	0	0	0	0	0	1	0	1	1	1	1	0	1	1	1	0
AC004890.2	ENSG00000244560	transcribed_unprocessed_pseudogene	-0.17	0.2	1	-0.15	0.945627	0	6.7	-0.46	0.2	0.185831	-0.44	0.125168	0	6.7	-0.16	0.2	1	-0.16	0.652627	0	6.7	4	6	4	7	10	9	5	7	8	8	6	5	2	3	4	4	7	7	7	5	5	6	12	2	5	4
AC004908.1	ENSG00000272240	lncRNA	0.04	0.29	1	0.07	0.978904	0	0.7	-0.63	0.3	0.257489	-0.63	0.123269	0	0.7	-0.35	0.29	0.841474	-0.34	0.441447	0	0.7	0	1	1	1	1	1	0	1	1	1	0	0	1	0	0	1	1	1	1	0	0	1	0	0	1	1
AC004908.2	ENSG00000272812	lncRNA	0.11	0.31	1	0.08	0.977981	0	0.7	0.41	0.3	0.685711	0.38	0.375202	0	0.9	-0.05	0.31	1	-0.05	0.939668	0	0.7	1	1	1	1	1	0	1	1	1	0	0	1	1	1	1	1	1	1	1	1	0	1	0	1	1	0
AC004918.3	ENSG00000270157	lncRNA	-0.56	0.31	1	-0.49	0.921298	0	1	-0.22	0.31	1	-0.22	0.639846	0	1	-0.62	0.31	0.340449	-0.6	0.152677	0	1	1	1	1	1	1	1	1	1	1	1	1	1	1	0	0	1	1	1	0	1	0	1	1	0	1	0
AC004923.4	ENSG00000255306	lncRNA	-0.39	0.38	1	-0.4	0.921298	0	0.6	-0.87	0.39	0.194511	-0.91	0.0490592	0	0.6	-1.03	0.39	0.0958888	-1.19	0.0106346	0	0.6	0	0	0	0	1	1	1	1	1	1	1	0	0	0	0	0	0	0	1	0	1	0	0	0	0	0
AC004943.2	ENSG00000259768	lncRNA	-0.02	0.21	1	0	0.999853	0	1.8	-0.04	0.21	1	-0.04	0.927136	0	1.8	0.25	0.21	0.836554	0.25	0.447196	0	2.2	1	1	2	2	2	1	1	2	1	3	4	2	1	2	1	1	2	2	3	2	1	2	2	1	2	1
AC004951.1	ENSG00000228434	lncRNA	-0.02	0.3	1	-0.03	0.994153	0	0.8	-0.26	0.31	1	-0.25	0.601032	0	0.7	-0.32	0.31	0.95376	-0.42	0.341125	0	0.7	1	0	1	1	1	0	1	1	1	1	0	0	0	1	1	0	0	2	1	1	1	1	1	1	1	0
AC004951.2	ENSG00000239556	transcribed_unprocessed_pseudogene	-0.07	0.36	1	-0.03	0.994153	0	0.5	-0.64	0.37	0.446094	-0.58	0.231438	0	0.5	-0.52	0.37	0.69177	-0.44	0.377354	0	0.5	1	1	0	1	0	1	0	0	0	1	0	1	1	0	0	0	0	0	0	0	0	0	1	0	0	1
AC004951.3	ENSG00000241057	transcribed_unprocessed_pseudogene	0.28	0.34	1	0.19	0.950861	0	0.7	-0.69	0.36	0.354041	-0.69	0.164797	0	0.7	0.05	0.34	1	0	0.998877	0	0.7	2	1	1	1	1	1	0	0	1	0	0	1	0	0	0	0	1	0	0	0	1	0	1	1	1	1
AC004967.1	ENSG00000243554	transcribed_unprocessed_pseudogene	0.51	0.42	1	0.48	0.921298	0	0.5	0.7	0.41	0.468719	0.69	0.181091	0	0.6	-0.15	0.43	1	-0.12	0.886211	0	0.3	0	0	0	0	0	0	1	0	0	1	0	0	1	0	0	1	1	0	1	1	1	1	0	1	1	0
AC004967.2	ENSG00000285725	lncRNA	0.07	0.28	1	0.06	0.983843	0	1	-0.4	0.29	0.681442	-0.42	0.314166	0	1	-0.09	0.29	1	-0.1	0.853374	0	1	0	1	1	1	1	1	1	1	1	1	2	1	1	1	1	1	0	0	2	1	0	1	1	0	1	1
AC004980.1	ENSG00000205485	transcribed_unprocessed_pseudogene	0.09	0.14	1	0.09	0.950861	0	4.5	0.3	0.14	0.254706	0.29	0.153981	0	5.5	0.33	0.14	0.175324	0.33	0.105467	0	5.5	4	3	5	6	4	5	4	5	4	5	3	6	4	7	6	8	5	5	5	5	5	4	4	3	4	6
AC004982.2	ENSG00000272894	lncRNA	-0.51	0.46	1	-0.4	0.938267	0	0.5	-0.53	0.46	0.828579	-0.49	0.44013	0	0.5	-0.26	0.46	1	-0.21	0.780424	0	0.5	1	0	1	0	1	1	0	1	0	1	0	1	0	1	1	0	0	0	0	0	0	0	1	0	1	0
AC004988.1	ENSG00000203446	lncRNA	-0.27	0.47	1	-0.26	0.941968	0	1	0.24	0.46	1	0.48	0.275731	0	1.4	0.29	0.46	1	0.32	0.537876	0	1.2	1	5	0	1	2	2	0	0	0	0	0	2	8	1	1	1	2	0	0	0	0	0	0	3	1	1
AC005000.1	ENSG00000228532	processed_pseudogene	0.07	0.13	1	0.06	0.961213	0	5.9	0.12	0.13	0.977702	0.1	0.626622	0	6	-0.05	0.13	1	-0.06	0.798307	0	5.6	8	6	6	4	4	4	9	6	5	6	4	7	7	5	6	5	4	6	5	5	6	10	6	6	5	5
AC005034.5	ENSG00000271452	lncRNA	0.25	0.4	1	0.31	0.941694	0	0.4	-0.11	0.41	1	-0.09	0.912487	0	0.3	0.27	0.4	1	0.27	0.673688	0	0.4	0	0	0	0	1	0	0	0	0	1	0	0	0	0	0	0	0	1	1	0	0	1	0	0	1	1
AC005046.1	ENSG00000273055	lncRNA	-0.16	0.33	1	-0.22	0.947202	0	1	-0.16	0.33	1	-0.06	0.92064	0	1	0.09	0.33	1	0.14	0.804995	0	1	0	1	1	1	1	1	1	1	1	1	1	0	0	1	1	1	1	2	2	2	0	1	1	1	1	1
AC005052.2	ENSG00000286366	lncRNA	-0.09	0.39	1	-0.16	0.965299	0	0.4	0.01	0.39	1	-0.07	0.926481	0	0.4	0.62	0.38	0.523295	0.49	0.339047	0	0.6	1	0	0	0	1	1	0	0	1	0	0	0	1	0	1	0	0	0	0	0	0	1	1	0	0	1
AC005070.3	ENSG00000272918	lncRNA	-0.47	0.39	1	-0.51	0.921298	0	0.5	0.03	0.38	1	-0.07	0.926362	0	0.5	-0.08	0.38	1	-0.12	0.862557	0	0.5	0	1	0	0	0	0	1	1	1	1	0	1	0	0	0	0	0	0	1	0	1	0	0	0	1	0
AC005076.1	ENSG00000224046	lncRNA	0.29	0.35	1	0.13	0.965541	0	1	0.34	0.35	0.953175	0.26	0.608078	0	1	0.26	0.35	1	0.04	0.956924	0	0.9	3	2	1	1	1	1	0	0	0	0	0	2	3	1	1	1	1	0	0	1	0	1	2	3	1	1
AC005081.1	ENSG00000287815	lncRNA	0.01	0.38	1	0	0.999853	0	0.3	0.75	0.36	0.273308	0.75	0.0986591	0	0.4	0.73	0.36	0.309357	0.66	0.160123	0	0.5	0	0	1	0	0	0	0	0	0	0	0	0	1	1	1	1	0	0	0	0	0	0	0	0	0	1
AC005154.2	ENSG00000244480	transcribed_processed_pseudogene	0.04	0.46	1	-0.05	0.994109	0	0.8	0.08	0.46	1	-0.02	0.976574	0	0.8	0.34	0.46	1	0.16	0.833289	0	0.8	0	1	1	1	2	2	0	2	0	0	0	1	0	1	1	1	1	1	1	0	1	0	1	2	1	1
AC005224.3	ENSG00000266709	lncRNA	-0.12	0.53	1	-0.22	0.960145	0	0.4	0.82	0.51	0.518666	0.64	0.234148	0	0.6	0.65	0.51	0.80237	0.72	0.160733	0	0.7	0	0	0	0	0	0	2	1	1	0	0	0	0	0	0	0	0	2	2	2	0	1	0	0	0	0
AC005225.4	ENSG00000279026	TEC	-0.13	0.35	1	-0.05	0.988832	0	0.9	-0.45	0.36	0.74851	-0.44	0.391771	0	0.8	-0.17	0.35	1	-0.12	0.855382	0	0.8	0	0	0	0	1	1	1	2	1	2	0	1	0	1	0	1	1	1	2	0	1	1	1	0	0	0
AC005229.4	ENSG00000273314	lncRNA	0.03	0.19	1	0.06	0.972487	0	2	0.01	0.19	1	0.04	0.92064	0	2	0.09	0.18	1	0.09	0.810822	0	2.2	3	2	2	2	2	2	1	1	1	2	2	3	2	2	2	3	2	2	2	2	1	1	3	3	2	2
AC005253.1	ENSG00000268030	lncRNA	0.16	0.32	1	0.19	0.950861	0	1.1	0.07	0.32	1	0.1	0.867973	0	1.2	-0.09	0.32	1	-0.08	0.896251	0	1.1	1	1	1	2	2	2	1	1	1	0	0	2	1	1	1	1	1	1	2	2	0	1	2	0	1	1
AC005261.1	ENSG00000268205	lncRNA	-0.01	0.1	1	-0.02	0.990033	0	25.7	-0.11	0.1	0.886158	-0.11	0.484697	0	25.7	-0.21	0.1	0.295168	-0.21	0.139343	0	25.7	48	29	23	22	22	21	26	24	20	21	27	35	28	26	26	20	24	20	22	18	20	22	25	36	26	32
AC005280.1	ENSG00000251393	lncRNA	0.21	0.57	1	0.16	0.979916	0	0.1	1.82	0.54	0.0112489	1.82	0.00222203	1	0.5	1.89	0.54	0.00767481	1.92	0.000849958	1	0.5	0	0	0	0	0	0	0	0	0	0	0	0	0	1	1	1	1	1	0	0	1	0	0	0	0	1
AC005280.2	ENSG00000284930	lncRNA	-0.95	0.65	1	-0.95	0.921298	0	0.1	1.43	0.56	0.102453	1.15	0.0587303	0	0.3	1.94	0.55	0.00733903	1.71	0.000989679	1	0.5	0	0	0	0	0	0	1	0	0	0	0	0	0	1	0	0	0	1	0	0	1	0	0	0	0	0
AC005291.1	ENSG00000264067	lncRNA	0.1	0.15	1	0.1	0.947627	0	3.9	0.15	0.15	0.922219	0.16	0.455488	0	4.1	0.02	0.15	1	0.04	0.892461	0	3.6	0	0	4	5	4	6	3	3	3	3	8	0	0	5	7	8	5	2	3	4	4	7	0	0	6	7
AC005291.2	ENSG00000273388	lncRNA	-0.05	0.14	1	-0.02	0.990251	0	5.1	-0.17	0.15	0.785751	-0.15	0.492056	0	4.7	-0.22	0.15	0.600838	-0.21	0.329672	0	4.7	0	0	5	6	8	9	3	5	4	5	7	0	0	5	8	9	7	3	2	5	4	7	0	0	5	8
AC005326.1	ENSG00000226744	processed_pseudogene	0.08	0.46	1	0.09	0.98285	0	0.5	-0.11	0.47	1	-0.12	0.882593	0	0.5	-0.71	0.48	0.647853	-0.62	0.354364	0	0.5	0	1	0	0	0	0	1	1	1	1	0	1	0	0	0	0	0	0	1	1	1	0	0	0	1	0
AC005332.3	ENSG00000274561	lncRNA	0.34	0.19	1	0.31	0.921298	0	1.9	0.01	0.19	1	-0.01	0.974679	0	1.5	0.06	0.19	1	0.05	0.8973	0	1.6	3	2	1	1	1	1	2	1	2	1	1	2	2	1	1	2	1	2	1	1	1	1	2	4	2	2
AC005332.4	ENSG00000274712	transcribed_unprocessed_pseudogene	-0.02	0.17	1	-0.04	0.980744	0	2.1	0.15	0.16	0.966898	0.13	0.627898	0	2.3	0.02	0.16	1	0.01	0.980801	0	2.1	3	3	2	2	2	2	1	2	2	2	2	2	3	2	2	3	3	2	3	2	1	2	2	1	2	2
AC005332.5	ENSG00000277476	lncRNA	0.18	0.15	1	0.15	0.938267	0	3.3	0.14	0.15	0.971219	0.11	0.664823	0	3.2	-0.07	0.15	1	-0.09	0.772669	0	2.9	5	3	4	3	3	2	3	3	3	2	1	4	2	3	3	3	4	3	4	3	3	3	4	4	3	3
AC005332.6	ENSG00000278730	lncRNA	0.02	0.11	1	0.01	0.99412	0	21	-0.32	0.11	0.0401568	-0.33	0.027257	1	21	-0.28	0.11	0.105773	-0.28	0.0595953	0	21	34	20	25	19	20	17	17	16	15	22	26	27	19	16	16	13	18	15	15	13	14	17	27	22	26	23
AC005476.2	ENSG00000259146	lncRNA	-0.11	0.19	1	-0.12	0.947627	0	2.6	-0.62	0.19	0.0179301	-0.63	0.010772	1	2.6	-0.71	0.19	0.00409369	-0.69	0.00455782	1	2.6	3	2	3	4	4	3	2	2	1	2	3	1	1	2	3	2	2	1	1	1	1	2	3	3	2	4
AC005498.2	ENSG00000267421	lncRNA	-0.43	0.42	1	-0.14	0.970813	0	0.5	-0.55	0.43	0.732746	-0.42	0.492056	0	0.5	-0.65	0.43	0.617888	-0.49	0.428191	0	0.5	1	0	1	0	1	1	0	0	1	0	0	0	1	0	1	0	0	0	0	0	0	0	1	2	1	0
AC005498.3	ENSG00000269696	lncRNA	-0.16	0.37	1	-0.1	0.978904	0	0.6	-0.21	0.37	1	-0.1	0.875596	0	0.6	-0.18	0.37	1	-0.14	0.838563	0	0.6	1	0	1	0	1	1	0	1	1	1	0	1	1	1	1	0	0	0	0	1	0	0	1	1	1	1
AC005519.1	ENSG00000258559	lncRNA	-0.02	0.39	1	-0.04	0.994153	0	0.9	-0.19	0.39	1	-0.25	0.701348	0	0.9	0.09	0.39	1	0.09	0.900549	0	0.9	0	0	1	1	1	1	2	2	1	1	0	1	0	1	0	1	1	1	0	0	1	1	2	1	0	1
AC005520.2	ENSG00000259065	lncRNA	0.14	0.25	1	0.12	0.960145	0	1.5	-0.05	0.26	1	-0.07	0.893058	0	1.5	-0.01	0.25	1	-0.03	0.951841	0	1.5	3	2	1	1	2	2	1	1	1	1	1	1	1	1	1	2	2	1	1	2	2	1	2	4	1	1
AC005562.1	ENSG00000214719	lncRNA	-0.06	0.29	1	-0.05	0.98509	0	1	0.01	0.29	1	-0.03	0.954328	0	1.1	-0.24	0.3	1	-0.21	0.682224	0	1	1	1	1	1	1	1	1	1	2	1	0	1	1	1	1	1	1	1	1	1	2	1	1	0	1	1
AC005586.1	ENSG00000240449	lncRNA	0.35	0.46	1	0.28	0.947627	0	0.5	-0.02	0.47	1	0	0.995697	0	0.4	0.3	0.46	1	0.24	0.76411	0	0.4	0	0	1	1	1	1	0	0	0	0	0	0	0	1	0	0	0	1	0	1	0	0	0	0	0	1
AC005606.2	ENSG00000261790	lncRNA	-0.48	0.41	1	-0.4	0.935596	0	0.3	-0.2	0.41	1	-0.09	0.905282	0	0.3	-0.12	0.4	1	-0.01	0.989645	0	0.5	1	0	0	1	0	0	0	0	1	0	0	0	0	0	0	0	0	1	0	0	1	0	1	0	0	0
AC005618.1	ENSG00000272070	lncRNA	0.04	0.26	1	0.04	0.990033	0	1.3	-0.15	0.26	1	-0.14	0.748907	0	1.2	0.2	0.25	1	0.19	0.662355	0	1.4	2	2	1	1	1	1	0	1	2	1	1	3	1	1	1	1	1	1	1	0	1	0	3	2	1	1
AC005670.3	ENSG00000262879	lncRNA	-0.06	0.1	1	-0.06	0.951864	0	18.1	-0.16	0.11	0.575378	-0.16	0.306448	0	18.1	-0.06	0.1	1	-0.06	0.757305	0	18.1	18	17	21	20	18	17	13	19	18	25	13	16	13	14	13	13	16	15	17	19	21	18	20	13	17	12
AC005674.2	ENSG00000261490	lncRNA	0.27	0.19	1	0.26	0.921298	0	1.8	0.15	0.19	1	0.13	0.697596	0	1.9	0.21	0.19	0.909293	0.2	0.516669	0	1.7	2	1	1	2	2	2	2	1	2	2	2	2	2	2	2	2	2	2	3	1	2	1	3	2	1	2
AC005682.1	ENSG00000226329	unprocessed_pseudogene	0.1	0.27	1	0.05	0.983843	0	1.3	-0.11	0.27	1	-0.08	0.86658	0	1.2	-0.06	0.27	1	-0.04	0.936725	0	1.2	1	1	1	1	2	1	2	1	1	1	1	1	0	1	0	1	2	2	1	1	1	1	0	2	1	1
AC005702.3	ENSG00000274378	unprocessed_pseudogene	0.34	0.38	1	0.45	0.921298	0	0.5	0.59	0.37	0.52761	0.66	0.180309	0	0.4	0.74	0.37	0.319977	0.77	0.106601	0	0.5	0	0	0	1	1	0	0	0	0	0	0	1	0	1	1	0	1	0	0	0	0	0	1	0	1	0
AC005775.1	ENSG00000266933	lncRNA	0	0.48	1	-0.2	0.961664	0	0.5	-0.09	0.48	1	-0.16	0.84733	0	0.3	-0.4	0.49	1	-0.42	0.574359	0	0.3	0	0	0	0	0	0	1	1	1	0	0	0	0	0	0	1	0	0	0	0	1	0	0	1	0	1
AC005776.2	ENSG00000273218	lncRNA	-0.1	0.26	1	-0.08	0.972934	0	1.2	-0.32	0.26	0.764201	-0.28	0.47551	0	1.2	-0.48	0.26	0.402221	-0.43	0.252407	0	1.2	2	1	1	1	2	1	1	1	1	1	1	1	1	1	1	1	1	2	1	1	1	0	1	2	1	2
AC005785.1	ENSG00000268189	lncRNA	-0.68	0.35	0.984824	-0.6	0.921298	0	0.8	-1.1	0.36	0.0279157	-1.06	0.0161441	1	0.8	-0.42	0.34	0.823976	-0.4	0.382881	0	0.8	1	1	1	0	0	1	1	2	1	1	0	0	0	0	1	1	0	1	0	0	0	0	0	0	1	0
AC005831.1	ENSG00000280202	TEC	-0.01	0.29	1	-0.18	0.947627	0	1.3	0.14	0.29	1	0.11	0.819332	0	1.4	0.15	0.29	1	0.09	0.867441	0	1.4	0	0	1	2	1	1	2	2	2	2	1	0	0	1	1	1	2	3	2	1	2	2	0	0	2	2
AC005837.1	ENSG00000261335	lncRNA	-0.05	0.34	1	-0.17	0.950861	0	0.6	-0.64	0.35	0.408174	-0.77	0.05787	0	0.5	-0.93	0.36	0.108343	-1.04	0.00983743	0	0.5	0	0	1	0	2	1	1	0	1	0	0	0	0	0	1	0	1	0	0	1	1	0	0	0	1	1
AC005838.2	ENSG00000266538	lncRNA	-0.37	0.39	1	-0.23	0.947627	0	0.5	-0.37	0.39	0.945589	-0.09	0.888062	0	0.5	-0.56	0.39	0.683733	-0.36	0.525598	0	0.5	1	0	0	1	0	0	0	0	1	1	1	0	0	0	0	0	0	0	1	1	1	1	0	0	0	0
AC005839.1	ENSG00000279089	TEC	0.04	0.29	1	-0.11	0.969035	0	1	0.1	0.29	1	0.1	0.84981	0	1.1	-0.14	0.29	1	-0.13	0.804213	0	1	0	0	1	1	1	1	2	0	2	2	1	1	0	1	1	0	1	1	2	1	2	2	1	1	0	1
AC005840.2	ENSG00000256433	lncRNA	-0.02	0.32	1	0.02	0.996616	0	0.5	0.14	0.32	1	0.2	0.686809	0	0.6	0.53	0.31	0.495746	0.43	0.308133	0	0.8	0	0	0	0	1	0	1	1	0	1	1	1	0	0	1	0	0	2	1	0	1	1	0	0	0	1
AC005899.7	ENSG00000278668	lncRNA	-0.53	0.43	1	-0.56	0.921298	0	0.5	-0.6	0.43	0.67551	-0.58	0.286151	0	0.5	-0.8	0.44	0.416982	-0.73	0.172131	0	0.5	1	0	0	0	1	1	1	0	1	0	0	0	0	0	0	0	0	1	0	0	1	0	1	1	0	0
AC005912.1	ENSG00000227081	processed_pseudogene	0.12	0.14	1	0.12	0.941968	0	62.4	0.12	0.14	0.978498	0.12	0.590975	0	60.9	-0.08	0.14	1	-0.08	0.758493	0	53.7	90	69	78	61	69	65	40	31	33	28	27	96	81	94	90	85	69	37	21	28	40	29	72	171	83	79
AC006001.2	ENSG00000226824	lncRNA	0.04	0.2	1	0.03	0.989082	0	2.2	-0.17	0.2	1	-0.17	0.590263	0	2.1	-0.58	0.2	0.0584872	-0.58	0.0336361	0	2.1	1	2	2	2	1	2	3	2	2	1	5	1	1	1	2	2	2	3	1	2	1	2	2	1	1	2
AC006001.3	ENSG00000229180	transcribed_unprocessed_pseudogene	-0.04	0.07	1	-0.04	0.954479	0	20	-0.08	0.07	0.885107	-0.08	0.496104	0	20	0.04	0.07	1	0.03	0.834231	0	20.3	22	19	17	24	22	20	21	18	19	19	19	19	13	18	21	20	23	19	22	18	17	19	19	19	21	23
AC006058.1	ENSG00000261786	lncRNA	-0.18	0.44	1	0.11	0.973157	0	0.8	-1.47	0.48	0.0293655	-0.95	0.0502317	0	0.7	-0.47	0.45	0.941752	-0.03	0.962068	0	1	2	3	1	1	1	0	0	0	0	0	0	1	3	1	0	0	0	0	0	0	0	0	3	3	1	1
AC006059.1	ENSG00000230084	lncRNA	-0.35	0.22	1	-0.37	0.921298	0	1.6	-0.3	0.22	0.693673	-0.34	0.276969	0	1.6	-0.63	0.23	0.0667636	-0.65	0.0284939	0	1.6	4	2	1	1	2	1	1	1	2	1	2	2	1	1	1	1	1	1	1	1	2	2	2	1	1	1
AC006062.1	ENSG00000287171	lncRNA	0.89	0.33	0.263058	0.83	0.921298	0	1.3	-1.34	0.38	0.00703605	-1.31	0.00142611	1	0.6	-0.87	0.36	0.153893	-0.85	0.0305496	0	0.6	3	2	0	0	0	0	0	0	0	1	1	1	1	0	0	0	0	0	0	0	0	0	5	3	1	0
AC006064.1	ENSG00000245667	lncRNA	-0.12	0.5	1	-0.25	0.955694	0	0.3	0.31	0.49	1	0.22	0.775209	0	0.4	0.06	0.5	1	0.13	0.884226	0	0.4	0	0	0	0	0	0	1	0	1	0	1	0	0	0	0	1	0	1	0	1	1	0	1	0	0	0
AC006116.10	ENSG00000285996	lncRNA	-0.73	0.44	1	-0.57	0.921298	0	0.5	-0.87	0.44	0.316549	-0.8	0.159678	0	0.5	-0.36	0.43	1	-0.41	0.504926	0	0.5	1	0	0	0	1	1	0	1	1	1	0	0	0	0	1	0	0	0	1	1	0	0	0	0	0	0
AC006128.1	ENSG00000279716	TEC	-0.17	0.26	1	-0.14	0.950882	0	1.2	-0.32	0.27	0.774305	-0.31	0.415631	0	1.2	-0.39	0.27	0.65752	-0.38	0.320863	0	1.2	1	2	1	1	1	1	2	1	1	1	1	1	1	1	1	1	1	2	1	0	2	0	2	1	1	2
AC006213.2	ENSG00000267058	lncRNA	0.62	0.35	1	0.66	0.921298	0	0.5	0.32	0.36	0.999607	0.31	0.601146	0	0.2	0.61	0.35	0.476743	0.61	0.206359	0	0.4	0	0	0	0	0	0	1	1	0	0	0	0	0	0	0	0	0	0	0	1	1	0	1	0	0	1
AC006213.4	ENSG00000277806	lncRNA	0	0.42	1	0.03	0.99654	0	0.6	-0.19	0.42	1	-0.18	0.796926	0	0.6	-0.31	0.42	1	-0.29	0.692122	0	0.6	1	1	0	0	1	1	0	1	0	1	1	1	1	1	0	0	1	0	0	0	1	1	0	1	1	1
AC006213.6	ENSG00000278917	TEC	-0.09	0.31	1	-0.15	0.958599	0	0.7	-0.42	0.32	0.715906	-0.48	0.264448	0	0.7	-0.54	0.32	0.498561	-0.64	0.128845	0	0.7	1	1	0	1	0	0	1	1	1	0	2	0	0	1	0	1	1	1	0	1	1	0	0	1	1	1
AC006213.7	ENSG00000286613	lncRNA	0.25	0.54	1	0.24	0.960145	0	0.5	0.2	0.54	1	0.2	0.817156	0	0.3	-0.17	0.55	1	-0.21	0.832931	0	0.3	1	0	0	0	0	1	0	0	1	0	0	0	0	0	0	0	0	1	1	0	0	1	1	0	0	1
AC006254.1	ENSG00000243696	protein_coding	0.08	0.44	1	0.19	0.960327	0	0.3	0.14	0.44	1	0.07	0.937877	0	0.3	0.77	0.42	0.429886	0.72	0.159782	0	0.4	1	1	0	0	0	0	0	1	0	0	0	1	0	0	0	0	0	1	1	0	0	0	1	0	0	0
AC006277.1	ENSG00000279452	TEC	0.56	0.29	0.994464	0.55	0.921298	0	0.8	0.1	0.3	1	0.07	0.910072	0	0.6	0.2	0.3	1	0.16	0.774314	0	0.6	1	1	1	0	1	1	0	1	0	0	1	0	1	1	1	1	0	1	0	1	0	0	1	0	1	1
AC006435.2	ENSG00000263345	lncRNA	-0.13	0.26	1	-0.09	0.971476	0	0.9	0.04	0.26	1	0.08	0.866201	0	1.2	0.08	0.26	1	0.08	0.879669	0	1.1	0	1	0	1	1	1	1	1	1	1	2	1	0	1	1	1	1	2	2	1	1	2	1	0	0	0
AC006449.2	ENSG00000275532	lncRNA	0.16	0.56	1	0.07	0.990277	0	0.4	-0.72	0.58	0.752748	-0.67	0.413516	0	0.2	-0.11	0.56	1	-0.01	0.995377	0	0.5	0	0	0	1	0	0	1	0	0	0	0	0	1	0	0	0	0	0	1	0	0	0	1	0	1	0
AC006449.6	ENSG00000277969	lncRNA	-0.3	0.19	1	-0.3	0.921298	0	1.9	-0.11	0.19	1	-0.09	0.783069	0	1.9	0.03	0.18	1	0.04	0.91589	0	2	3	2	2	2	2	2	2	1	2	2	1	3	2	2	2	2	2	2	1	1	2	1	1	3	2	2
AC006453.3	ENSG00000283427	unprocessed_pseudogene	-0.29	0.39	1	-0.38	0.930607	0	0.5	-0.48	0.39	0.770887	-0.45	0.413955	0	0.4	0.07	0.38	1	0.09	0.896464	0	0.5	0	0	0	0	1	0	0	1	1	0	1	0	0	0	0	0	1	1	0	1	0	0	1	1	0	1
AC006460.1	ENSG00000228509	lncRNA	0.24	0.43	1	0.17	0.950861	0	1	-1.02	0.46	0.202278	-1.24	0.00381874	0	0.9	-1.73	0.48	0.00522401	-1.93	3.02284e-05	1	0.9	0	0	0	0	0	0	1	1	1	3	4	0	0	0	0	0	0	0	1	0	1	2	0	0	0	0
AC006460.2	ENSG00000284052	lncRNA	-0.17	0.3	1	-0.18	0.950861	0	0.8	-0.15	0.3	1	-0.19	0.703017	0	0.8	0.02	0.3	1	0	0.999201	0	0.8	1	1	0	1	1	1	1	0	1	1	1	1	1	1	0	1	1	1	1	0	1	1	1	0	1	0
AC006504.1	ENSG00000261770	lncRNA	-0.29	0.37	1	-0.24	0.946529	0	0.4	0	0.36	1	0	0.999108	0	0.4	-0.42	0.37	0.900493	-0.46	0.39142	0	0.4	0	0	0	0	1	0	0	0	1	1	1	0	0	0	1	0	0	0	1	1	1	0	0	0	0	1
AC006504.5	ENSG00000267575	lncRNA	0	0.16	1	0	0.999853	0	3.2	-0.17	0.16	0.878312	-0.18	0.494359	0	3.2	-0.09	0.16	1	-0.09	0.770878	0	3.2	2	3	3	3	3	4	4	4	4	3	2	1	4	2	2	3	4	3	4	4	3	2	1	2	2	3
AC006504.7	ENSG00000281468	lncRNA	0.1	0.21	1	0.09	0.962556	0	1.1	0.3	0.21	0.643534	0.3	0.320151	0	1.2	0.08	0.21	1	0.1	0.803909	0	1.1	1	1	1	1	1	1	1	1	1	1	2	1	1	1	2	1	1	1	2	1	1	1	1	1	1	1
AC006538.1	ENSG00000261342	lncRNA	0.12	0.21	1	0.12	0.950861	0	1.3	0	0.21	1	-0.02	0.963968	0	1.1	-0.01	0.21	1	-0.04	0.930331	0	1.1	2	1	1	1	1	1	1	1	1	1	1	1	1	2	1	1	2	1	1	1	1	0	2	2	2	1
AC006547.1	ENSG00000236540	lncRNA	-0.1	0.15	1	-0.11	0.946013	0	2.4	-0.14	0.15	0.977889	-0.17	0.454505	0	2.4	-0.11	0.15	1	-0.14	0.575892	0	2.4	5	4	2	2	2	2	2	2	2	2	1	2	2	2	2	2	2	2	2	1	2	2	4	5	2	2
AC006978.1	ENSG00000235859	processed_pseudogene	-0.38	0.24	1	-0.38	0.921298	0	1.2	-0.25	0.24	0.891932	-0.19	0.601564	0	1.2	-0.56	0.24	0.18637	-0.54	0.092755	0	1.2	1	1	1	1	1	1	1	1	1	2	2	1	1	1	1	1	0	2	1	2	2	1	1	1	1	0
AC007038.1	ENSG00000272807	lncRNA	-0.01	0.37	1	-0.01	0.999109	0	0.6	0.17	0.37	1	0.15	0.798677	0	0.7	-0.5	0.38	0.769872	-0.5	0.365132	0	0.6	1	1	0	0	1	1	1	0	1	1	0	1	1	0	0	1	0	1	1	1	1	1	1	1	1	1
AC007066.2	ENSG00000261094	lncRNA	-0.03	0.2	1	-0.05	0.979916	0	1.5	-0.56	0.21	0.0759924	-0.54	0.0456955	0	1.5	-0.41	0.2	0.30283	-0.42	0.128845	0	1.5	2	1	1	1	1	2	2	2	2	2	1	1	1	1	1	1	1	2	1	1	2	1	1	1	1	1
AC007098.1	ENSG00000231609	lncRNA	0.26	0.3	1	0.31	0.921298	0	1	-0.7	0.31	0.201819	-0.69	0.111111	0	1	-0.41	0.31	0.749911	-0.44	0.33158	0	1	2	1	1	1	1	1	1	1	1	1	0	1	1	0	0	0	0	0	1	1	1	0	2	0	1	1
AC007114.1	ENSG00000263004	lncRNA	0.66	0.37	1	0.39	0.921298	0	1	0.04	0.38	1	0	0.99518	0	0.7	-0.01	0.38	1	-0.16	0.823686	0	0.7	2	1	1	1	0	1	0	0	0	1	1	1	2	0	0	1	1	0	0	1	1	1	0	2	1	1
AC007182.2	ENSG00000242951	processed_pseudogene	0.4	0.34	1	0.39	0.921298	0	1.4	0.4	0.34	0.79792	0.38	0.441174	0	1.2	-0.1	0.34	1	-0.16	0.815396	0	0.9	2	1	1	1	1	1	1	1	0	1	0	1	1	1	2	1	1	1	1	1	2	1	1	3	2	2
AC007191.1	ENSG00000279407	TEC	0.12	0.24	1	0.14	0.948606	0	1.1	-0.74	0.26	0.047122	-0.73	0.0267959	1	0.9	-0.29	0.24	0.864086	-0.3	0.400543	0	0.9	0	0	1	1	1	1	1	1	1	2	1	0	0	0	0	1	0	1	1	1	1	1	1	0	1	1
AC007292.2	ENSG00000269318	lncRNA	-0.22	0.53	1	-0.15	0.973436	0	0.3	-0.51	0.53	0.946141	-0.54	0.466733	0	0.2	-0.15	0.52	1	-0.08	0.934537	0	0.5	0	0	0	1	0	0	1	0	0	0	0	0	0	0	0	0	0	0	0	0	1	0	0	1	0	0
AC007318.1	ENSG00000273763	transcribed_processed_pseudogene	0.24	0.41	1	0.19	0.955694	0	0.7	-0.49	0.43	0.824959	-0.54	0.352809	0	0.4	-0.24	0.42	1	-0.32	0.622848	0	0.4	1	1	1	1	0	0	0	0	0	0	0	1	0	0	0	0	0	0	0	0	0	0	1	1	1	1
AC007319.1	ENSG00000224063	lncRNA	0.27	0.37	1	0.1	0.978904	0	0.6	0.49	0.36	0.695753	0.35	0.50837	0	0.7	0.55	0.36	0.615589	0.36	0.515015	0	0.7	0	0	1	1	1	1	0	0	1	1	1	1	1	1	1	1	1	0	0	1	0	1	0	1	1	1
AC007336.3	ENSG00000279030	TEC	-0.1	0.42	1	-0.18	0.960145	0	0.5	-0.4	0.43	0.960651	-0.48	0.377321	0	0.5	-0.03	0.42	1	-0.25	0.693344	0	0.5	0	0	0	1	2	1	0	0	0	1	1	0	0	0	1	1	1	0	0	0	0	0	0	0	1	1
AC007342.7	ENSG00000279722	TEC	0.1	0.24	1	0.13	0.951864	0	1	-0.65	0.26	0.110637	-0.63	0.0608908	0	1	0.17	0.24	1	0.16	0.702677	0	1	1	1	1	1	1	1	1	1	1	1	1	1	1	0	0	0	1	0	0	1	1	1	2	0	1	1
AC007383.1	ENSG00000227946	lncRNA	0.18	0.19	1	0.12	0.950861	0	2.7	0.3	0.19	0.552033	0.27	0.339149	0	3.1	-0.04	0.2	1	-0.04	0.917238	0	2.5	3	4	3	2	4	3	2	1	3	1	2	4	4	4	3	4	4	3	2	3	1	2	2	4	3	2
AC007389.1	ENSG00000204929	lncRNA	-0.03	0.33	1	-0.05	0.988692	0	0.6	0.36	0.33	0.852652	0.31	0.509317	0	0.6	-0.12	0.33	1	-0.15	0.814504	0	0.5	0	0	0	0	1	1	0	1	1	1	1	1	0	1	0	1	1	0	0	1	1	1	1	1	1	0
AC007390.1	ENSG00000272054	lncRNA	-0.32	0.42	1	-0.4	0.931065	0	0.4	-0.02	0.41	1	-0.13	0.851317	0	0.5	-0.24	0.41	1	-0.29	0.666855	0	0.5	0	0	1	0	0	0	0	1	1	1	0	0	1	1	0	0	1	0	1	1	0	0	1	1	0	0
AC007405.3	ENSG00000239467	lncRNA	0.22	0.36	1	0.31	0.930607	0	1.3	-0.3	0.37	1	-0.32	0.522641	0	0.9	-0.57	0.37	0.602242	-0.49	0.319953	0	0.9	1	0	2	2	2	1	0	0	1	0	1	0	1	2	1	1	2	0	0	0	1	0	0	0	4	1
AC007406.5	ENSG00000261799	lncRNA	-0.06	0.14	1	-0.06	0.97108	0	5.3	-0.22	0.15	0.557359	-0.21	0.331365	0	5.3	-0.14	0.14	1	-0.13	0.63051	0	5.3	7	4	4	5	5	6	5	7	5	6	4	6	2	5	4	4	4	7	6	5	4	4	6	2	5	4
AC007448.4	ENSG00000266473	lncRNA	0.33	0.44	1	0.22	0.947627	0	0.7	-0.49	0.46	0.879047	-0.58	0.281047	0	0.5	-1.48	0.48	0.0317316	-1.54	0.00522054	1	0.5	1	0	0	1	1	1	0	0	0	0	1	0	0	0	1	1	1	0	0	0	0	1	0	1	1	1
AC007448.5	ENSG00000285877	lncRNA	0.24	0.32	1	0.24	0.941694	0	1	0.05	0.32	1	-0.03	0.955005	0	0.8	-0.61	0.33	0.402821	-0.62	0.149984	0	0.8	1	1	1	1	2	2	0	1	0	0	0	0	0	1	1	1	2	0	0	0	0	1	0	1	1	2
AC007485.2	ENSG00000279059	TEC	0.12	0.17	1	0.13	0.94311	0	3.5	-0.37	0.18	0.264451	-0.35	0.172802	0	3.2	-0.12	0.17	1	-0.11	0.746975	0	3.2	4	3	2	3	3	2	3	4	3	4	4	4	1	2	2	1	2	5	4	3	2	2	5	2	2	2
AC007541.1	ENSG00000260329	lncRNA	-0.08	0.19	1	-0.08	0.964071	0	2	-0.15	0.2	1	-0.13	0.68698	0	1.9	-0.32	0.2	0.54297	-0.32	0.272626	0	1.9	1	2	2	2	2	2	1	2	1	2	4	3	3	1	2	1	2	1	1	2	2	3	2	2	2	2
AC007566.1	ENSG00000244055	lncRNA	0.06	0.18	1	0.03	0.99146	0	2.3	-0.06	0.18	1	-0.08	0.807769	0	2.3	-0.08	0.18	1	-0.11	0.745759	0	2.3	4	3	2	2	2	2	2	1	3	2	2	3	2	1	1	2	2	3	3	2	2	2	3	3	2	2
AC007569.1	ENSG00000257221	lncRNA	-0.17	0.29	1	-0.2	0.946013	0	0.8	-0.19	0.29	1	-0.22	0.634576	0	0.8	0.21	0.28	1	0.14	0.789003	0	0.8	1	1	1	2	1	1	0	0	1	1	0	1	0	1	1	1	1	0	0	0	1	1	1	0	1	1
AC007611.1	ENSG00000260086	lncRNA	-0.44	0.35	1	-0.43	0.921298	0	0.4	-0.38	0.34	0.853308	-0.41	0.435371	0	0.4	-0.25	0.34	1	-0.25	0.683201	0	0.4	0	1	1	0	1	1	0	0	0	0	0	0	1	0	0	1	0	0	0	0	0	0	0	1	1	0
AC007686.3	ENSG00000273729	lncRNA	0.09	0.2	1	0.1	0.956461	0	1.5	-0.31	0.21	0.5705	-0.31	0.294349	0	1.3	-0.45	0.21	0.23409	-0.47	0.0938886	0	1.3	2	2	1	1	1	1	1	1	1	2	1	1	2	1	1	0	1	1	1	1	1	2	2	3	1	1
AC007728.2	ENSG00000261644	lncRNA	-0.15	0.42	1	-0.2	0.960145	0	0.6	0.71	0.41	0.432279	0.59	0.244933	0	1	0.63	0.41	0.59919	0.48	0.38236	0	0.9	0	0	1	1	2	2	0	0	1	0	0	0	1	1	1	2	2	1	0	2	0	1	1	0	1	0
AC007731.1	ENSG00000215493	processed_pseudogene	-0.11	0.38	1	-0.04	0.994153	0	0.6	-0.37	0.38	0.942711	-0.19	0.76134	0	0.6	0.12	0.37	1	0.22	0.720775	0	0.6	0	1	0	1	0	1	0	1	1	1	1	0	0	0	0	0	1	1	1	1	2	0	0	0	1	0
AC007743.1	ENSG00000233251	lncRNA	-0.29	0.47	1	-0.18	0.965299	0	0.4	0.04	0.46	1	0.18	0.796309	0	0.5	-0.13	0.46	1	0.14	0.864727	0	0.5	0	0	1	1	0	0	0	0	0	0	0	0	1	1	1	1	1	0	0	0	0	0	0	0	1	1
AC007750.1	ENSG00000236841	lncRNA	-0.07	0.22	1	-0.05	0.982571	0	2.5	0.12	0.22	1	0.14	0.717583	0	2.5	0.29	0.22	0.772188	0.24	0.497787	0	2.9	1	1	2	2	4	4	4	3	4	1	2	0	1	2	2	4	6	4	3	3	2	1	0	1	2	3
AC007773.1	ENSG00000267213	lncRNA	0	0.29	1	0.03	0.994153	0	1.5	-0.82	0.3	0.0759526	-0.73	0.0778476	0	1.4	-0.21	0.29	1	-0.21	0.679177	0	1.4	2	2	1	1	1	2	1	1	1	2	1	1	2	1	1	1	0	0	0	1	1	2	1	5	1	1
AC007823.1	ENSG00000260743	lncRNA	-0.06	0.43	1	-0.12	0.975614	0	0.3	0.01	0.42	1	-0.03	0.96653	0	0.3	0.07	0.42	1	0.04	0.965908	0	0.3	0	0	0	0	0	0	0	1	0	1	0	1	0	0	1	0	0	0	0	0	1	0	0	0	0	0
AC007842.1	ENSG00000269069	processed_pseudogene	-0.42	0.4	1	-0.36	0.938267	0	0.6	-0.08	0.39	1	-0.08	0.913867	0	0.6	-0.48	0.4	0.842193	-0.49	0.400816	0	0.6	0	0	1	1	1	2	0	0	0	1	1	0	0	0	0	0	1	1	1	1	0	1	0	0	1	0
AC007878.1	ENSG00000281195	lncRNA	-0.95	0.5	1	-0.85	0.921298	0	0.5	-0.89	0.5	0.408253	-0.73	0.22409	0	0.5	-0.42	0.48	1	-0.3	0.6698	0	0.5	1	1	0	0	0	1	0	0	0	1	1	1	0	1	0	0	0	0	0	1	0	0	0	0	0	1
AC007881.4	ENSG00000288065	lncRNA	0.12	0.45	1	0.18	0.960145	0	0.5	-0.74	0.47	0.528857	-0.84	0.165228	0	0.5	0.54	0.44	0.824333	0.42	0.448836	0	0.6	0	0	0	1	0	0	1	1	1	1	1	0	0	0	0	0	0	0	1	1	1	0	1	0	0	0
AC007906.2	ENSG00000277639	protein_coding	0.12	0.16	1	0.13	0.941968	0	3.6	-0.06	0.16	1	-0.06	0.842601	0	3.4	0.03	0.16	1	0.01	0.973938	0	3.5	2	2	3	3	4	3	5	5	4	4	2	3	2	3	3	3	3	4	3	4	4	2	4	2	3	3
AC007920.2	ENSG00000283175	lncRNA	0.02	0.32	1	-0.15	0.950861	0	0.8	-0.34	0.33	0.900771	-0.2	0.63337	0	0.8	-0.65	0.34	0.353665	-0.57	0.117574	0	0.8	1	1	0	0	0	0	2	2	1	1	1	0	1	0	0	0	0	2	2	1	1	1	1	1	0	0
AC007923.3	ENSG00000266877	lncRNA	-0.22	0.5	1	-0.22	0.960145	0	0.3	-0.19	0.5	1	-0.25	0.745235	0	0.3	-0.36	0.5	1	-0.45	0.543013	0	0.3	1	0	0	0	0	0	0	0	1	1	0	0	0	0	0	1	0	1	0	0	0	1	0	0	0	0
AC007938.3	ENSG00000270953	lncRNA	-0.3	0.43	1	-0.34	0.938649	0	0.5	-0.79	0.44	0.414557	-0.77	0.150859	0	0.5	-0.48	0.43	0.897378	-0.6	0.274845	0	0.5	0	0	1	1	0	0	0	0	1	1	1	0	0	0	0	0	0	0	1	0	1	0	0	1	1	1
AC007953.1	ENSG00000225790	lncRNA	-0.01	0.32	1	0.01	0.998036	0	0.9	-0.41	0.33	0.754166	-0.39	0.364858	0	0.8	-0.44	0.33	0.749402	-0.31	0.510169	0	0.8	0	0	0	1	2	2	0	0	1	1	2	0	0	0	1	1	2	1	0	1	1	1	0	0	0	1
AC007996.1	ENSG00000277534	lncRNA	-0.25	0.22	1	-0.28	0.921298	0	1.1	0.05	0.22	1	0.05	0.907435	0	1.2	-0.04	0.22	1	-0.04	0.923762	0	1.2	0	1	1	1	1	1	1	1	2	1	2	1	0	1	1	1	1	2	2	2	1	1	0	1	1	1
AC008014.1	ENSG00000257261	lncRNA	0.16	0.21	1	0.14	0.947412	0	2.3	-0.13	0.21	1	-0.12	0.743004	0	2	-0.48	0.21	0.209413	-0.53	0.0756673	0	1.9	5	3	2	2	2	2	1	1	1	1	1	3	3	2	2	2	2	0	1	2	2	3	4	4	3	2
AC008038.1	ENSG00000283041	processed_pseudogene	0.1	0.08	1	0.09	0.921298	0	234.9	0.07	0.08	0.996075	0.06	0.632076	0	231.4	-0.05	0.08	1	-0.05	0.738591	0	220.7	250	194	237	224	229	207	243	222	195	188	239	243	212	266	273	278	249	186	213	205	192	228	206	289	236	258
AC008074.2	ENSG00000260101	lncRNA	-0.14	0.38	1	-0.24	0.950861	0	0.4	0.89	0.35	0.114379	0.8	0.0728028	0	0.8	1.03	0.35	0.0456875	0.89	0.0372427	1	0.8	1	1	0	0	0	1	0	1	0	0	0	2	1	0	1	1	1	1	1	1	0	0	0	0	0	0
AC008079.1	ENSG00000280007	lncRNA	0.05	0.33	1	0.08	0.980559	0	0.5	-0.42	0.34	0.775292	-0.37	0.462974	0	0.5	0.23	0.32	1	0.22	0.691099	0	0.6	1	0	0	1	1	1	1	0	0	0	1	0	0	0	0	0	1	1	0	1	0	0	1	0	0	0
AC008105.3	ENSG00000267121	lncRNA	-0.01	0.28	1	-0.09	0.971742	0	1.4	-0.19	0.28	1	-0.23	0.560026	0	1.4	0.04	0.27	1	0.06	0.892166	0	1.5	0	0	0	1	1	1	2	2	3	3	2	0	0	0	1	1	1	2	2	3	2	1	0	0	1	1
AC008115.3	ENSG00000275560	lncRNA	-0.84	0.42	0.920953	-0.68	0.921298	0	0.5	-0.66	0.41	0.520733	-0.63	0.23127	0	0.5	-0.42	0.4	0.948687	-0.27	0.656681	0	0.5	0	0	1	0	0	1	1	1	1	0	1	0	0	0	0	0	0	1	1	0	0	0	1	0	0	0
AC008124.1	ENSG00000273015	lncRNA	-0.14	0.1	1	-0.15	0.921298	0	8.5	0.11	0.1	0.832911	0.11	0.511651	0	9.5	0.15	0.1	0.634233	0.15	0.35364	0	9.6	14	10	9	7	8	7	8	7	9	9	6	16	11	9	9	8	8	9	8	8	10	8	12	7	9	6
AC008132.1	ENSG00000161103	transcribed_processed_pseudogene	-0.33	0.25	1	-0.35	0.921298	0	1.3	0	0.24	1	-0.01	0.982826	0	1.3	0.17	0.24	1	0.2	0.613143	0	1.6	1	1	1	2	1	1	1	2	2	1	1	1	1	1	2	1	2	2	1	1	1	1	0	1	1	1
AC008163.1	ENSG00000233491	transcribed_unitary_pseudogene	1.35	0.55	0.47137	0.97	0.921298	0	0.3	2.14	0.54	0.00167153	1.69	0.00461336	1	0.4	2	0.54	0.00456599	1.66	0.00496089	1	0.4	0	0	0	0	0	0	0	0	1	0	0	1	1	0	0	1	0	1	0	0	0	0	0	1	0	0
AC008267.3	ENSG00000234500	unprocessed_pseudogene	-0.47	0.2	0.551649	-0.48	0.921298	0	2	-0.27	0.2	0.650952	-0.31	0.272747	0	2	-0.31	0.19	0.574617	-0.29	0.318373	0	2	3	3	2	2	2	2	2	2	2	1	1	2	1	1	1	2	2	2	2	2	2	2	2	2	2	1
AC008280.2	ENSG00000272156	lncRNA	-0.18	0.26	1	-0.15	0.947627	0	1	-0.46	0.26	0.434221	-0.49	0.146189	0	1	-0.62	0.26	0.168017	-0.66	0.0488726	0	1	2	2	1	1	1	1	0	1	1	1	0	1	1	1	1	1	1	0	0	1	0	1	1	2	1	1
AC008393.1	ENSG00000245317	lncRNA	-0.45	0.26	1	-0.42	0.921298	0	1.4	-0.25	0.25	0.919892	-0.27	0.463956	0	1.4	-0.61	0.26	0.166067	-0.61	0.0673477	0	1.4	2	2	1	2	1	1	1	1	1	2	1	2	1	1	2	1	1	1	1	1	1	1	2	1	1	1
AC008429.1	ENSG00000204758	lncRNA	-0.19	0.29	1	-0.17	0.947689	0	0.9	-0.4	0.29	0.670366	-0.38	0.348488	0	0.9	-0.79	0.3	0.092941	-0.8	0.0392265	0	0.9	1	1	1	1	1	0	1	1	1	1	1	1	0	1	1	1	1	0	1	1	0	1	1	1	0	0
AC008429.2	ENSG00000253785	processed_pseudogene	-0.29	0.24	1	-0.27	0.921298	0	1.2	-0.13	0.24	1	-0.09	0.837284	0	1.5	-0.31	0.24	0.787474	-0.34	0.338839	0	1.2	1	1	1	1	1	1	2	1	1	1	2	1	2	1	1	1	1	2	1	2	2	2	1	0	1	1
AC008443.4	ENSG00000250222	lncRNA	-0.06	0.4	1	0.07	0.983843	0	0.7	-0.06	0.4	1	-0.02	0.98215	0	0.5	-0.52	0.4	0.791258	-0.45	0.454766	0	0.5	1	1	1	0	0	1	1	0	0	0	1	1	1	0	1	0	1	0	0	0	1	0	1	2	1	1
AC008467.1	ENSG00000249476	lncRNA	-0.08	0.35	1	-0.19	0.950861	0	0.5	0.39	0.34	0.809922	0.29	0.543556	0	0.7	-0.01	0.34	1	0.01	0.995375	0	0.6	1	0	0	0	0	0	1	1	1	1	0	1	0	1	1	0	1	1	1	1	0	1	1	0	0	0
AC008537.2	ENSG00000269843	lncRNA	0.13	0.16	1	0.12	0.94311	0	3.5	-0.36	0.16	0.21946	-0.35	0.131996	0	3.2	-0.41	0.16	0.129708	-0.4	0.0830628	0	3.2	5	3	3	2	3	3	4	2	3	4	3	3	2	2	2	2	2	4	3	4	2	2	5	3	2	3
AC008537.3	ENSG00000279108	TEC	-0.12	0.16	1	-0.15	0.941694	0	4.3	-0.34	0.17	0.279387	-0.37	0.110553	0	4.3	-0.72	0.17	0.000614205	-0.73	0.00109404	1	4.3	11	5	2	2	4	3	5	3	4	5	3	4	3	2	2	3	2	3	4	5	4	4	7	5	2	3
AC008555.6	ENSG00000280106	TEC	-0.59	0.34	1	-0.55	0.921298	0	0.9	-0.01	0.33	1	0.01	0.993016	0	1	0.13	0.32	1	0.09	0.881968	0	0.9	1	1	1	1	1	1	1	1	2	0	0	0	1	1	1	1	1	2	2	1	0	1	1	1	0	1
AC008608.2	ENSG00000271737	lncRNA	0.15	0.24	1	0.12	0.959325	0	1.4	-0.34	0.25	0.667135	-0.33	0.35552	0	1.4	-0.31	0.25	0.814691	-0.3	0.426476	0	1.4	2	2	2	1	2	2	0	1	1	1	1	1	1	2	2	1	1	1	0	1	0	1	1	3	2	1
AC008610.1	ENSG00000248367	lncRNA	0.43	0.38	1	0.33	0.938267	0	0.4	0.02	0.39	1	-0.05	0.947025	0	0.2	0.22	0.39	1	0.1	0.890142	0	0.4	1	0	0	1	0	0	0	0	0	0	0	1	0	0	0	1	0	0	0	0	0	0	0	1	0	1
AC008735.2	ENSG00000267523	lncRNA	-0.07	0.35	1	0.01	0.99747	0	0.7	-0.05	0.35	1	0.13	0.821456	0	0.8	-0.03	0.35	1	0.1	0.875962	0	0.7	1	0	0	1	1	1	1	0	1	1	1	0	0	1	0	1	1	2	2	1	0	1	1	0	1	1
AC008735.4	ENSG00000276488	lncRNA	-0.03	0.3	1	-0.03	0.994153	0	0.8	-0.59	0.32	0.367149	-0.59	0.166875	0	0.8	0.09	0.3	1	0.03	0.968492	0	0.8	0	1	1	1	1	1	1	1	0	1	1	0	0	0	1	1	0	0	0	0	1	1	1	0	0	1
AC008736.1	ENSG00000267475	lncRNA	0.09	0.27	1	0.08	0.975614	0	0.7	0.39	0.27	0.611678	0.37	0.317142	0	0.9	0.22	0.27	1	0.22	0.613184	0	0.9	1	1	1	1	0	1	0	0	1	0	1	1	1	1	1	1	1	1	1	1	1	0	0	2	1	1
AC008752.4	ENSG00000267370	unprocessed_pseudogene	0.11	0.25	1	0.09	0.971476	0	1.3	-0.09	0.25	1	-0.13	0.77055	0	1.1	-0.07	0.25	1	-0.09	0.85497	0	1.2	3	1	1	1	1	0	1	1	1	1	1	1	1	0	1	1	1	1	2	1	1	1	1	2	0	1
AC008760.2	ENSG00000276980	lncRNA	-0.33	0.29	1	-0.54	0.921298	0	1.8	-0.85	0.3	0.0510782	-0.71	0.0401432	0	1.8	-0.2	0.29	1	-0.16	0.712678	0	1.8	0	0	0	1	2	2	4	4	2	2	3	0	0	0	0	0	1	2	2	2	2	3	0	0	1	1
AC008764.2	ENSG00000268087	lncRNA	-0.25	0.18	1	-0.2	0.922871	0	3.6	-0.24	0.18	0.7275	-0.2	0.471703	0	3.6	-0.21	0.18	0.867712	-0.2	0.51299	0	3.6	4	3	3	4	4	4	4	4	4	3	3	4	1	4	2	3	2	5	3	4	3	4	5	1	3	3
AC008764.6	ENSG00000269399	lncRNA	-0.06	0.21	1	-0.1	0.961816	0	2.3	-0.09	0.21	1	-0.1	0.792492	0	2.3	-0.38	0.21	0.444739	-0.39	0.207749	0	2.3	4	2	2	2	2	3	3	3	2	1	1	1	2	2	2	2	3	2	2	2	1	3	2	5	2	3
AC008764.8	ENSG00000279529	lncRNA	-0.25	0.21	1	-0.26	0.921298	0	1.5	-0.25	0.21	0.806956	-0.25	0.429215	0	1.5	-0.4	0.21	0.393062	-0.39	0.193528	0	1.5	1	1	1	3	1	2	2	2	1	1	2	0	1	1	2	1	1	1	1	1	1	1	1	1	1	1
AC008771.1	ENSG00000249042	lncRNA	0.17	0.16	1	0.18	0.923529	0	2	0.02	0.16	1	0.02	0.950827	0	1.8	-0.23	0.17	0.730133	-0.22	0.388395	0	1.8	3	2	2	1	2	1	1	2	2	2	2	3	3	2	2	2	1	1	1	1	2	2	2	4	2	2
AC008840.1	ENSG00000250240	lncRNA	-0.47	0.43	1	-0.46	0.921298	0	0.4	-0.57	0.43	0.709131	-0.52	0.361573	0	0.4	-0.29	0.42	1	-0.29	0.665072	0	0.4	0	0	0	0	0	1	1	0	0	1	1	0	0	0	0	1	0	0	0	1	0	1	0	0	1	1
AC008870.2	ENSG00000260751	lncRNA	-0.39	0.25	1	-0.39	0.921298	0	1.1	-0.24	0.25	0.955659	-0.22	0.562275	0	1.1	-0.07	0.25	1	-0.08	0.867256	0	1.1	1	1	1	1	1	1	1	1	2	1	1	1	0	1	1	1	1	1	1	2	0	1	1	1	1	0
AC008875.2	ENSG00000286656	lncRNA	0.48	0.34	1	0.41	0.921298	0	0.5	0.57	0.34	0.472462	0.5	0.2929	0	0.5	0.47	0.34	0.712517	0.46	0.361625	0	0.5	1	0	0	1	1	1	0	0	1	0	0	1	0	1	1	1	0	0	1	1	0	0	1	1	1	0
AC008875.3	ENSG00000287263	lncRNA	-0.1	0.1	1	-0.11	0.938267	0	7	0.09	0.1	1	0.08	0.636267	0	7.5	0.18	0.1	0.443772	0.18	0.267043	0	8	5	5	9	9	8	9	6	7	7	6	6	5	5	11	10	11	9	4	7	8	4	8	5	4	8	7
AC008894.3	ENSG00000279198	TEC	0.07	0.21	1	0.09	0.961213	0	2.6	-0.16	0.21	1	-0.15	0.676956	0	2.5	-0.05	0.21	1	-0.08	0.842948	0	2.5	1	2	1	3	3	3	4	3	2	3	3	2	1	3	2	2	3	3	2	3	2	2	3	0	3	2
AC008895.1	ENSG00000279948	TEC	0.41	0.52	1	0.34	0.945627	0	0.3	0.28	0.52	1	0.12	0.896674	0	0.3	0.69	0.51	0.745243	0.55	0.439607	0	0.4	0	0	1	1	0	0	1	0	0	0	0	0	0	0	1	0	0	1	0	1	0	0	0	0	1	0
AC008906.1	ENSG00000248734	lncRNA	0.04	0.37	1	-0.02	0.997144	0	0.3	-0.04	0.38	1	-0.05	0.940654	0	0.4	-0.32	0.38	1	-0.34	0.565495	0	0.3	0	0	0	0	1	0	1	0	1	0	0	0	0	0	0	1	0	0	1	1	0	1	0	0	0	0
AC008915.3	ENSG00000260136	lncRNA	0.27	0.25	1	0.22	0.938267	0	1.5	-0.27	0.25	0.880744	-0.34	0.344383	0	1	-0.25	0.25	0.979291	-0.37	0.304073	0	1	0	0	1	0	1	1	2	2	1	1	2	0	1	1	1	1	0	1	2	1	1	2	1	1	1	1
AC008946.1	ENSG00000267939	lncRNA	0.41	0.46	1	0.41	0.938649	0	0.3	0.65	0.45	0.631881	0.65	0.280224	0	0.5	0.73	0.45	0.550628	0.7	0.235972	0	0.7	0	1	0	1	0	1	0	0	0	0	0	0	1	0	0	0	0	1	0	1	1	1	0	1	0	0
AC008966.1	ENSG00000247796	lncRNA	0.03	0.14	1	0.02	0.994153	0	3.8	-0.49	0.14	0.00904286	-0.48	0.0106152	1	3.8	-0.35	0.14	0.126032	-0.36	0.0632902	0	3.8	7	4	3	4	3	4	3	2	4	4	4	5	4	3	2	3	2	2	1	3	2	3	5	3	4	3
AC008969.1	ENSG00000176593	lncRNA	0.03	0.16	1	0.03	0.984802	0	5.4	-0.28	0.16	0.417932	-0.29	0.20847	0	5.4	-0.13	0.16	1	-0.14	0.621701	0	5.4	6	5	7	6	8	6	4	3	5	4	5	6	3	6	4	5	6	2	5	4	4	3	7	3	6	7
AC008991.1	ENSG00000267683	lncRNA	0.18	0.54	1	0.16	0.957513	0	1.5	-2.35	0.58	0.00139877	-1.95	6.73447e-05	1	1.5	-2.94	0.6	5.41819e-05	-2.45	4.25665e-06	1	1.5	4	3	1	1	2	4	0	0	0	1	1	2	1	0	0	0	0	0	0	0	0	0	4	4	2	0
AC009021.2	ENSG00000260973	lncRNA	-0.03	0.28	1	-0.08	0.97446	0	0.8	-0.08	0.28	1	-0.14	0.752288	0	0.8	-0.4	0.29	0.720857	-0.42	0.278268	0	0.8	0	0	1	1	0	1	2	2	1	1	0	0	0	1	1	1	1	1	1	1	0	1	0	0	1	1
AC009053.1	ENSG00000214331	transcribed_unprocessed_pseudogene	0.03	0.18	1	0.03	0.985253	0	3.5	0.01	0.18	1	0.03	0.938554	0	3.6	0.09	0.18	1	0.09	0.79396	0	3.7	1	3	3	3	3	4	5	4	5	5	3	3	1	3	3	2	3	5	5	7	5	3	3	1	3	3
AC009053.2	ENSG00000261079	lncRNA	-0.15	0.34	1	-0.19	0.950861	0	0.5	-0.43	0.35	0.76136	-0.41	0.39601	0	0.5	-0.2	0.34	1	-0.23	0.68059	0	0.5	0	1	1	0	0	0	0	0	1	1	1	0	0	0	0	0	0	1	1	0	1	0	0	1	0	1
AC009053.3	ENSG00000261170	lncRNA	0.12	0.29	1	0.06	0.983843	0	0.9	-0.55	0.31	0.406562	-0.52	0.2208	0	0.8	-0.42	0.3	0.704307	-0.41	0.354364	0	0.8	1	1	1	1	1	1	1	0	1	1	0	0	1	1	1	1	1	1	0	0	0	1	1	2	0	1
AC009054.2	ENSG00000261783	lncRNA	-0.29	0.45	1	-0.25	0.94786	0	0.5	-0.43	0.45	0.952089	-0.33	0.603298	0	0.4	0.03	0.44	1	-0.13	0.867441	0	0.4	1	0	1	0	1	1	0	0	0	0	0	1	0	1	1	0	1	0	0	0	0	0	1	1	1	1
AC009061.2	ENSG00000270049	lncRNA	-0.06	0.17	1	-0.1	0.954479	0	2.2	-0.05	0.17	1	-0.08	0.794891	0	2.2	-0.15	0.17	1	-0.18	0.541678	0	2.2	6	2	2	2	2	2	2	2	2	1	1	4	2	2	1	2	2	2	2	1	2	2	3	3	2	2
AC009065.2	ENSG00000259933	lncRNA	-0.22	0.45	1	-0.19	0.960145	0	0.6	-0.53	0.46	0.811685	-0.5	0.421059	0	0.6	-0.54	0.45	0.849646	-0.52	0.404205	0	0.6	0	0	0	1	1	1	0	1	1	1	1	1	0	0	0	0	0	1	1	0	1	1	1	0	0	1
AC009065.4	ENSG00000260778	lncRNA	0.29	0.28	1	0.31	0.921298	0	2.2	-0.03	0.28	1	0.01	0.987501	0	1.6	-0.37	0.28	0.781944	-0.28	0.540493	0	1.6	2	2	1	2	3	2	1	1	1	2	1	2	2	2	2	2	3	1	2	1	0	1	2	5	2	2
AC009065.5	ENSG00000261123	lncRNA	0.07	0.4	1	0.02	0.997144	0	0.8	-0.62	0.41	0.57119	-0.56	0.312205	0	0.8	-0.57	0.41	0.700703	-0.53	0.355993	0	0.8	1	0	1	2	1	0	1	1	1	0	1	0	0	0	0	1	1	1	0	1	0	1	1	0	1	1
AC009065.8	ENSG00000261663	lncRNA	0.12	0.28	1	0.01	0.997144	0	1	0.09	0.28	1	-0.03	0.962021	0	1	0.05	0.28	1	-0.03	0.958522	0	1	1	0	1	0	1	1	3	2	1	0	0	1	0	1	1	1	1	1	1	2	1	1	1	0	1	1
AC009078.3	ENSG00000280152	TEC	0.09	0.26	1	0.06	0.980744	0	1.5	-0.33	0.26	0.736669	-0.32	0.416781	0	1.5	-0.12	0.26	1	-0.15	0.759311	0	1.5	1	1	1	2	3	2	1	1	1	2	2	1	1	1	2	2	2	1	2	0	1	2	1	1	1	1
AC009084.2	ENSG00000280334	TEC	0.01	0.36	1	0	0.999853	0	0.7	-0.19	0.37	1	-0.15	0.794838	0	0.7	-0.66	0.38	0.459978	-0.92	0.0491925	0	0.7	0	0	0	0	1	0	1	2	1	2	1	0	0	0	0	0	0	0	2	1	1	2	0	0	0	0
AC009090.6	ENSG00000285979	lncRNA	-0.08	0.25	1	-0.07	0.977981	0	1.3	-0.37	0.25	0.607165	-0.34	0.353686	0	1.3	0.11	0.25	1	0.1	0.827494	0	1.5	0	1	1	1	1	1	2	3	2	1	1	1	0	1	1	1	1	2	2	2	1	1	1	0	1	1
AC009093.1	ENSG00000259807	lncRNA	0.06	0.13	1	0.03	0.981307	0	13.9	0.29	0.13	0.21258	0.28	0.115551	0	16.7	0.36	0.13	0.0695844	0.33	0.0606076	0	17	1	1	15	14	23	23	19	13	14	15	13	1	2	18	11	18	20	23	24	21	24	22	1	2	17	16
AC009093.2	ENSG00000260517	lncRNA	0.03	0.15	1	0.03	0.984737	0	4	0.01	0.15	1	0.01	0.979418	0	4	0.19	0.15	0.756056	0.18	0.403914	0	4.4	1	0	4	3	7	8	7	3	4	3	4	0	1	4	4	7	7	6	4	3	3	5	0	0	4	3
AC009093.8	ENSG00000284649	transcribed_unprocessed_pseudogene	0.3	0.29	1	0.31	0.921298	0	1.2	0.65	0.28	0.179452	0.62	0.0571612	0	1.5	0.22	0.29	1	0.26	0.536676	0	1.1	0	0	1	1	2	1	1	0	1	1	2	0	0	2	1	2	1	2	2	1	3	2	0	0	2	1
AC009107.2	ENSG00000260927	lncRNA	0.3	0.39	1	0.34	0.938649	0	0.5	-0.13	0.39	1	-0.13	0.856115	0	0.3	0.19	0.39	1	0.2	0.770587	0	0.5	0	0	0	0	1	0	0	0	1	0	0	0	0	0	0	1	0	1	0	0	1	0	1	0	1	0
AC009113.1	ENSG00000259877	lncRNA	-0.24	0.21	1	-0.24	0.921298	0	2.9	-0.04	0.21	1	-0.07	0.850975	0	2.9	0.05	0.21	1	0.02	0.964055	0	2.9	6	3	2	4	3	4	2	1	2	3	2	5	4	2	2	3	3	3	2	2	2	2	5	3	2	3
AC009119.1	ENSG00000260228	lncRNA	0.7	0.39	1	0.69	0.921298	0	0.5	0.88	0.38	0.183182	0.96	0.0374019	0	0.5	0.72	0.38	0.396278	0.76	0.126641	0	0.4	0	0	0	0	1	0	0	0	0	0	0	0	0	1	1	1	1	1	1	0	0	0	0	0	1	1
AC009120.1	ENSG00000239763	processed_pseudogene	0.05	0.4	1	0.07	0.985009	0	0.6	-0.11	0.41	1	-0.02	0.978492	0	0.5	-0.12	0.4	1	0.02	0.981689	0	0.5	0	0	0	1	0	1	1	1	1	0	1	0	0	0	1	0	1	1	0	1	1	1	1	0	0	1
AC009120.2	ENSG00000259972	lncRNA	-0.05	0.16	1	-0.05	0.977981	0	4.6	-0.12	0.16	1	-0.11	0.702252	0	4.6	0.06	0.16	1	0.07	0.833606	0	4.9	5	3	2	5	5	4	7	5	5	6	4	3	2	4	4	2	4	7	8	5	6	5	6	2	5	4
AC009120.3	ENSG00000260884	lncRNA	0.27	0.34	1	0.3	0.938649	0	0.7	-0.3	0.35	1	-0.18	0.769683	0	0.7	0.34	0.34	0.99139	0.34	0.510739	0	1	0	0	1	1	1	1	1	1	0	1	0	0	0	1	0	0	1	2	1	1	1	1	1	0	1	0
AC009126.1	ENSG00000247121	lncRNA	-0.13	0.27	1	-0.15	0.951864	0	1.2	-0.11	0.27	1	-0.15	0.736793	0	1.2	-0.42	0.27	0.616467	-0.4	0.304481	0	1.2	2	2	1	1	2	2	0	1	1	1	0	2	1	1	1	1	1	1	1	1	1	1	2	1	1	1
AC009133.1	ENSG00000238045	lncRNA	0.12	0.28	1	0.14	0.959343	0	1.4	0.17	0.28	1	0.21	0.63871	0	1.7	0.03	0.28	1	0.09	0.876233	0	1.5	1	1	1	1	2	2	1	2	2	0	1	1	1	1	1	2	1	2	3	2	2	3	1	0	2	1
AC009148.1	ENSG00000260495	lncRNA	-0.17	0.32	1	-0.21	0.947627	0	0.7	-0.14	0.32	1	-0.12	0.839479	0	0.7	-0.33	0.32	0.965659	-0.33	0.512627	0	0.7	2	1	1	0	1	0	0	1	1	0	1	0	1	0	1	1	0	1	1	0	0	1	0	1	0	1
AC009163.7	ENSG00000274220	lncRNA	0.07	0.27	1	0.13	0.959325	0	1.2	-0.48	0.28	0.429339	-0.47	0.213612	0	0.9	-0.54	0.28	0.339205	-0.5	0.184637	0	0.9	2	1	1	0	1	1	1	1	1	1	0	2	1	1	0	1	0	0	1	0	1	0	2	1	1	1
AC009236.1	ENSG00000286519	lncRNA	0.05	0.31	1	0.06	0.98509	0	0.7	0.06	0.31	1	0.07	0.903563	0	0.8	0.02	0.31	1	0.03	0.967019	0	0.8	1	0	1	1	0	0	1	1	0	0	1	1	1	1	1	1	1	0	1	0	1	1	0	1	1	1
AC009237.14	ENSG00000272913	lncRNA	0.46	0.2	0.639136	0.46	0.921298	0	2.3	0.32	0.21	0.532494	0.33	0.273245	0	2	0.09	0.21	1	0.07	0.867075	0	1.8	1	2	1	2	1	2	2	2	3	1	2	1	2	2	1	2	1	2	3	3	2	3	1	3	1	2
AC009237.3	ENSG00000229689	transcribed_unprocessed_pseudogene	0.28	0.35	1	0.23	0.947627	0	0.8	0.04	0.35	1	-0.03	0.972002	0	0.8	0.32	0.35	1	0.26	0.656115	0	0.8	1	1	0	1	1	1	1	0	2	1	0	1	1	1	1	0	0	1	1	1	1	1	1	0	1	1
AC009237.6	ENSG00000235959	processed_pseudogene	-0.2	0.48	1	-0.03	0.997144	0	0.3	0.63	0.46	0.672734	0.56	0.344959	0	0.3	0.86	0.45	0.376061	0.87	0.0938199	0	0.5	0	1	0	0	0	0	0	1	1	0	0	0	1	0	0	0	0	0	1	1	0	0	0	0	0	0
AC009238.1	ENSG00000227120	processed_pseudogene	-0.26	0.49	1	-0.1	0.983768	0	0.3	0.69	0.46	0.587976	0.61	0.285338	0	0.4	0.79	0.46	0.486528	0.78	0.142273	0	0.5	0	1	0	0	0	0	0	1	1	0	0	0	1	0	0	0	1	0	1	1	0	0	0	0	0	0
AC009244.1	ENSG00000238072	processed_pseudogene	0.41	0.16	0.341218	0.39	0.921298	0	10.6	0.11	0.16	1	0.09	0.742627	0	8.5	-0.15	0.16	0.997528	-0.17	0.528514	0	8	14	9	8	6	6	5	10	8	7	6	9	10	13	8	7	10	7	9	7	7	8	8	8	26	7	10
AC009245.1	ENSG00000230383	processed_pseudogene	0.07	0.15	1	0.05	0.973436	0	8.4	-0.07	0.15	1	-0.07	0.797897	0	8	-0.25	0.15	0.535345	-0.27	0.240947	0	8	15	6	8	8	9	7	7	7	7	7	7	9	7	8	11	7	9	8	7	5	5	7	7	16	8	7
AC009275.1	ENSG00000273297	lncRNA	0.38	0.2	1	0.35	0.921298	0	2.1	0.36	0.2	0.426822	0.35	0.219898	0	2.2	0.02	0.21	1	0.02	0.968507	0	1.6	1	1	2	2	2	2	1	1	3	1	2	2	2	3	3	3	2	1	1	2	3	2	1	3	3	2
AC009283.1	ENSG00000273576	lncRNA	-0.14	0.18	1	-0.16	0.941694	0	2.3	-0.42	0.19	0.200233	-0.45	0.0820469	0	2.3	-0.1	0.18	1	-0.09	0.788022	0	2.3	5	2	3	1	2	2	2	3	2	1	2	2	1	2	2	2	2	2	2	1	2	1	3	2	2	2
AC009303.4	ENSG00000279227	TEC	-0.3	0.27	1	-0.24	0.93932	0	1.1	-0.04	0.27	1	-0.01	0.98696	0	1.1	-0.32	0.27	0.857562	-0.29	0.480862	0	1.1	1	1	1	1	2	1	1	1	1	1	1	1	2	1	1	1	2	1	0	1	0	2	2	2	1	1
AC009309.2	ENSG00000273080	lncRNA	0.15	0.4	1	0.33	0.94013	0	0.7	-0.07	0.41	1	0.02	0.977809	0	0.5	-0.06	0.41	1	-0.18	0.808141	0	0.5	1	1	0	0	0	0	0	1	0	1	0	1	1	1	0	0	0	0	1	1	0	1	1	4	0	0
AC009318.1	ENSG00000257176	lncRNA	-0.81	0.38	0.765167	-0.72	0.921298	0	0.5	0.06	0.36	1	0.03	0.968906	0	0.7	0.3	0.35	1	0.34	0.49328	0	0.8	1	0	1	0	1	1	0	0	1	0	0	1	1	1	1	1	0	1	0	1	1	0	1	0	1	0
AC009318.2	ENSG00000273680	lncRNA	-0.12	0.33	1	-0.13	0.964071	0	1	-0.16	0.33	1	-0.15	0.793004	0	1	-0.22	0.33	1	-0.28	0.609204	0	1	2	1	1	0	1	1	1	1	1	1	1	1	0	1	1	1	1	1	2	0	1	0	0	1	1	0
AC009318.3	ENSG00000274315	lncRNA	0.52	0.33	1	0.49	0.921298	0	0.7	-0.05	0.34	1	-0.09	0.890451	0	0.5	0.23	0.33	1	0.15	0.810534	0	0.5	1	0	1	0	0	0	0	0	1	1	0	0	0	0	0	1	0	1	1	0	1	1	1	1	0	0
AC009403.1	ENSG00000216895	lncRNA	-0.1	0.3	1	-0.08	0.978904	0	1.4	-0.51	0.31	0.485971	-0.47	0.274773	0	1.4	-0.44	0.31	0.680706	-0.43	0.332187	0	1.4	2	1	1	2	1	1	1	2	1	1	2	2	1	1	1	2	1	1	0	2	1	0	1	1	1	1
AC009404.1	ENSG00000236255	lncRNA	0.12	0.15	1	0.11	0.946013	0	2.5	-0.13	0.16	1	-0.12	0.642431	0	2.4	-0.08	0.16	1	-0.09	0.774161	0	2.4	1	1	3	2	3	2	4	3	3	3	1	2	1	1	2	2	1	4	3	2	3	2	1	2	2	2
AC009506.1	ENSG00000224152	lncRNA	-0.13	0.22	1	-0.17	0.941968	0	1.5	-0.04	0.22	1	-0.03	0.944025	0	1.5	-0.11	0.22	1	-0.11	0.787638	0	1.5	2	4	1	1	1	2	1	1	1	1	2	3	3	1	1	1	2	1	1	1	1	1	2	3	1	2
AC009509.2	ENSG00000256377	lncRNA	0.3	0.39	1	0.15	0.960145	0	0.5	0.55	0.39	0.642461	0.36	0.424452	0	0.5	0.34	0.39	1	0.31	0.533409	0	0.5	0	0	0	0	0	0	1	1	1	0	2	0	0	0	0	0	0	1	1	1	2	1	0	0	0	0
AC009509.5	ENSG00000276261	lncRNA	0.09	0.42	1	0.03	0.997144	0	0.3	1.11	0.4	0.0596173	0.82	0.0946777	0	0.7	1.28	0.39	0.0184395	1.15	0.00859467	1	0.8	0	0	0	0	0	0	1	0	1	0	1	1	1	1	1	0	1	1	0	0	1	1	0	0	0	0
AC009533.1	ENSG00000111788	unprocessed_pseudogene	-0.19	0.32	1	0.03	0.994153	0	0.5	-0.1	0.32	1	-0.09	0.873131	0	0.5	-0.37	0.32	0.873613	-0.2	0.703315	0	0.5	0	0	1	1	1	1	0	0	1	0	0	0	0	1	1	2	1	1	0	0	0	0	0	0	1	1
AC009549.1	ENSG00000270607	lncRNA	-0.01	0.28	1	0.03	0.995074	0	1.5	2.01	0.27	1.64184e-11	1.91	3.11708e-08	1	6.6	1.87	0.27	5.38792e-10	1.67	6.92897e-07	1	5.5	4	4	2	2	2	2	0	0	0	0	0	7	7	10	12	18	15	0	1	1	1	1	3	5	2	2
AC009690.1	ENSG00000260729	protein_coding	0.08	0.54	1	-0.1	0.980134	0	0.5	-0.31	0.55	1	-0.53	0.420362	0	0.5	-0.54	0.55	0.988641	-0.71	0.271723	0	0.5	1	1	1	1	1	1	0	0	0	0	0	1	1	0	0	0	1	1	0	0	0	0	1	0	1	1
AC009779.2	ENSG00000258056	lncRNA	0.12	0.11	1	0.1	0.941694	0	6.4	-0.09	0.12	1	-0.1	0.62451	0	5.9	-0.09	0.12	1	-0.1	0.620744	0	5.9	7	6	5	4	5	4	5	7	8	7	7	6	6	4	5	5	4	4	5	7	6	9	7	8	5	5
AC009779.3	ENSG00000258311	protein_coding	-0.07	0.2	1	-0.06	0.97446	0	2.9	-0.25	0.2	0.743685	-0.26	0.397614	0	2.9	0.01	0.2	1	-0.01	0.980552	0	2.9	4	2	2	2	3	2	3	3	5	2	4	3	2	3	2	2	3	1	2	3	2	3	3	2	2	2
AC009812.1	ENSG00000251867	lncRNA	0.28	0.25	1	0.25	0.928861	0	1.4	0.43	0.24	0.412042	0.37	0.269154	0	1.5	-0.3	0.25	0.846402	-0.3	0.44644	0	1.2	2	2	1	1	1	2	0	1	1	1	1	2	2	2	1	1	2	1	2	1	1	1	2	3	1	1
AC009812.4	ENSG00000260317	lncRNA	-0.44	0.32	1	-0.4	0.921298	0	1.2	-1	0.33	0.0290287	-0.95	0.0228827	1	1.2	-0.44	0.32	0.711325	-0.39	0.373803	0	1.2	2	1	1	1	1	1	1	1	1	1	2	1	1	1	1	0	0	1	1	0	0	0	1	1	1	1
AC009831.1	ENSG00000263823	lncRNA	0.07	0.28	1	0.04	0.991571	0	0.9	0.51	0.28	0.38427	0.49	0.195353	0	1	0.77	0.27	0.0629658	0.72	0.0372658	0	0.9	1	1	1	1	0	1	1	1	0	0	0	2	2	1	1	1	1	1	1	0	1	0	1	1	1	1
AC009951.6	ENSG00000287115	lncRNA	-0.06	0.27	1	-0.14	0.95221	0	0.9	0.39	0.26	0.57672	0.23	0.522942	0	1.1	0.16	0.26	1	0.06	0.90814	0	1.1	4	2	1	1	1	1	0	0	0	0	0	3	2	1	1	1	2	0	1	0	0	1	2	3	1	1
AC009961.3	ENSG00000287091	lncRNA	-0.3	0.27	1	-0.24	0.94013	0	0.8	-0.33	0.27	0.77293	-0.28	0.48498	0	0.8	-0.26	0.27	0.993833	-0.21	0.634403	0	0.8	0	1	0	1	1	1	1	1	1	1	1	1	0	0	1	0	1	0	1	1	0	0	2	0	1	1
AC010168.2	ENSG00000261324	lncRNA	-0.27	0.22	1	-0.27	0.921298	0	2	-0.38	0.23	0.465297	-0.38	0.231077	0	2	-0.3	0.22	0.75018	-0.29	0.395249	0	2	2	1	1	2	3	2	2	4	2	2	1	1	1	2	1	2	1	2	2	1	2	2	1	1	1	2
AC010173.1	ENSG00000258101	lncRNA	0.29	0.35	1	0.47	0.921298	0	0.6	0.44	0.35	0.745024	0.53	0.238163	0	0.6	0.14	0.35	1	0.29	0.593525	0	0.6	1	1	0	0	0	0	0	0	1	1	1	0	0	0	0	0	1	1	1	1	2	1	0	1	0	0
AC010186.2	ENSG00000256594	transcribed_unprocessed_pseudogene	0.75	0.37	0.908038	0.76	0.921298	0	0.8	0.28	0.37	1	0.29	0.636435	0	0.6	-0.06	0.38	1	-0.02	0.981555	0	0.5	0	1	1	0	0	1	0	0	1	1	0	0	1	1	0	0	0	2	1	1	1	0	1	0	1	0
AC010186.3	ENSG00000257027	lncRNA	-0.02	0.26	1	0.04	0.99146	0	1.3	0.17	0.26	1	0.16	0.727807	0	1.4	0.1	0.26	1	0.14	0.774235	0	1.5	1	1	1	1	1	1	1	1	1	3	2	1	1	1	1	2	1	2	1	1	2	2	1	0	2	1
AC010198.2	ENSG00000285517	lncRNA	-0.14	0.16	1	-0.17	0.933076	0	10.7	0.62	0.15	0.00157638	0.61	0.0027684	1	16.9	0.8	0.15	1.61731e-05	0.79	0.000140242	1	18.7	5	5	9	15	12	10	15	15	16	9	7	7	5	16	18	20	22	25	21	17	23	12	5	7	9	10
AC010201.2	ENSG00000271327	lncRNA	-0.08	0.41	1	-0.03	0.996007	0	0.5	0.15	0.41	1	0.11	0.87725	0	0.6	0.08	0.41	1	0.15	0.838474	0	0.5	1	1	0	1	0	1	0	0	0	1	0	1	1	1	0	1	0	0	1	1	1	0	1	0	0	0
AC010210.1	ENSG00000250608	lncRNA	0.23	0.3	1	0.23	0.941968	0	0.9	0	0.3	1	-0.03	0.955141	0	0.9	-0.41	0.31	0.749472	-0.35	0.463546	0	0.7	2	1	1	0	1	1	0	1	0	0	1	1	1	1	1	1	1	1	1	1	0	1	2	1	1	1
AC010226.1	ENSG00000249249	lncRNA	-0.42	0.43	1	-0.5	0.921298	0	0.5	-0.3	0.43	1	-0.32	0.595536	0	0.5	-0.29	0.42	1	-0.32	0.613374	0	0.5	2	1	0	0	0	0	1	0	1	1	0	1	0	0	0	0	0	0	1	1	0	0	1	1	0	0
AC010245.2	ENSG00000272040	lncRNA	-0.12	0.3	1	-0.11	0.967985	0	1.1	-0.27	0.31	0.992007	-0.26	0.593508	0	1.1	-0.16	0.3	1	-0.2	0.721935	0	1.1	2	1	1	1	1	1	1	1	1	1	1	1	1	0	1	1	1	1	2	0	0	1	1	1	1	0
AC010247.1	ENSG00000254887	lncRNA	-0.3	0.34	1	-0.35	0.923529	0	1.8	0.64	0.33	0.330334	0.66	0.0818949	0	2.9	0.63	0.33	0.357089	0.64	0.0910522	0	3	0	0	1	2	3	3	1	2	5	2	1	0	0	2	3	6	6	3	2	4	3	3	0	0	0	1
AC010247.2	ENSG00000259436	lncRNA	0.24	0.41	1	0.05	0.992426	0	1.7	0.56	0.4	0.668288	0.38	0.487564	0	2.1	0.47	0.4	0.864563	0.48	0.373468	0	2.2	0	0	0	1	3	2	3	3	4	2	0	0	0	1	2	3	4	1	3	4	2	3	0	0	1	1
AC010326.3	ENSG00000269867	lncRNA	-0.01	0.16	1	-0.03	0.987538	0	2.6	0.01	0.16	1	0	0.999962	0	2.8	-0.1	0.16	1	-0.1	0.742311	0	2.7	3	2	2	2	3	2	3	2	3	3	2	3	2	2	3	5	3	3	3	3	2	2	3	4	3	3
AC010326.4	ENSG00000270804	transcribed_processed_pseudogene	-0.05	0.16	1	-0.05	0.972825	0	2.5	-0.16	0.16	0.903401	-0.16	0.516686	0	2.5	-0.1	0.16	1	-0.1	0.72144	0	2.5	2	2	2	3	2	2	4	3	2	3	2	2	1	2	3	2	2	3	3	2	2	3	3	2	3	2
AC010327.4	ENSG00000267577	lncRNA	0.23	0.37	1	0.16	0.965701	0	0.5	1.65	0.35	0.000125699	1.64	0.000107296	1	1.7	1.63	0.35	0.000163371	1.58	0.000180283	1	1.7	1	1	1	0	1	0	1	0	0	0	1	1	2	3	3	3	3	0	1	1	1	1	0	2	0	0
AC010327.6	ENSG00000276570	lncRNA	0.19	0.27	1	0.21	0.941968	0	1.3	0.06	0.28	1	0.18	0.701979	0	1.1	0.24	0.27	1	0.28	0.511058	0	1.3	0	1	1	1	2	1	1	0	1	1	1	0	0	1	1	1	1	2	2	1	1	2	1	1	1	1
AC010327.8	ENSG00000287170	lncRNA	-0.9	0.4	0.651885	-0.81	0.921298	0	0.4	-0.07	0.37	1	0.01	0.987582	0	0.4	0.35	0.36	0.993833	0.4	0.419756	0	0.5	0	0	1	0	1	1	0	0	1	0	0	0	0	0	0	1	1	1	0	0	0	1	0	0	0	0
AC010331.1	ENSG00000277383	lncRNA	0.29	0.36	1	0.28	0.941694	0	0.9	-0.11	0.36	1	-0.11	0.869926	0	0.8	-0.53	0.37	0.673943	-0.43	0.435017	0	0.8	2	1	1	1	1	1	0	0	0	0	2	1	1	1	1	1	1	0	0	1	1	0	1	3	1	1
AC010332.1	ENSG00000277977	unprocessed_pseudogene	0.01	0.28	1	0.07	0.980134	0	0.7	0.31	0.28	0.842145	0.34	0.385666	0	0.9	0.04	0.28	1	0.08	0.88085	0	0.6	1	0	0	1	0	1	1	1	0	1	1	1	1	1	1	1	1	0	1	1	1	1	1	1	1	0
AC010332.3	ENSG00000288253	lncRNA	0.01	0.34	1	0.05	0.990274	0	0.8	0.43	0.34	0.727407	0.43	0.320664	0	0.9	0.17	0.34	1	0.16	0.789394	0	0.8	1	2	1	1	1	1	0	0	1	0	1	1	2	1	1	1	1	1	1	1	0	0	1	2	1	1
AC010343.1	ENSG00000240376	processed_pseudogene	0.18	0.11	1	0.17	0.921298	0	43.9	0.12	0.11	0.877125	0.12	0.530243	0	41.6	-0.04	0.11	1	-0.05	0.832128	0	38.8	32	34	41	35	36	34	46	52	45	36	36	38	43	45	51	44	39	37	36	45	31	49	35	41	39	46
AC010343.3	ENSG00000250697	lncRNA	-0.43	0.51	1	-0.21	0.960145	0	0.2	0.35	0.5	1	0.16	0.825405	0	0.4	-0.23	0.51	1	-0.18	0.821516	0	0.4	1	1	0	0	0	0	0	0	0	0	0	1	1	0	1	1	0	0	0	0	0	0	1	1	0	0
AC010422.8	ENSG00000285589	protein_coding	-0.23	0.28	1	-0.17	0.947627	0	1.3	-0.54	0.28	0.345702	-0.51	0.182501	0	1.3	-0.26	0.28	1	-0.25	0.563761	0	1.3	0	1	1	1	1	1	2	2	2	1	2	1	0	1	0	1	1	1	1	1	0	1	1	0	1	1
AC010457.1	ENSG00000251257	lncRNA	0.98	0.41	0.536049	0.82	0.921298	0	0.4	1.4	0.4	0.00898478	1.32	0.00541036	1	0.6	1.12	0.41	0.070353	0.99	0.0566501	0	0.5	0	0	0	0	1	1	0	0	0	0	1	0	1	0	1	1	1	0	1	1	0	1	0	1	0	1
AC010491.1	ENSG00000261360	lncRNA	0.29	0.28	1	0.3	0.921298	0	1.2	-0.74	0.3	0.118572	-0.71	0.0649705	0	0.8	-0.81	0.3	0.0760838	-0.77	0.0441323	0	0.8	1	0	1	1	1	1	1	1	0	1	1	1	1	1	1	1	1	0	0	0	0	0	1	1	1	1
AC010507.1	ENSG00000282051	transcribed_processed_pseudogene	-0.08	0.43	1	-0.11	0.978904	0	0.5	-0.05	0.43	1	-0.03	0.966041	0	0.5	-0.19	0.43	1	-0.18	0.811383	0	0.5	0	0	0	1	0	0	1	1	0	1	1	0	0	0	0	0	1	0	1	1	1	1	1	0	1	1
AC010531.6	ENSG00000270006	lncRNA	0.7	0.43	1	0.6	0.921298	0	0.7	-0.3	0.44	1	-0.25	0.741751	0	0.5	-0.24	0.44	1	-0.07	0.93664	0	0.5	1	0	1	1	0	1	0	0	0	0	1	0	0	1	1	1	0	1	0	0	1	0	0	2	0	1
AC010538.1	ENSG00000275734	lncRNA	-0.46	0.31	1	-0.41	0.921298	0	0.9	-0.57	0.32	0.395533	-0.48	0.257397	0	0.9	-0.53	0.31	0.495592	-0.53	0.207823	0	0.9	1	1	1	1	1	1	1	1	0	1	1	1	0	1	0	1	1	1	0	0	0	0	1	0	1	0
AC010615.2	ENSG00000268119	lncRNA	0.02	0.44	1	-0.1	0.980744	0	0.3	-0.09	0.45	1	-0.16	0.825884	0	0.3	-0.05	0.44	1	-0.11	0.888209	0	0.4	1	0	0	0	1	0	0	0	0	0	1	0	0	1	0	0	1	0	0	0	0	0	0	0	0	0
AC010618.2	ENSG00000269161	lncRNA	0.25	0.39	1	0.22	0.950861	0	0.3	0.29	0.39	1	0.29	0.618856	0	0.5	0.32	0.39	1	0.35	0.551848	0	0.2	0	0	0	0	0	0	0	1	0	1	0	0	0	1	1	1	0	1	1	0	0	0	0	1	1	0
AC010618.3	ENSG00000269439	lncRNA	-0.01	0.11	1	-0.01	0.994153	0	4.5	-0.26	0.12	0.199134	-0.26	0.109828	0	4.3	-0.09	0.11	1	-0.09	0.648609	0	4.3	4	4	3	4	4	4	7	4	4	4	5	3	2	4	4	3	4	4	6	4	3	4	4	4	5	5
AC010642.2	ENSG00000283103	lncRNA	0.01	0.16	1	0.01	0.998036	0	3.6	-0.01	0.16	1	0	0.989994	0	3.5	-0.07	0.16	1	-0.07	0.828413	0	3.5	5	4	3	3	4	3	2	4	2	3	5	5	4	3	4	4	3	4	3	4	3	2	3	6	4	3
AC010654.1	ENSG00000277369	lncRNA	-0.01	0.4	1	-0.04	0.994153	0	0.5	-0.42	0.41	0.894774	-0.48	0.393602	0	0.5	-0.22	0.4	1	-0.19	0.775596	0	0.5	0	1	1	0	0	0	1	1	1	0	0	0	0	0	0	0	0	0	1	0	0	0	1	1	1	0
AC010719.1	ENSG00000270933	lncRNA	0.05	0.52	1	0.03	0.997144	0	0.3	0.27	0.51	1	0.32	0.670271	0	0.3	0.37	0.51	1	0.18	0.835167	0	0.4	0	0	0	0	1	0	0	1	0	0	1	0	0	0	0	1	1	0	0	0	0	1	0	0	1	0
AC010735.2	ENSG00000272622	lncRNA	-0.12	0.37	1	-0.09	0.979916	0	0.6	0.02	0.37	1	-0.05	0.943013	0	0.7	0.36	0.36	0.980185	0.31	0.587977	0	0.8	1	1	0	0	1	1	0	1	1	0	0	1	1	0	0	1	1	1	1	1	1	0	1	1	1	0
AC010761.1	ENSG00000264577	lncRNA	-0.06	0.23	1	-0.06	0.979916	0	1.2	0.54	0.22	0.137438	0.51	0.0842136	0	1.8	0.25	0.22	0.891514	0.24	0.517078	0	1.5	1	0	1	1	1	1	2	1	3	1	1	2	1	1	2	1	1	3	2	4	2	1	0	0	1	1
AC010809.2	ENSG00000259408	lncRNA	-0.37	0.45	1	-0.22	0.950861	0	0.5	-0.83	0.47	0.415168	-0.72	0.185919	0	0.5	-0.16	0.45	1	-0.27	0.676151	0	0.5	0	0	0	1	0	0	1	1	1	1	0	0	0	0	0	0	0	1	0	0	1	1	0	0	0	0
AC010834.3	ENSG00000253854	lncRNA	0.03	0.28	1	0.04	0.994109	0	0.9	-0.27	0.28	0.955986	-0.29	0.525941	0	0.9	0.31	0.28	0.901664	0.28	0.512902	0	1.1	1	1	1	1	1	1	1	1	1	1	0	1	1	1	0	0	0	0	1	0	1	1	1	1	1	0
AC010864.1	ENSG00000273008	lncRNA	-0.4	0.18	0.710056	-0.4	0.921298	0	1.5	0.06	0.17	1	0.05	0.879815	0	1.5	-0.05	0.17	1	-0.06	0.864123	0	1.5	2	1	2	2	2	2	2	1	1	1	1	2	1	2	2	2	1	1	1	1	1	1	1	0	1	1
AC010894.1	ENSG00000226853	lncRNA	0.43	0.43	1	0.31	0.941952	0	0.5	0.23	0.43	1	0.2	0.759289	0	0.5	0.36	0.43	1	0.16	0.833289	0	0.5	1	1	1	0	1	1	0	0	0	0	0	1	1	0	1	0	1	0	0	0	0	0	0	2	1	1
AC010896.1	ENSG00000286707	lncRNA	-0.23	0.32	1	-0.19	0.950861	0	0.8	-0.2	0.32	1	-0.1	0.851231	0	0.8	-0.06	0.31	1	0.01	0.98546	0	0.8	1	1	1	0	1	0	1	1	1	1	1	1	1	0	0	0	0	1	1	1	0	1	1	1	1	0
AC010913.1	ENSG00000272702	lncRNA	0.7	0.32	0.719545	0.48	0.921298	0	3.1	0.11	0.32	1	0.16	0.761129	0	2.5	0.36	0.32	0.884417	0.21	0.700512	0	2.4	3	4	3	2	4	5	0	1	1	1	1	3	5	4	4	4	5	1	0	1	0	1	3	12	3	2
AC010969.2	ENSG00000269973	lncRNA	-0.04	0.17	1	-0.05	0.979916	0	4.1	0.22	0.17	0.755342	0.2	0.464869	0	4.6	0.15	0.17	1	0.12	0.721118	0	4.4	8	5	4	3	4	4	4	3	3	3	2	6	5	6	4	7	6	5	3	2	4	3	4	9	5	5
AC010976.1	ENSG00000231731	lncRNA	-0.55	0.38	1	-0.48	0.921298	0	0.6	-0.82	0.38	0.234098	-0.71	0.155834	0	0.6	-0.3	0.37	1	-0.19	0.754697	0	0.6	0	0	1	1	1	0	1	1	1	1	0	0	0	0	0	0	1	1	1	1	1	0	1	0	0	0
AC010997.4	ENSG00000272692	lncRNA	0.14	0.32	1	0.17	0.952098	0	0.6	0.06	0.32	1	0.01	0.992897	0	0.7	-0.07	0.32	1	-0.11	0.861699	0	0.5	1	0	1	1	1	1	1	0	0	0	0	1	1	1	1	1	0	0	1	1	0	1	1	1	1	1
AC011246.1	ENSG00000286481	lncRNA	-0.04	0.45	1	-0.11	0.977968	0	0.3	0.32	0.44	1	0.38	0.487441	0	0.5	0.83	0.43	0.35989	0.55	0.262452	0	0.5	0	0	0	0	0	0	1	0	1	0	1	0	0	0	0	0	0	1	2	1	1	0	0	0	0	0
AC011290.2	ENSG00000236015	processed_pseudogene	-0.18	0.36	1	-0.09	0.976269	0	0.5	-0.88	0.38	0.180084	-0.83	0.0695673	0	0.5	-0.5	0.37	0.744176	-0.38	0.442304	0	0.5	0	0	0	0	1	0	1	1	1	0	1	0	0	0	0	0	0	0	1	0	0	0	0	0	1	1
AC011322.1	ENSG00000286017	lncRNA	1.08	0.37	0.14636	1	0.921298	0	0.6	0.58	0.38	0.567997	0.58	0.2397	0	0.5	0.31	0.38	1	0.24	0.726558	0	0.3	0	1	0	0	1	1	0	0	0	0	0	1	1	1	0	1	1	0	0	1	0	0	2	1	0	1
AC011330.1	ENSG00000249839	unprocessed_pseudogene	0.05	0.18	1	0.04	0.985009	0	6.5	-0.08	0.18	1	-0.08	0.811395	0	6.5	0.2	0.18	0.910158	0.18	0.56649	0	7.1	2	6	8	9	8	10	4	6	7	7	5	2	5	5	5	5	9	6	6	7	8	8	8	2	6	5
AC011330.2	ENSG00000275601	lncRNA	-0.46	0.27	1	-0.41	0.921298	0	1.2	0.33	0.26	0.755624	0.34	0.330803	0	1.5	-0.01	0.26	1	-0.03	0.963405	0	1.2	1	1	2	2	2	1	1	1	1	0	1	2	3	2	1	2	2	1	1	1	0	2	1	2	2	2
AC011346.1	ENSG00000247199	lncRNA	0.24	0.42	1	0.16	0.965541	0	0.6	0.02	0.42	1	0.02	0.975796	0	0.5	0.43	0.41	0.948469	0.33	0.605051	0	0.6	1	1	1	1	0	0	1	0	0	1	0	1	1	0	0	1	0	1	2	0	0	0	1	1	1	1
AC011352.1	ENSG00000248362	lncRNA	0.33	0.53	1	0.53	0.921298	0	0.7	-1.45	0.58	0.124956	-1.4	0.0170933	0	0.5	-2.07	0.61	0.0111575	-1.61	0.00752182	1	0.5	0	0	1	2	1	1	0	0	0	0	0	0	0	1	1	0	0	0	0	0	0	0	0	0	2	2
AC011352.3	ENSG00000251320	lncRNA	-0.31	0.49	1	0.07	0.981033	0	1.3	-2.08	0.54	0.0022565	-1.79	0.000196082	1	1.3	-2.56	0.55	0.000147533	-2.01	5.13052e-05	1	1.3	0	1	2	5	2	2	0	0	0	1	1	0	0	1	0	1	1	0	0	0	0	0	0	1	2	3
AC011379.2	ENSG00000254363	lncRNA	0.68	0.38	1	0.63	0.921298	0	0.5	0.39	0.38	0.907604	0.29	0.626329	0	0.4	0.41	0.38	0.92323	0.38	0.510706	0	0.4	0	0	0	0	0	0	0	0	1	0	0	0	0	0	0	1	1	1	0	1	0	0	1	0	0	1
AC011388.1	ENSG00000286331	lncRNA	-0.09	0.36	1	-0.1	0.97446	0	0.5	0.15	0.36	1	0.12	0.825969	0	0.4	-0.64	0.38	0.492382	-0.65	0.180697	0	0.2	0	0	0	0	0	0	1	0	1	0	0	0	0	1	0	0	1	0	0	1	0	1	0	1	1	0
AC011448.1	ENSG00000258674	protein_coding	-0.15	0.5	1	-0.36	0.941968	0	0.5	-0.09	0.5	1	-0.1	0.905125	0	0.5	-0.22	0.5	1	-0.2	0.811383	0	0.5	0	1	0	0	0	0	1	1	1	1	0	0	0	0	0	0	0	1	1	1	0	0	1	0	0	0
AC011450.1	ENSG00000197813	lncRNA	0.18	0.39	1	0.02	0.996597	0	0.6	-0.7	0.41	0.463806	-0.69	0.198905	0	0.5	0.03	0.39	1	0.02	0.978715	0	0.5	1	0	0	0	0	0	1	1	1	1	0	0	0	0	0	0	0	0	0	1	0	1	0	1	0	1
AC011451.3	ENSG00000283108	lncRNA	-0.26	0.37	1	-0.25	0.94311	0	0.9	-0.8	0.38	0.255849	-0.82	0.0931384	0	0.9	-0.61	0.38	0.556662	-0.59	0.237954	0	0.9	1	1	1	1	1	1	0	1	1	1	1	1	0	0	1	1	1	1	0	0	0	1	1	1	1	1
AC011455.6	ENSG00000287271	lncRNA	-0.22	0.26	1	-0.26	0.931065	0	1.4	-0.11	0.26	1	-0.23	0.555348	0	1.4	-0.27	0.26	0.95691	-0.34	0.357425	0	1.4	3	2	1	1	2	1	1	0	1	1	2	1	1	1	1	1	2	0	1	1	1	1	2	1	1	1
AC011462.4	ENSG00000277744	lncRNA	-0.11	0.38	1	-0.03	0.995732	0	0.7	-0.69	0.39	0.418373	-0.49	0.358871	0	0.7	-0.94	0.39	0.16533	-0.85	0.101497	0	0.7	1	0	1	0	1	1	1	1	0	1	1	1	0	0	0	1	1	1	0	0	0	0	1	0	1	1
AC011462.5	ENSG00000286177	lncRNA	-0.4	0.21	1	-0.37	0.921298	0	2.5	-0.15	0.21	1	-0.14	0.698312	0	2.5	0.04	0.21	1	0.05	0.901367	0	2.5	3	4	2	2	3	3	2	3	3	3	0	3	2	2	2	3	3	4	2	2	2	1	4	2	2	1
AC011468.1	ENSG00000260160	lncRNA	-0.01	0.21	1	-0.03	0.990033	0	2.1	0.1	0.2	1	0.08	0.832291	0	2.2	0.11	0.2	1	0.08	0.851296	0	2.2	2	3	2	2	3	1	1	2	2	1	2	2	3	2	2	2	2	3	2	2	2	2	2	4	2	2
AC011472.1	ENSG00000267082	lncRNA	-0.43	0.35	1	-0.35	0.931065	0	0.6	-0.25	0.34	1	-0.15	0.794891	0	0.6	0.02	0.34	1	0.07	0.912847	0	0.6	0	0	1	1	1	1	0	1	0	1	1	0	0	1	1	0	1	1	0	1	0	0	1	0	1	1
AC011477.1	ENSG00000267481	lncRNA	-0.25	0.21	1	-0.24	0.921298	0	1.5	-0.14	0.21	1	-0.14	0.683787	0	1.5	0.07	0.21	1	0.07	0.85703	0	1.5	2	2	2	2	2	1	2	1	1	1	1	2	2	1	1	1	1	2	1	1	1	2	2	3	2	1
AC011495.1	ENSG00000243829	processed_pseudogene	-0.04	0.19	1	-0.06	0.97446	0	2.5	-0.2	0.2	0.923365	-0.19	0.55033	0	2.5	-0.16	0.19	1	-0.18	0.607934	0	2.5	6	2	3	2	3	3	2	1	1	2	2	3	3	3	3	2	2	1	1	2	2	1	2	5	3	2
AC011498.6	ENSG00000267769	lncRNA	-0.31	0.31	1	-0.28	0.93932	0	0.9	-0.01	0.3	1	0.03	0.965983	0	0.9	0.17	0.3	1	0.19	0.720856	0	1	0	1	1	1	1	1	1	1	1	1	1	0	0	1	1	1	1	1	1	1	1	1	1	0	0	1
AC011498.7	ENSG00000280239	TEC	0.22	0.22	1	0.22	0.931065	0	1.3	-0.13	0.22	1	-0.1	0.802736	0	1.3	0.2	0.22	1	0.21	0.550283	0	1.5	1	0	1	2	1	2	1	2	2	1	1	0	1	1	1	1	1	2	2	1	1	1	1	0	1	1
AC011603.3	ENSG00000258017	lncRNA	-0.15	0.45	1	-0.05	0.994153	0	0.4	-0.56	0.46	0.778781	-0.48	0.467156	0	0.4	0.2	0.44	1	0.15	0.842601	0	0.4	0	1	0	1	0	0	0	0	0	1	1	1	0	0	0	0	1	0	0	0	0	0	1	1	0	0
AC011767.1	ENSG00000259425	transcribed_unprocessed_pseudogene	0.05	0.48	1	0.08	0.981993	0	0.4	-0.75	0.5	0.600135	-1	0.0826039	0	0.4	-0.56	0.5	0.896806	-0.65	0.274076	0	0.4	0	0	0	1	1	1	0	0	0	1	0	0	0	0	0	1	0	0	0	0	0	0	0	0	1	0
AC011815.1	ENSG00000268573	lncRNA	0.49	0.26	1	0.46	0.921298	0	0.8	0.12	0.26	1	0.06	0.902527	0	0.7	0.07	0.26	1	0.07	0.881968	0	0.6	0	0	1	1	0	1	1	1	1	1	0	1	1	0	0	0	1	1	1	1	1	1	1	0	0	1
AC011912.1	ENSG00000279145	lncRNA	0.45	0.4	1	0.41	0.931034	0	0.3	0.68	0.4	0.455558	0.57	0.301181	0	0.3	0.71	0.39	0.429042	0.65	0.221977	0	0.5	0	0	0	0	1	0	0	0	1	0	0	0	0	1	0	0	1	0	1	0	0	0	0	0	0	0
AC011921.1	ENSG00000259349	lncRNA	-0.12	0.29	1	-0.12	0.963363	0	0.6	-0.08	0.29	1	-0.09	0.869157	0	0.6	-0.23	0.3	1	-0.21	0.665568	0	0.6	0	1	1	1	1	1	0	0	0	1	1	1	1	1	0	1	0	0	1	1	0	1	1	0	0	1
AC011978.2	ENSG00000261542	lncRNA	-0.4	0.27	1	-0.38	0.921298	0	0.9	-0.28	0.27	0.883776	-0.26	0.510078	0	0.9	-0.42	0.27	0.585202	-0.43	0.249935	0	0.9	1	1	0	1	1	1	1	1	1	1	1	1	1	1	1	1	1	1	1	1	0	1	1	1	1	1
AC011979.1	ENSG00000239470	processed_pseudogene	0.06	0.29	1	0.07	0.979916	0	0.9	0.26	0.29	0.99179	0.23	0.594528	0	1	-0.24	0.29	1	-0.27	0.587435	0	0.9	1	1	1	0	1	1	1	1	1	1	1	1	2	1	1	1	1	1	0	1	1	1	0	2	1	1
AC012063.1	ENSG00000227252	lncRNA	-0.45	0.17	0.345191	-0.44	0.921298	0	2.6	-0.32	0.17	0.387642	-0.31	0.200617	0	2.6	-0.4	0.17	0.187582	-0.39	0.0986705	0	2.6	4	3	2	3	3	4	2	3	2	1	2	3	3	2	2	2	2	1	3	2	3	2	2	4	2	2
AC012073.1	ENSG00000271936	lncRNA	-0.62	0.35	1	-0.6	0.921298	0	0.4	0.24	0.33	1	0.2	0.705217	0	0.4	0.46	0.32	0.692164	0.42	0.342004	0	0.7	1	0	0	0	0	0	1	0	1	1	0	0	0	1	1	0	0	1	1	0	0	0	1	0	0	0
AC012085.1	ENSG00000186076	processed_pseudogene	-0.05	0.12	1	-0.05	0.965701	0	41.6	0.19	0.12	0.520126	0.18	0.305651	0	46.5	0.22	0.12	0.37516	0.21	0.217158	0	47	13	25	50	49	48	45	44	50	46	33	55	27	35	64	54	62	65	33	43	48	30	51	25	11	49	46
AC012146.1	ENSG00000234327	lncRNA	0.22	0.16	1	0.22	0.921298	0	3.5	0.11	0.17	1	0.11	0.690127	0	3.1	-0.25	0.17	0.634991	-0.26	0.322148	0	2.9	3	3	4	4	3	3	2	2	2	3	3	4	4	3	2	5	4	2	2	1	2	5	3	6	5	5
AC012158.1	ENSG00000243024	transcribed_processed_pseudogene	0.34	0.42	1	0.16	0.961664	0	0.7	-0.2	0.43	1	-0.31	0.613416	0	0.4	-0.49	0.43	0.891508	-0.64	0.268095	0	0.4	1	1	1	0	0	1	0	0	0	0	0	1	1	0	0	1	1	0	0	0	0	0	1	1	0	1
AC012181.1	ENSG00000261114	lncRNA	0.13	0.36	1	0.08	0.981033	0	0.5	-0.37	0.37	0.927242	-0.45	0.384911	0	0.5	-0.02	0.36	1	-0.07	0.923147	0	0.6	0	0	1	1	0	1	0	1	1	1	0	0	0	1	0	0	1	0	0	0	0	0	0	0	1	0
AC012181.2	ENSG00000261270	lncRNA	-0.01	0.28	1	-0.01	0.997144	0	0.7	0.06	0.28	1	-0.01	0.991611	0	0.7	0.12	0.27	1	0.04	0.941115	0	0.8	0	0	1	1	1	1	1	1	0	1	1	0	0	1	1	1	1	1	1	1	1	0	0	0	1	1
AC012184.2	ENSG00000260537	protein_coding	0.1	0.32	1	0.08	0.978022	0	0.5	-0.16	0.33	1	-0.2	0.706717	0	0.3	-0.29	0.33	1	-0.33	0.518073	0	0.3	0	0	0	1	0	0	0	0	1	1	0	1	0	0	1	0	0	0	0	0	0	0	1	0	1	0
AC012306.2	ENSG00000272667	lncRNA	0.27	0.14	0.9537	0.25	0.921298	0	6.1	-0.1	0.14	1	-0.1	0.672817	0	5.1	-0.03	0.14	1	-0.05	0.861699	0	5.1	9	8	5	5	5	5	3	3	4	5	4	8	7	5	5	5	5	3	3	4	3	5	6	13	6	4
AC012306.3	ENSG00000286873	lncRNA	0.21	0.28	1	0.22	0.941968	0	1.8	-0.14	0.28	1	-0.14	0.787581	0	1.5	-0.25	0.28	1	-0.29	0.547459	0	1.5	3	3	1	1	1	1	1	1	2	2	1	3	2	1	2	1	1	3	1	1	1	1	2	6	2	1
AC012313.1	ENSG00000232098	lncRNA	0.12	0.12	1	0.12	0.940619	0	8.5	0.12	0.12	0.923579	0.12	0.559303	0	8.7	0.06	0.12	1	0.05	0.829916	0	8.4	5	7	9	10	10	11	5	6	7	8	10	7	6	9	8	8	11	9	10	10	8	10	11	5	10	8
AC012313.10	ENSG00000279611	TEC	0.24	0.38	1	0.28	0.941968	0	0.4	-0.16	0.39	1	-0.15	0.824252	0	0.3	0.35	0.37	1	0.45	0.38098	0	0.5	0	0	0	0	0	0	0	1	0	1	0	0	0	0	0	0	0	1	1	1	0	0	1	1	0	0
AC012313.2	ENSG00000268049	lncRNA	0.07	0.28	1	0.12	0.960145	0	1.5	-0.59	0.29	0.278166	-0.57	0.139279	0	1.5	-0.63	0.29	0.226338	-0.6	0.117391	0	1.5	2	2	1	1	1	1	1	3	1	1	2	1	1	1	0	1	1	0	2	1	1	1	1	2	1	1
AC012313.3	ENSG00000268230	lncRNA	0.05	0.23	1	0.08	0.971476	0	1.5	-0.06	0.23	1	-0.05	0.918896	0	1.5	-0.11	0.23	1	-0.07	0.88085	0	1.5	2	2	1	2	1	1	1	1	2	2	2	1	1	0	1	2	2	2	2	2	2	2	2	3	1	1
AC012313.4	ENSG00000268543	TEC	0.06	0.37	1	0.12	0.972503	0	0.5	-0.13	0.38	1	-0.05	0.950117	0	0.5	-0.01	0.37	1	0	0.997402	0	0.5	0	0	0	1	0	1	1	1	1	0	0	1	0	1	0	0	0	1	1	0	1	0	0	0	0	1
AC012313.5	ENSG00000268912	lncRNA	-0.01	0.13	1	-0.01	0.994153	0	2.5	-0.28	0.13	0.264996	-0.28	0.12876	0	2.5	-0.01	0.13	1	-0.02	0.953723	0	2.5	3	3	2	2	2	2	3	3	3	2	2	2	2	2	2	2	2	2	2	2	3	2	3	2	3	2
AC012313.6	ENSG00000269054	lncRNA	-0.25	0.25	1	-0.27	0.921298	0	0.9	-0.37	0.25	0.595838	-0.35	0.301529	0	0.9	-0.7	0.26	0.0760838	-0.67	0.0387498	0	0.9	1	1	1	1	0	1	1	1	1	1	1	1	1	1	0	0	1	1	1	1	1	1	1	0	1	1
AC012313.8	ENSG00000269473	lncRNA	-0.32	0.4	1	-0.36	0.935976	0	0.7	-0.53	0.4	0.700274	-0.45	0.398023	0	0.7	-0.95	0.41	0.173033	-0.85	0.0967688	0	0.7	1	0	1	1	1	0	1	1	1	1	0	1	0	0	0	1	1	1	0	0	0	1	0	1	1	0
AC012358.3	ENSG00000240401	lncRNA	0.07	0.49	1	0.01	0.998036	0	0.3	-0.08	0.49	1	-0.02	0.980281	0	0.3	0.16	0.48	1	0.18	0.819788	0	0.3	1	0	0	0	0	0	0	0	1	1	0	1	1	0	0	0	0	1	0	0	0	0	1	0	0	0
AC012360.3	ENSG00000272994	lncRNA	-0.25	0.24	1	-0.29	0.921298	0	1.3	-0.26	0.24	0.860201	-0.28	0.436137	0	1.3	-0.26	0.24	0.936114	-0.27	0.471076	0	1.3	1	2	1	1	1	1	1	1	2	2	1	1	1	1	1	1	1	1	1	0	1	2	1	1	1	1
AC012443.2	ENSG00000286207	lncRNA	-0.46	0.39	1	-0.52	0.921298	0	0.5	-0.18	0.39	1	-0.16	0.796346	0	0.5	0.11	0.38	1	0.07	0.924724	0	0.7	0	0	0	1	1	0	0	0	1	1	2	0	0	0	0	0	1	1	1	1	1	1	0	0	0	0
AC012459.1	ENSG00000287299	lncRNA	-0.17	0.28	1	-0.15	0.950861	0	0.9	-0.66	0.29	0.192076	-0.54	0.162246	0	0.8	-0.09	0.28	1	-0.08	0.875962	0	0.9	0	0	1	1	1	1	1	1	1	1	1	0	0	0	0	1	0	1	1	0	1	2	1	0	1	1
AC012462.1	ENSG00000225166	lncRNA	0.82	0.39	0.807804	0.53	0.921298	0	0.6	1.25	0.38	0.0156609	0.78	0.0990579	0	0.7	0.98	0.38	0.112396	0.66	0.1847	0	0.6	0	0	0	1	1	1	0	0	0	1	0	0	1	1	1	1	1	0	1	0	1	1	0	1	1	1
AC012467.2	ENSG00000271976	lncRNA	-0.19	0.15	1	-0.21	0.921298	0	3.6	0.01	0.15	1	0	0.995054	0	3.7	-0.07	0.15	1	-0.08	0.785245	0	3.7	5	2	4	3	2	3	4	4	5	4	4	3	3	2	3	2	3	5	6	4	6	4	4	3	3	3
AC012513.3	ENSG00000279348	TEC	-0.23	0.22	1	-0.25	0.921498	0	2.1	-0.27	0.22	0.77835	-0.25	0.466449	0	2.1	0.09	0.22	1	0.09	0.826726	0	2.2	2	2	2	2	2	2	2	2	3	2	2	2	1	1	1	1	1	1	2	2	3	3	2	2	1	2
AC012615.1	ENSG00000261526	lncRNA	0.06	0.22	1	0.06	0.978564	0	1.3	0.26	0.22	0.786824	0.25	0.457837	0	1.4	0.24	0.22	0.92428	0.22	0.531426	0	1.5	1	1	1	2	1	2	1	1	1	1	0	1	1	1	1	1	2	1	2	1	1	3	1	1	2	1
AC012615.6	ENSG00000267244	lncRNA	0.22	0.28	1	0.23	0.941781	0	0.9	-0.01	0.28	1	-0.04	0.948025	0	0.9	0.49	0.27	0.433307	0.49	0.175526	0	1.2	1	1	1	1	1	1	0	0	1	1	0	0	1	1	1	1	1	1	1	1	1	1	1	0	1	1
AC012640.2	ENSG00000259802	lncRNA	0.16	0.34	1	0.07	0.98147	0	0.9	-0.01	0.34	1	-0.05	0.937398	0	0.9	-0.28	0.35	1	-0.31	0.569206	0	0.9	1	2	1	1	1	1	0	0	1	1	1	1	1	1	1	1	1	0	1	0	0	1	1	2	1	1
AC012645.1	ENSG00000250616	lncRNA	-0.22	0.39	1	-0.32	0.941952	0	0.5	0.06	0.39	1	-0.01	0.988721	0	0.6	0	0.39	1	-0.14	0.841171	0	0.5	1	1	1	0	0	1	0	0	1	1	0	1	1	1	0	1	1	1	0	1	0	0	1	1	0	1
AC012645.4	ENSG00000275371	lncRNA	-0.11	0.45	1	-0.07	0.989587	0	0.4	-0.6	0.47	0.73513	-0.55	0.403029	0	0.4	-0.32	0.46	1	-0.15	0.852805	0	0.4	1	1	0	0	0	1	1	0	0	0	0	0	0	0	0	1	0	0	0	0	0	0	0	0	1	0
AC012676.1	ENSG00000262712	lncRNA	-0.44	0.42	1	-0.34	0.94013	0	0.4	-0.44	0.42	0.883654	-0.39	0.504033	0	0.4	-0.14	0.41	1	-0.2	0.767449	0	0.5	0	0	0	0	1	0	0	1	1	1	0	0	0	0	0	0	0	1	0	1	0	0	0	0	1	0
AC012676.5	ENSG00000280063	TEC	-0.31	0.28	1	-0.23	0.941968	0	1.5	-0.19	0.28	1	-0.08	0.8807	0	1.5	0.03	0.28	1	0.09	0.86577	0	1.5	1	1	1	2	2	1	2	1	1	2	2	0	0	1	1	1	1	2	2	2	1	2	1	0	1	1
AC013268.1	ENSG00000186148	transcribed_unprocessed_pseudogene	0.11	0.28	1	0.13	0.960145	0	1.4	-0.15	0.28	1	-0.12	0.806081	0	1.3	-0.09	0.28	1	-0.06	0.908119	0	1.3	1	1	2	1	2	1	1	1	2	1	1	2	0	1	1	1	2	2	2	1	1	1	2	0	2	1
AC013271.1	ENSG00000284337	protein_coding	-0.27	0.46	1	-0.39	0.931065	0	1.1	-0.43	0.46	0.964947	-0.64	0.263639	0	1.1	-0.35	0.46	1	-0.46	0.444456	0	1.1	1	1	1	2	3	3	0	0	0	1	0	0	0	1	1	1	1	1	1	0	1	0	1	0	0	1
AC013394.1	ENSG00000279765	protein_coding	-0.81	0.43	1	-0.73	0.921298	0	0.5	-1.23	0.44	0.0629989	-1.24	0.0127909	0	0.5	-0.92	0.43	0.250009	-0.87	0.0704925	0	0.5	0	0	0	1	0	0	1	0	1	1	1	0	0	0	0	0	0	0	1	0	0	0	0	0	1	0
AC013403.2	ENSG00000272148	lncRNA	-0.68	0.41	1	-0.77	0.921298	0	0.8	-0.32	0.4	1	-0.23	0.696203	0	0.8	-0.84	0.41	0.302734	-0.81	0.113726	0	0.8	1	1	0	1	1	1	1	1	0	1	1	1	0	0	0	0	0	2	0	1	1	0	0	0	0	0
AC013451.2	ENSG00000258976	lncRNA	0.24	0.46	1	0.24	0.954122	0	0.5	0.57	0.46	0.755828	0.61	0.296663	0	0.6	0.95	0.45	0.273972	0.9	0.0876819	0	0.9	0	0	0	1	1	1	1	0	0	0	0	0	0	1	1	1	1	0	1	1	1	0	0	0	0	0
AC013486.1	ENSG00000287543	lncRNA	0.03	0.36	1	-0.08	0.980744	0	0.8	-0.02	0.36	1	0.09	0.888467	0	0.8	0.2	0.36	1	0.1	0.87505	0	1	0	0	0	0	0	1	2	1	1	3	1	0	0	1	0	0	0	2	2	1	2	1	1	0	0	0
AC013643.3	ENSG00000279302	TEC	-0.34	0.52	1	-0.42	0.94013	0	0.3	0.06	0.51	1	0.15	0.847126	0	0.5	-0.66	0.52	0.806288	-0.48	0.526398	0	0.4	1	1	0	0	0	0	0	0	0	1	0	1	0	0	0	0	0	1	1	1	0	1	1	1	0	0
AC013652.1	ENSG00000259345	lncRNA	0.14	0.24	1	0.13	0.954289	0	1.9	-0.35	0.25	0.66085	-0.39	0.264626	0	1.8	-0.7	0.25	0.0680152	-0.63	0.0626316	0	1.8	0	1	1	3	2	2	1	3	2	2	3	1	1	2	2	1	1	1	2	1	2	3	0	1	3	2
AC015712.2	ENSG00000259583	lncRNA	-0.08	0.18	1	-0.09	0.960145	0	4.5	0.22	0.18	0.790654	0.21	0.461232	0	5.3	0.33	0.18	0.421012	0.33	0.218402	0	5.6	6	6	2	2	3	3	6	5	8	5	3	4	3	3	3	3	3	11	7	7	9	5	8	5	3	3
AC015726.1	ENSG00000270091	lncRNA	-0.25	0.35	1	-0.2	0.947627	0	0.4	-0.32	0.35	0.974936	-0.29	0.566071	0	0.3	-0.29	0.35	1	-0.15	0.793261	0	0.3	1	0	0	0	1	0	1	0	0	0	0	0	0	0	0	0	0	1	1	0	0	0	0	0	1	0
AC015802.3	ENSG00000267543	lncRNA	-0.14	0.49	1	-0.1	0.98285	0	0.3	-0.1	0.49	1	0	0.997094	0	0.4	-0.17	0.49	1	-0.12	0.890191	0	0.4	0	1	0	0	0	1	0	1	0	0	0	0	0	1	0	0	1	1	0	0	0	1	0	0	0	0
AC015802.4	ENSG00000267546	lncRNA	0.03	0.38	1	-0.02	0.997144	0	0.3	-0.75	0.41	0.376895	-0.76	0.156154	0	0.3	0.14	0.38	1	0.16	0.803309	0	0.5	0	0	0	0	0	1	0	0	0	1	1	0	0	0	0	0	0	0	0	0	1	0	0	1	0	0
AC015813.1	ENSG00000264112	lncRNA	-0.05	0.16	1	-0.04	0.978564	0	9.9	-0.27	0.16	0.433242	-0.26	0.269314	0	9.9	0.03	0.16	1	0.03	0.921193	0	10.1	7	8	6	10	9	9	13	9	15	12	11	6	4	5	7	5	8	14	14	12	10	11	10	3	7	8
AC015813.5	ENSG00000279069	TEC	0.08	0.28	1	0.12	0.964071	0	1.1	-0.23	0.28	1	-0.18	0.694372	0	0.9	-0.15	0.28	1	-0.13	0.809751	0	1	0	1	1	1	1	2	1	1	1	0	1	1	1	1	1	1	1	0	0	1	1	2	1	1	1	0
AC015813.6	ENSG00000279207	TEC	-0.19	0.14	1	-0.2	0.921298	0	7	-0.18	0.14	0.71204	-0.19	0.372445	0	7	-0.19	0.14	0.721797	-0.18	0.404205	0	7	8	6	8	7	7	6	8	6	9	7	5	7	5	5	5	5	5	8	6	6	8	8	8	6	7	6
AC015849.3	ENSG00000270871	lncRNA	-0.41	0.39	1	-0.44	0.921298	0	1	-0.57	0.39	0.618024	-0.44	0.419244	0	1	-0.18	0.39	1	-0.16	0.813245	0	1	1	1	0	1	1	1	1	1	2	1	1	0	0	0	0	0	0	1	2	1	1	1	1	0	0	0
AC015871.3	ENSG00000278600	lncRNA	-0.24	0.2	1	-0.25	0.921298	0	2	-0.35	0.2	0.429339	-0.36	0.200268	0	2	-0.48	0.2	0.152432	-0.47	0.077915	0	2	1	2	2	2	2	2	3	2	2	2	2	2	2	1	1	2	2	2	2	1	2	1	2	2	1	2
AC015909.1	ENSG00000249406	lncRNA	-0.04	0.32	1	-0.01	0.997144	0	1.3	-0.32	0.32	0.931316	-0.35	0.465288	0	1.3	-0.21	0.32	1	-0.18	0.75069	0	1.3	0	1	1	1	1	1	1	1	1	2	4	1	0	2	1	1	0	1	2	1	1	2	1	0	1	1
AC015912.3	ENSG00000274213	lncRNA	-0.02	0.38	1	0.02	0.997144	0	0.7	0.35	0.38	0.960424	0.36	0.499315	0	0.7	0.14	0.38	1	0.16	0.821355	0	0.7	1	1	1	1	1	1	0	0	0	0	1	0	1	1	2	1	1	0	1	0	1	0	0	1	1	1
AC015922.2	ENSG00000265519	lncRNA	-0.11	0.18	1	-0.09	0.958487	0	3.1	-0.08	0.18	1	-0.08	0.815068	0	3.2	0.21	0.17	0.854353	0.2	0.482801	0	3.5	1	2	3	3	2	3	4	5	4	4	3	2	2	3	2	3	2	2	4	6	5	4	2	1	2	3
AC015922.3	ENSG00000276855	lncRNA	-0.13	0.14	1	-0.15	0.932431	0	6.6	-0.11	0.14	1	-0.12	0.624201	0	6.6	0.01	0.14	1	0.01	0.987713	0	6.8	9	5	5	5	5	4	7	8	9	8	8	5	5	4	5	5	5	7	9	8	6	10	4	10	5	5
AC016027.1	ENSG00000225335	lncRNA	-0.18	0.41	1	-0.21	0.953551	0	0.5	-0.25	0.41	1	-0.18	0.786092	0	0.5	-0.37	0.41	1	-0.28	0.687041	0	0.5	0	1	1	1	0	1	1	0	0	0	1	0	0	0	1	1	0	1	1	0	1	0	1	1	0	1
AC016065.1	ENSG00000246089	lncRNA	-0.05	0.14	1	-0.05	0.97108	0	2.6	0.26	0.14	0.356134	0.25	0.20164	0	3.4	0.21	0.14	0.588766	0.21	0.31455	0	3.2	4	3	3	2	3	3	2	2	2	2	3	4	3	3	4	4	3	2	4	4	3	3	3	3	3	3
AC016355.1	ENSG00000270964	lncRNA	-0.61	0.31	0.938669	-0.51	0.921298	0	0.8	-0.39	0.3	0.729377	-0.32	0.447333	0	0.8	-1.21	0.32	0.00337671	-1.03	0.00889453	1	0.8	1	1	1	1	1	1	1	0	1	0	1	1	1	1	1	0	1	0	1	1	0	0	1	1	1	1
AC016394.2	ENSG00000288559	lncRNA	-0.25	0.23	1	-0.25	0.923529	0	1.6	-0.09	0.23	1	-0.1	0.813033	0	1.6	0.05	0.22	1	0.04	0.932163	0	1.6	0	2	2	2	2	2	1	2	2	2	1	1	1	2	2	1	1	1	1	2	1	2	2	0	2	1
AC016397.2	ENSG00000279822	TEC	0.11	0.35	1	0.21	0.950861	0	0.9	1.19	0.34	0.00714166	1.1	0.00796318	1	1.4	1.4	0.33	0.000786237	1.35	0.00065632	1	1.7	0	2	0	1	1	0	0	1	1	0	0	1	2	1	1	3	2	1	1	1	2	0	2	2	1	1
AC016405.3	ENSG00000272384	lncRNA	0.18	0.33	1	0.17	0.950861	0	1.2	-0.73	0.34	0.248165	-0.7	0.117667	0	1	-0.92	0.35	0.0904995	-0.97	0.0278679	0	1	3	1	0	0	0	1	1	2	0	1	2	2	1	1	0	0	0	1	1	1	0	1	2	2	1	0
AC016582.2	ENSG00000267422	transcribed_processed_pseudogene	-0.21	0.32	1	-0.23	0.941968	0	0.9	-0.53	0.33	0.524659	-0.5	0.263751	0	0.9	-0.42	0.33	0.788027	-0.41	0.379736	0	0.9	1	1	1	1	1	1	1	1	0	1	1	0	1	0	0	0	0	1	1	1	0	0	1	1	0	0
AC016586.1	ENSG00000268670	lncRNA	-0.17	0.46	1	-0.29	0.947627	0	0.2	-0.19	0.46	1	-0.22	0.766635	0	0.3	0.21	0.45	1	0.22	0.7623	0	0.4	0	0	0	0	0	0	1	0	1	0	0	0	0	1	0	0	0	1	1	0	0	0	0	1	0	0
AC016588.2	ENSG00000282393	lncRNA	0.01	0.17	1	0.01	0.997144	0	2.5	-0.14	0.17	1	-0.17	0.558194	0	2.5	-0.11	0.17	1	-0.13	0.690919	0	2.5	2	1	2	3	4	3	1	2	3	4	2	2	2	2	2	3	3	2	3	2	2	2	1	1	3	4
AC016590.1	ENSG00000267605	lncRNA	-0.28	0.38	1	-0.4	0.922914	0	0.8	0.13	0.37	1	-0.01	0.992552	0	0.8	0.22	0.37	1	0.19	0.765407	0	1	2	0	2	1	1	1	0	0	0	1	1	2	1	1	0	1	1	0	1	1	0	1	0	0	0	1
AC016590.3	ENSG00000276846	lncRNA	0.13	0.35	1	0.12	0.971476	0	0.5	-0.04	0.35	1	-0.03	0.963358	0	0.5	-0.18	0.35	1	-0.14	0.82945	0	0.5	1	0	1	1	1	1	0	0	0	0	0	0	0	1	1	1	1	0	0	0	0	0	0	0	1	1
AC016596.2	ENSG00000264281	processed_pseudogene	0.1	0.15	1	0.09	0.954479	0	31	0.02	0.15	1	0.01	0.964072	0	29.3	-0.24	0.15	0.5709	-0.25	0.291605	0	29.3	62	25	25	23	25	23	35	26	30	22	26	31	36	29	33	30	28	26	21	26	25	34	21	59	25	33
AC016705.2	ENSG00000259495	lncRNA	-0.42	0.48	1	-0.21	0.954479	0	0.5	-1.15	0.5	0.178443	-0.69	0.224625	0	0.5	-1.54	0.51	0.0370266	-1.13	0.0405991	1	0.5	1	1	0	0	0	0	0	1	1	0	1	1	0	0	0	0	0	0	0	1	0	0	1	1	0	0
AC016727.1	ENSG00000270820	lncRNA	0.11	0.18	1	0.09	0.959634	0	2.1	-0.2	0.19	0.852652	-0.21	0.460773	0	1.9	-0.17	0.18	1	-0.18	0.561248	0	1.9	2	2	1	2	1	2	3	2	2	3	1	2	2	2	1	2	1	2	2	1	2	2	3	2	2	2
AC016738.1	ENSG00000223947	lncRNA	-0.11	0.33	1	-0.16	0.956264	0	0.5	-0.59	0.35	0.451086	-0.49	0.28658	0	0.5	-0.07	0.33	1	-0.09	0.877005	0	0.5	0	0	0	1	0	0	1	1	1	1	0	0	0	0	0	0	0	1	1	1	1	0	0	0	0	1
AC016739.1	ENSG00000218175	processed_pseudogene	0.24	0.21	1	0.21	0.941694	0	14.5	-0.03	0.21	1	-0.05	0.920412	0	12.4	-0.2	0.21	1	-0.24	0.564917	0	12.4	33	11	8	9	9	8	14	12	10	10	12	14	14	13	13	14	10	10	9	10	9	12	7	43	11	14
AC016745.1	ENSG00000234997	lncRNA	-0.02	0.73	1	0.12	0.98285	0	0.4	0.56	0.71	1	0.92	0.171225	0	0.5	0.46	0.72	1	0.72	0.322954	0	0.5	0	0	0	0	0	0	0	1	0	0	1	0	0	0	0	0	0	1	2	1	1	1	0	0	0	0
AC016747.1	ENSG00000212978	lncRNA	0.06	0.11	1	0.05	0.960145	0	16.8	-0.1	0.11	0.943364	-0.11	0.525381	0	16.1	-0.07	0.11	1	-0.08	0.695669	0	16.1	23	22	16	11	14	13	10	15	17	15	21	16	22	13	17	17	9	12	11	15	14	19	15	34	15	14
AC016773.2	ENSG00000270195	lncRNA	-0.04	0.26	1	-0.05	0.983843	0	0.8	-0.23	0.26	1	-0.22	0.580543	0	0.8	-0.41	0.27	0.59919	-0.39	0.296601	0	0.8	1	1	0	1	1	1	1	1	1	1	0	1	0	1	1	1	1	0	1	0	0	1	1	1	1	1
AC016831.1	ENSG00000226380	lncRNA	0.21	0.29	1	0.23	0.94311	0	1	1.03	0.28	0.00555555	1.01	0.00599681	1	1.9	1.01	0.28	0.00728974	0.97	0.00768406	1	1.8	0	0	0	1	1	1	1	1	2	1	1	0	1	1	2	3	2	3	3	2	2	2	0	1	1	1
AC016831.6	ENSG00000285106	lncRNA	0.27	0.22	1	0.33	0.921298	0	1.7	0.67	0.22	0.0276084	0.7	0.0146923	1	2.3	0.87	0.22	0.0015971	0.82	0.00286535	1	2.5	1	1	1	1	1	1	1	3	2	1	3	1	1	1	2	2	3	2	3	5	2	3	1	0	1	1
AC016876.2	ENSG00000233223	lncRNA	0.23	0.13	1	0.21	0.921298	0	7.1	-0.01	0.13	1	-0.02	0.945434	0	6.2	-0.22	0.13	0.516776	-0.23	0.230922	0	6.2	13	9	5	4	6	4	6	5	5	7	4	9	10	6	4	5	5	6	4	5	5	8	11	13	7	5
AC016957.2	ENSG00000276136	lncRNA	0.09	0.37	1	0.03	0.994169	0	0.4	0.29	0.36	1	0.24	0.666545	0	0.5	0.05	0.37	1	0.05	0.941576	0	0.5	1	0	0	0	0	1	1	0	0	0	0	1	1	1	0	1	0	0	0	0	0	1	0	1	1	0
AC016999.1	ENSG00000229915	lncRNA	0.03	0.32	1	0.1	0.978208	0	0.7	1.42	0.3	0.000104037	1.49	6.72851e-05	1	1.8	0.94	0.31	0.0317323	1.07	0.0055472	1	1.4	1	1	1	0	1	1	1	1	0	1	0	0	2	2	2	4	3	1	1	2	2	1	0	1	1	1
AC017074.1	ENSG00000227359	lncRNA	0.32	0.39	1	0.23	0.948606	0	0.6	0.04	0.4	1	0.06	0.931059	0	0.7	0.43	0.39	0.914061	0.36	0.524763	0	0.7	1	1	1	1	1	2	0	0	0	0	0	0	1	1	1	2	2	0	0	1	0	0	0	0	1	1
AC017100.1	ENSG00000259985	lncRNA	0.29	0.36	1	0.34	0.94013	0	0.2	1.63	0.33	4.66674e-05	1.6	5.9188e-05	1	0.8	1.37	0.34	0.0012554	1.43	0.000331475	1	0.6	0	0	0	0	0	0	0	0	0	0	1	1	0	1	1	0	1	1	1	1	1	1	0	0	0	0
AC017104.1	ENSG00000224376	lncRNA	-0.37	0.41	1	-0.19	0.955694	0	1	-0.34	0.41	1	-0.39	0.495761	0	1	-0.52	0.41	0.797025	-0.54	0.325964	0	1	1	2	2	1	1	1	1	0	1	0	1	1	1	0	1	0	0	0	0	1	0	1	1	4	1	1
AC017116.2	ENSG00000285596	lncRNA	0.29	0.34	1	0.28	0.941694	0	0.9	-0.44	0.36	0.757557	-0.32	0.565924	0	0.6	0.21	0.34	1	0.21	0.712855	0	0.8	0	0	1	0	1	1	1	1	1	1	0	0	0	0	0	0	1	1	1	0	1	1	1	0	1	1
AC018410.1	ENSG00000256897	lncRNA	-0.07	0.33	1	0	0.999853	0	0.7	-0.68	0.34	0.297795	-0.48	0.303828	0	0.7	-0.61	0.34	0.431282	-0.51	0.269622	0	0.7	1	1	0	1	1	0	1	1	1	1	0	0	0	0	0	0	0	1	1	1	1	1	1	0	1	1
AC018413.1	ENSG00000265778	lncRNA	-0.04	0.25	1	0.01	0.997144	0	1.3	0.18	0.25	1	0.19	0.645757	0	1.5	-0.1	0.25	1	-0.09	0.864497	0	1.3	2	1	1	2	1	2	1	1	1	1	1	1	2	2	2	2	2	1	2	1	0	1	1	1	2	1
AC018521.5	ENSG00000264920	lncRNA	0.09	0.16	1	0.08	0.959325	0	2.7	-0.06	0.16	1	-0.05	0.868045	0	2.7	-0.3	0.16	0.408013	-0.31	0.197659	0	2.7	4	3	3	2	2	3	3	3	3	2	2	4	4	3	2	2	2	2	2	3	3	2	2	4	2	2
AC018529.1	ENSG00000275178	lncRNA	-0.02	0.25	1	0.03	0.994153	0	1	-0.09	0.25	1	-0.08	0.850436	0	0.9	-0.14	0.25	1	-0.11	0.792002	0	0.9	0	0	0	1	1	1	1	1	1	2	2	0	0	0	0	1	0	1	1	1	2	2	0	0	0	1
AC018529.2	ENSG00000278330	lncRNA	0.29	0.38	1	0.26	0.941968	0	0.5	-0.97	0.41	0.159922	-0.93	0.0724269	0	0.5	-0.77	0.4	0.368641	-0.76	0.13789	0	0.5	0	0	1	1	0	1	0	1	0	1	0	0	0	0	0	0	0	0	0	0	0	0	1	0	1	0
AC018553.1	ENSG00000277559	lncRNA	0.03	0.3	1	0.01	0.997144	0	0.9	0.04	0.3	1	-0.03	0.951788	0	0.9	0.36	0.3	0.825236	0.36	0.359667	0	1.1	0	0	0	0	0	1	1	1	2	1	1	0	0	1	1	1	0	2	2	1	1	1	0	0	1	1
AC018553.2	ENSG00000283689	lncRNA	-0.51	0.4	1	-0.7	0.921298	0	0.8	0.04	0.39	1	-0.07	0.906666	0	0.8	-0.03	0.39	1	-0.4	0.420074	0	0.8	0	0	0	0	0	0	1	1	2	2	3	0	0	0	0	0	1	1	2	1	1	2	0	0	0	0
AC018628.1	ENSG00000279133	TEC	-0.74	0.4	1	-0.59	0.921298	0	0.5	-0.39	0.4	0.938737	-0.22	0.70392	0	0.5	-0.76	0.4	0.384697	-0.55	0.304109	0	0.5	0	1	0	1	1	1	0	0	1	0	1	0	0	0	1	0	0	1	1	1	0	0	0	0	0	0
AC018638.1	ENSG00000229413	processed_pseudogene	-0.18	0.26	1	-0.19	0.94311	0	1.2	-0.32	0.27	0.77349	-0.28	0.485071	0	1.2	-0.2	0.26	1	-0.2	0.669168	0	1.2	2	1	1	1	1	1	1	2	1	1	1	0	0	1	1	1	1	1	1	2	1	0	1	1	1	1
AC018638.2	ENSG00000230715	processed_pseudogene	-0.08	0.19	1	-0.06	0.97446	0	4.1	-0.07	0.19	1	-0.06	0.868957	0	4.1	-0.12	0.19	1	-0.13	0.720888	0	4.1	3	3	3	6	6	4	5	3	4	5	3	5	2	4	3	4	4	5	5	6	2	4	6	2	3	3
AC018638.4	ENSG00000243302	processed_pseudogene	-0.01	0.19	1	0	0.998147	0	5.7	-0.28	0.19	0.60599	-0.26	0.368748	0	5.7	-0.01	0.19	1	-0.02	0.969972	0	5.7	4	4	4	7	7	6	5	5	9	7	5	3	2	4	4	3	6	6	9	6	5	5	7	2	4	6
AC018638.5	ENSG00000243679	processed_pseudogene	0.01	0.12	1	0.01	0.997144	0	6.7	-0.15	0.12	0.733859	-0.16	0.393321	0	6.7	0.01	0.12	1	0	0.995013	0	6.7	8	7	7	6	7	6	6	6	8	6	7	5	4	8	6	5	6	6	8	6	6	6	7	5	6	8
AC018638.6	ENSG00000271344	lncRNA	-0.33	0.28	1	-0.32	0.921298	0	1	-0.36	0.28	0.7275	-0.34	0.392985	0	1	-0.49	0.28	0.4747	-0.43	0.261599	0	1	1	1	1	1	2	1	0	1	1	1	1	1	1	0	1	1	2	0	1	1	0	0	1	0	1	1
AC018638.7	ENSG00000271553	lncRNA	-0.52	0.36	1	-0.49	0.921298	0	0.4	-0.08	0.34	1	-0.06	0.927436	0	0.5	-0.53	0.35	0.633177	-0.48	0.296907	0	0.4	0	0	0	0	0	1	1	1	0	0	1	0	0	0	1	1	1	1	1	0	0	1	0	0	0	0
AC018645.3	ENSG00000273014	lncRNA	0.07	0.3	1	0.07	0.979916	0	1	-0.61	0.31	0.300852	-0.55	0.200617	0	1	0.02	0.3	1	0.09	0.87517	0	1.1	1	1	1	1	1	1	1	1	1	1	1	1	1	1	1	1	0	1	0	0	0	1	1	1	1	1
AC018647.1	ENSG00000227544	lncRNA	0.33	0.45	1	0.37	0.921298	0	2	-1.72	0.48	0.00678721	-1.61	0.000883233	1	1.7	-1.68	0.48	0.00907481	-1.65	0.000537974	1	1.7	5	1	1	0	0	0	1	1	1	4	5	1	1	0	0	0	0	0	0	1	1	1	4	2	1	0
AC018647.2	ENSG00000271122	lncRNA	0.03	0.13	1	0.03	0.984207	0	8.7	0.02	0.13	1	0.02	0.943013	0	8.7	0	0.13	1	0	0.995195	0	8.7	7	6	10	10	9	10	6	11	11	10	6	10	7	11	8	6	9	11	11	8	8	7	10	7	11	9
AC018653.3	ENSG00000256967	lncRNA	0.05	0.2	1	0.04	0.984308	0	2.2	-0.22	0.2	0.839194	-0.15	0.655656	0	2.1	0.07	0.2	1	0.12	0.743666	0	2.3	2	1	1	2	2	2	3	3	3	3	1	1	1	1	1	1	1	3	4	3	3	3	2	1	1	2
AC018665.1	ENSG00000279382	TEC	-0.22	0.32	1	-0.13	0.965541	0	1.7	-0.3	0.32	0.956685	-0.24	0.65732	0	1.7	0.26	0.32	1	0.3	0.551964	0	2.1	1	2	2	3	2	2	2	1	2	1	1	1	0	1	1	1	1	2	1	2	2	2	3	0	1	2
AC018695.9	ENSG00000287125	lncRNA	-0.56	0.42	1	-0.36	0.938649	0	0.5	-1.01	0.43	0.155739	-0.88	0.112489	0	0.5	-0.5	0.41	0.840837	-0.41	0.498358	0	0.5	1	0	0	1	1	0	0	0	0	1	1	0	0	0	1	0	0	0	0	1	0	0	1	0	1	1
AC018755.3	ENSG00000269388	transcribed_processed_pseudogene	0.16	0.24	1	0.16	0.947627	0	3.7	0.18	0.24	1	0.16	0.692671	0	3.5	0.03	0.24	1	-0.04	0.931453	0	3.2	9	5	4	3	4	3	1	2	1	1	2	5	4	5	5	7	5	1	1	2	1	2	5	12	4	4
AC018797.3	ENSG00000286242	lncRNA	-0.29	0.41	1	-0.18	0.960145	0	0.7	-0.5	0.41	0.785751	-0.47	0.418194	0	0.7	0.31	0.4	1	0.17	0.798362	0	0.7	0	0	1	1	0	1	1	1	1	1	1	0	0	1	0	0	1	1	1	1	1	0	0	0	1	1
AC018804.1	ENSG00000227632	unprocessed_pseudogene	-0.31	0.27	1	-0.33	0.921298	0	3.2	-0.19	0.27	1	-0.18	0.700867	0	3.2	-0.46	0.27	0.5016	-0.41	0.314348	0	3.2	3	2	2	2	2	2	5	6	5	2	4	1	1	1	2	3	2	5	5	4	4	4	2	3	1	1
AC018809.2	ENSG00000269982	lncRNA	0.05	0.17	1	0.04	0.983768	0	2.1	0.1	0.17	1	0.1	0.743057	0	2.4	0.23	0.16	0.685987	0.24	0.334918	0	2.5	2	1	2	2	2	2	2	3	3	2	1	2	2	2	2	2	2	2	4	3	3	2	2	2	3	1
AC018904.1	ENSG00000259250	lncRNA	0.08	0.24	1	-0.02	0.996735	0	2.1	0.21	0.24	0.99479	0.13	0.745462	0	2	0.2	0.24	1	0.13	0.762377	0	2.1	2	1	1	1	2	1	5	3	4	1	1	2	1	1	1	2	1	3	2	3	3	3	1	2	1	1
AC018978.1	ENSG00000287023	lncRNA	-0.03	0.55	1	0.05	0.996007	0	0	3.03	0.47	2.29635e-08	3.1	2.88977e-09	1	1.2	3.01	0.47	2.71901e-08	3.15	1.31208e-09	1	1	0	0	0	0	0	0	0	0	0	0	0	1	1	3	2	3	3	0	0	0	0	0	0	0	0	0
AC019069.1	ENSG00000272711	lncRNA	0.32	0.16	0.912668	0.3	0.921298	0	3.4	0.58	0.16	0.00450932	0.58	0.0052385	1	3.9	0.68	0.16	0.000493326	0.66	0.00124607	1	4.1	2	3	2	3	2	1	3	2	4	3	4	5	4	3	3	3	2	4	4	5	6	4	2	7	3	3
AC019080.1	ENSG00000213963	lncRNA	0.23	0.2	1	0.23	0.921298	0	1.8	0.01	0.21	1	0.02	0.958822	0	1.9	0.1	0.2	1	0.08	0.843135	0	1.8	1	1	2	1	2	3	1	1	3	2	2	1	1	2	3	2	3	1	2	2	2	2	2	1	2	1
AC019080.5	ENSG00000280374	lncRNA	-0.08	0.3	1	-0.15	0.957141	0	0.6	-0.41	0.31	0.698036	-0.43	0.30786	0	0.5	0.04	0.29	1	0.05	0.934787	0	0.5	1	0	0	0	1	0	0	0	1	1	1	0	0	0	1	0	0	0	0	1	0	1	1	1	0	1
AC019131.2	ENSG00000272777	lncRNA	-0.08	0.29	1	-0.24	0.941694	0	1.3	-0.22	0.3	1	-0.21	0.642098	0	1.3	-0.19	0.3	1	-0.31	0.485268	0	1.3	2	1	1	0	0	0	2	3	2	1	2	1	1	0	0	0	0	1	1	1	1	3	1	2	1	1
AC019205.1	ENSG00000229852	lncRNA	-0.13	0.15	1	-0.13	0.941952	0	5	-0.32	0.15	0.242299	-0.31	0.150066	0	5	-0.33	0.15	0.230162	-0.32	0.133886	0	5	5	3	4	4	5	4	6	5	7	5	7	5	2	4	2	4	3	5	2	6	5	6	5	3	4	4
AC020604.1	ENSG00000279254	TEC	0.15	0.45	1	0.12	0.97446	0	0.4	-0.36	0.45	1	-0.31	0.655656	0	0.4	-0.32	0.45	1	-0.18	0.814504	0	0.4	1	1	0	0	1	0	0	1	0	0	0	1	0	0	0	0	0	1	0	1	0	0	0	0	0	1
AC020763.3	ENSG00000279412	TEC	0.49	0.36	1	0.26	0.941968	0	1.2	0.26	0.36	1	-0.06	0.935663	0	1	0.57	0.36	0.572883	0.2	0.75069	0	1.1	0	0	2	3	2	2	0	1	0	0	0	1	0	1	1	2	2	1	0	1	1	1	1	1	1	1
AC020907.4	ENSG00000271032	lncRNA	-0.29	0.37	1	-0.22	0.947627	0	0.6	-0.21	0.37	1	-0.17	0.764704	0	0.6	-0.19	0.37	1	-0.09	0.887545	0	0.7	0	0	1	0	0	0	3	1	1	1	0	0	0	0	0	0	1	2	1	1	1	0	0	0	0	0
AC020910.5	ENSG00000274104	lncRNA	0.58	0.3	0.991676	0.51	0.921298	0	0.6	0.12	0.31	1	0.14	0.792399	0	0.7	0.01	0.31	1	0	0.997838	0	0.5	1	1	0	1	1	1	0	0	0	1	0	1	1	1	1	1	1	1	0	0	0	1	0	1	1	1
AC020910.6	ENSG00000279329	TEC	-0.12	0.24	1	-0.1	0.964733	0	1.3	-0.04	0.24	1	-0.04	0.939721	0	1.4	0.05	0.24	1	0.05	0.912128	0	1.4	1	2	1	1	2	1	1	1	1	2	1	1	1	1	2	1	1	1	3	1	2	1	2	1	1	1
AC020915.1	ENSG00000268201	lncRNA	0.16	0.39	1	0.21	0.950861	0	0.5	0.03	0.39	1	0.08	0.917793	0	0.3	-0.29	0.4	1	-0.3	0.660192	0	0.4	0	0	0	0	0	0	0	1	0	0	1	0	0	0	0	0	0	0	1	1	0	1	0	0	0	1
AC020915.2	ENSG00000268516	lncRNA	-0.03	0.13	1	-0.04	0.979916	0	3.5	-0.33	0.13	0.127732	-0.33	0.0684145	0	3.5	-0.2	0.13	0.621853	-0.2	0.314348	0	3.5	4	3	2	4	4	3	4	2	3	6	3	3	2	3	3	2	2	3	4	4	3	3	3	5	3	4
AC020916.1	ENSG00000267519	lncRNA	0.02	0.07	1	0.01	0.988692	0	28.6	0.15	0.07	0.16178	0.15	0.112745	0	31.8	0.19	0.07	0.0610227	0.18	0.0503846	0	32.5	25	30	33	38	32	31	26	27	22	22	24	33	31	44	42	36	39	31	29	20	22	23	28	31	34	41
AC020917.4	ENSG00000280332	TEC	0.08	0.27	1	0.05	0.984802	0	1.4	-0.16	0.28	1	-0.12	0.810789	0	1.4	-0.12	0.27	1	-0.13	0.801731	0	1.4	1	1	1	2	2	1	1	2	2	1	1	1	0	1	2	1	2	2	1	2	1	1	2	1	1	1
AC020978.9	ENSG00000279649	TEC	0.25	0.32	1	0.25	0.941968	0	0.5	0.29	0.32	0.982493	0.3	0.522662	0	0.5	0.45	0.32	0.697287	0.49	0.244492	0	0.5	0	0	0	1	1	1	0	1	0	1	0	0	0	0	1	0	0	1	1	1	1	0	0	0	0	0
AC021016.1	ENSG00000261338	lncRNA	0.12	0.16	1	0.09	0.956461	0	3.3	0.23	0.16	0.592092	0.23	0.324208	0	3.5	0.09	0.16	1	0.09	0.754881	0	3.2	2	3	2	2	2	2	4	4	5	3	3	2	2	2	3	4	3	5	4	4	4	5	2	5	2	3
AC021078.1	ENSG00000230551	lncRNA	-0.21	0.14	1	-0.22	0.921298	0	7.6	-0.2	0.14	0.629694	-0.19	0.357854	0	7.6	-0.12	0.14	1	-0.12	0.608139	0	7.6	4	6	7	8	8	6	8	11	11	8	7	4	4	6	5	5	6	12	10	7	10	6	7	3	6	6
AC021087.3	ENSG00000260774	lncRNA	-0.42	0.32	1	-0.36	0.921298	0	0.8	-0.78	0.33	0.146665	-0.81	0.0564873	0	0.8	-0.29	0.32	1	-0.28	0.560407	0	0.8	1	1	1	0	0	1	1	0	1	1	2	0	0	0	1	0	0	1	1	1	0	0	0	0	1	1
AC021087.5	ENSG00000286001	protein_coding	0.15	0.3	1	0.13	0.960745	0	1	0.03	0.3	1	0.02	0.968319	0	1	-0.1	0.3	1	-0.09	0.876998	0	0.9	1	0	0	1	1	1	0	1	1	1	1	1	1	1	1	1	0	1	2	1	1	1	1	1	1	1
AC021092.1	ENSG00000186019	lncRNA	-0.48	0.3	1	-0.47	0.921298	0	0.9	0.01	0.29	1	-0.01	0.98215	0	1	-0.24	0.3	1	-0.3	0.53313	0	0.9	1	0	1	0	1	1	0	2	1	1	2	1	1	1	1	1	1	1	1	1	1	1	0	0	1	0
AC021106.1	ENSG00000249863	processed_pseudogene	-0.07	0.44	1	-0.03	0.996007	0	0.4	0.51	0.43	0.798799	0.51	0.387935	0	0.6	0.08	0.44	1	0.07	0.934787	0	0.4	1	0	0	0	0	1	1	0	1	0	0	1	1	1	1	0	0	1	0	2	0	0	0	0	0	0
AC021148.3	ENSG00000287262	lncRNA	0.04	0.21	1	0.01	0.996735	0	1.3	-0.3	0.21	0.644127	-0.34	0.254161	0	1.3	-0.58	0.21	0.0773011	-0.58	0.035352	0	1.3	2	2	1	1	1	1	1	2	1	1	1	1	1	1	1	1	1	2	1	1	2	1	2	1	1	2
AC021205.3	ENSG00000273007	lncRNA	0.87	0.39	0.706753	0.85	0.921298	0	0.5	0.26	0.4	1	0.28	0.676373	0	0.4	0.43	0.4	0.918027	0.45	0.461455	0	0.5	1	0	0	0	0	0	0	0	0	0	0	1	1	0	0	0	0	1	1	0	0	0	1	0	0	1
AC021321.1	ENSG00000271966	lncRNA	-0.56	0.38	1	-0.53	0.921298	0	0.5	-0.44	0.38	0.810442	-0.4	0.457654	0	0.5	-0.54	0.38	0.686892	-0.53	0.308722	0	0.5	1	0	1	1	1	0	0	0	0	0	1	0	1	0	1	0	1	0	0	1	0	0	0	1	0	0
AC022007.1	ENSG00000206567	lncRNA	-0.1	0.16	1	-0.11	0.947627	0	3	-0.04	0.15	1	-0.03	0.912487	0	3	-0.1	0.15	1	-0.09	0.77498	0	3	2	3	2	3	4	3	4	2	3	4	3	3	3	3	2	3	3	4	2	4	3	3	3	3	3	3
AC022034.1	ENSG00000237807	lncRNA	0.07	0.15	1	0.06	0.965701	0	4.9	-0.22	0.15	0.624849	-0.25	0.27511	0	4.8	-0.19	0.15	0.829777	-0.16	0.521422	0	4.8	14	8	3	2	2	4	3	3	4	7	3	7	5	2	2	2	2	4	4	5	4	4	13	8	3	3
AC022098.1	ENSG00000267169	lncRNA	0.02	0.16	1	0.01	0.995732	0	2.8	0.2	0.15	0.713886	0.2	0.409788	0	3.2	0.1	0.15	1	0.11	0.691099	0	3.2	4	4	3	3	3	3	3	2	2	2	2	5	4	4	4	3	3	2	2	3	2	3	5	4	2	3
AC022107.1	ENSG00000280187	TEC	-0.07	0.15	1	-0.09	0.954479	0	3.2	-0.04	0.15	1	-0.06	0.845734	0	3.2	-0.1	0.15	1	-0.1	0.719921	0	3.1	3	2	3	3	3	3	4	2	4	3	4	3	3	4	4	2	3	3	3	3	3	4	4	2	3	3
AC022137.3	ENSG00000286261	protein_coding	-0.28	0.26	1	-0.24	0.94013	0	1.2	-0.27	0.26	0.904976	-0.26	0.52626	0	1.2	0.14	0.26	1	0.12	0.800414	0	1.4	1	1	1	1	2	2	1	1	1	1	1	1	1	1	1	2	2	1	1	1	1	0	1	2	1	2
AC022149.1	ENSG00000269378	processed_pseudogene	-0.08	0.13	1	-0.08	0.955093	0	147.5	0.19	0.13	0.629684	0.18	0.381852	0	160.9	0.22	0.13	0.487913	0.22	0.291605	0	163.6	41	68	125	139	159	171	126	179	212	189	214	73	92	141	163	176	205	149	138	200	210	223	67	17	115	135
AC022150.2	ENSG00000268970	lncRNA	-0.35	0.25	1	-0.31	0.921298	0	1	0.06	0.25	1	0.1	0.814411	0	1.1	-0.07	0.25	1	-0.03	0.954598	0	1	2	1	1	1	1	1	0	1	1	1	1	1	1	1	0	1	1	1	1	2	1	2	1	0	1	0
AC022150.4	ENSG00000269825	lncRNA	-0.24	0.27	1	-0.18	0.947627	0	2.1	0.01	0.26	1	0.03	0.955615	0	2.3	0.07	0.26	1	0.12	0.820282	0	2.4	4	2	2	2	2	2	1	3	1	3	1	4	1	2	2	2	2	3	1	2	4	2	4	2	2	2
AC022167.2	ENSG00000260276	lncRNA	-0.14	0.25	1	-0.15	0.950861	0	1.1	-0.16	0.25	1	-0.16	0.712436	0	1.2	-0.09	0.25	1	-0.11	0.825266	0	1.2	1	1	1	1	1	1	1	3	0	1	1	1	1	1	2	2	1	2	0	1	1	1	1	1	1	2
AC022210.1	ENSG00000287625	lncRNA	-0.52	0.38	1	-0.51	0.921298	0	0.9	-0.69	0.38	0.400652	-0.64	0.195783	0	0.9	-0.23	0.37	1	-0.26	0.662296	0	0.9	1	1	1	1	1	1	1	1	1	1	0	0	0	1	0	1	1	1	1	0	0	1	0	1	0	1
AC022211.2	ENSG00000263843	lncRNA	0.1	0.34	1	0.14	0.964753	0	0.7	0.46	0.34	0.683418	0.44	0.348488	0	0.7	0.26	0.34	1	0.27	0.639013	0	0.7	1	1	0	1	1	0	0	1	1	0	0	1	1	1	1	1	0	0	1	1	1	0	1	1	1	1
AC022364.1	ENSG00000247934	lncRNA	-0.24	0.21	1	-0.22	0.931034	0	1.6	-0.33	0.21	0.546857	-0.32	0.292228	0	1.6	-0.35	0.21	0.542249	-0.34	0.272626	0	1.6	2	2	2	2	2	2	1	1	1	2	1	2	1	1	1	1	1	1	2	2	1	1	2	1	2	1
AC022382.2	ENSG00000287878	lncRNA	0.61	0.47	1	0.83	0.921298	0	0.5	-0.13	0.48	1	0.04	0.970165	0	0.4	0.66	0.47	0.695401	0.81	0.174881	0	0.5	0	0	0	0	1	1	0	0	0	0	0	1	0	0	0	0	1	1	1	0	0	0	1	0	0	1
AC022400.4	ENSG00000272140	lncRNA	0	0.33	1	0.06	0.98509	0	0.7	-0.3	0.33	0.976932	-0.23	0.660131	0	0.7	0.22	0.32	1	0.23	0.649345	0	0.7	1	0	0	1	1	1	1	0	1	1	1	1	0	0	0	0	0	1	1	1	1	0	1	0	0	1
AC022400.6	ENSG00000279088	TEC	0.03	0.09	1	0.03	0.979916	0	11.3	-0.05	0.09	1	-0.06	0.731554	0	10.8	-0.1	0.09	0.952134	-0.11	0.50638	0	10.8	17	11	13	11	12	11	8	6	10	10	10	11	10	12	13	13	11	7	8	9	10	12	14	14	12	11
AC022415.1	ENSG00000242615	transcribed_processed_pseudogene	0.01	0.34	1	0.02	0.997144	0	0.5	0.08	0.34	1	0.14	0.803802	0	0.5	0.04	0.34	1	0.04	0.959037	0	0.5	1	1	0	1	0	1	0	0	0	0	1	1	0	0	0	1	1	0	0	1	1	1	1	0	0	0
AC022415.2	ENSG00000286132	protein_coding	-0.2	0.43	1	0	0.999595	0	0.5	-0.22	0.43	1	0.01	0.988721	0	0.6	-0.17	0.43	1	0.05	0.953683	0	0.5	1	0	0	1	1	1	0	1	0	0	0	1	1	1	1	1	0	0	0	1	1	0	0	1	0	0
AC022417.1	ENSG00000279923	TEC	-0.5	0.32	1	-0.46	0.921298	0	0.6	-0.42	0.32	0.69428	-0.44	0.285073	0	0.6	-0.51	0.32	0.553239	-0.53	0.185357	0	0.6	1	0	0	1	1	1	1	1	0	0	1	1	0	0	0	1	0	0	0	1	1	0	0	0	0	0
AC022467.1	ENSG00000274654	lncRNA	-0.27	0.35	1	-0.31	0.938649	0	0.8	-0.65	0.36	0.400334	-0.61	0.214682	0	0.8	-0.51	0.35	0.67303	-0.55	0.271933	0	0.8	0	1	1	1	0	1	1	0	0	2	2	0	0	1	1	1	1	1	0	0	0	1	0	1	1	1
AC022506.2	ENSG00000287200	lncRNA	-0.02	0.31	1	0.06	0.984737	0	0.8	-0.22	0.32	1	-0.26	0.615918	0	0.8	-0.26	0.32	1	-0.25	0.646059	0	0.8	1	1	0	1	1	0	1	1	1	1	1	0	1	0	1	1	1	1	1	1	0	1	0	1	1	1
AC022509.3	ENSG00000256894	lncRNA	-0.64	0.27	0.539428	-0.63	0.921298	0	1.2	0.05	0.26	1	0.01	0.980913	0	1.3	0.14	0.26	1	0.12	0.795051	0	1.3	0	1	1	1	2	2	1	2	1	1	1	1	1	2	1	1	1	2	2	1	1	1	1	0	1	0
AC022613.1	ENSG00000256802	lncRNA	0.04	0.22	1	0	0.999853	0	2.7	0.18	0.22	1	0.15	0.681812	0	2.9	0.14	0.22	1	0.07	0.862567	0	2.6	5	3	2	2	3	2	4	3	2	2	1	4	4	2	3	3	3	3	4	2	1	3	3	4	2	3
AC022613.2	ENSG00000259523	lncRNA	0.38	0.46	1	0.39	0.940619	0	0.5	0.13	0.47	1	0.19	0.811937	0	0.5	0.17	0.47	1	0.2	0.822835	0	0.3	0	0	1	0	0	0	0	1	0	0	1	1	1	1	0	0	0	1	1	0	0	0	1	0	0	1
AC022762.2	ENSG00000267940	lncRNA	-0.57	0.37	1	-0.55	0.921298	0	0.5	-0.81	0.38	0.239199	-0.79	0.0813612	0	0.5	-0.46	0.37	0.810274	-0.47	0.316639	0	0.5	1	0	0	1	1	0	0	1	0	1	0	0	0	0	1	0	1	0	0	0	0	0	0	1	0	0
AC022893.1	ENSG00000253636	lncRNA	-0.14	0.39	1	-0.08	0.980744	0	0.5	-0.83	0.41	0.278687	-0.76	0.157976	0	0.5	-0.2	0.39	1	-0.25	0.702677	0	0.8	0	0	1	0	1	0	0	1	1	1	1	0	0	0	0	0	1	1	0	1	1	0	0	0	0	0
AC022916.1	ENSG00000266947	lncRNA	0.5	0.23	0.716371	0.51	0.921298	0	1.1	0.31	0.23	0.702465	0.31	0.348509	0	1	-0.06	0.24	1	-0.04	0.932041	0	0.9	1	1	1	1	1	1	1	1	1	1	0	1	1	2	0	1	1	1	1	1	1	1	2	2	1	1
AC023043.1	ENSG00000260552	lncRNA	0.46	0.25	1	0.4	0.921298	0	1.3	0.18	0.25	1	0.13	0.769436	0	1.1	-0.24	0.26	1	-0.29	0.492973	0	1	2	2	1	0	1	1	1	0	1	1	1	2	1	1	1	1	1	0	1	1	1	2	2	2	1	1
AC023043.4	ENSG00000274849	lncRNA	-0.17	0.39	1	-0.23	0.947627	0	0.5	-0.21	0.39	1	-0.22	0.713024	0	0.5	-0.12	0.38	1	-0.16	0.811198	0	0.5	0	0	0	0	1	0	1	0	1	1	1	0	0	0	0	0	0	1	0	0	1	0	0	1	0	0
AC023157.2	ENSG00000276900	lncRNA	-0.59	0.26	0.669232	-0.59	0.921298	0	1	-0.37	0.26	0.643236	-0.35	0.330091	0	1	-0.2	0.25	1	-0.21	0.605839	0	1.1	2	2	1	1	1	1	1	1	1	0	0	1	1	1	1	1	1	0	0	2	1	1	1	1	1	0
AC023421.2	ENSG00000288545	lncRNA	-0.3	0.53	1	-0.25	0.960145	0	0.2	1.91	0.47	0.00127499	1.67	0.000604129	1	0.6	2.09	0.47	0.000323504	1.99	1.7817e-05	1	0.9	0	1	0	0	0	0	0	0	0	1	0	2	1	1	0	0	0	1	1	0	1	0	1	1	0	0
AC023494.1	ENSG00000286584	lncRNA	-0.16	0.49	1	-0.23	0.959325	0	0.3	-0.34	0.49	1	-0.31	0.688494	0	0.3	-0.04	0.48	1	-0.04	0.968207	0	0.3	0	0	0	0	0	0	1	1	1	0	0	0	0	0	0	0	0	1	0	0	1	0	0	0	1	0
AC023509.3	ENSG00000270175	lncRNA	0.04	0.3	1	0.04	0.99146	0	1	-0.25	0.3	1	-0.21	0.663109	0	0.9	-0.78	0.31	0.117091	-0.76	0.064287	0	0.9	1	0	1	1	1	1	1	1	1	1	1	0	0	1	1	0	1	1	0	1	1	1	0	1	1	1
AC023818.1	ENSG00000280067	TEC	0.48	0.32	1	0.45	0.921298	0	0.7	-0.31	0.34	0.976185	-0.16	0.784156	0	0.4	-0.12	0.33	1	-0.06	0.920595	0	0.4	0	0	0	0	1	1	1	0	0	1	0	0	0	0	0	0	0	1	1	1	0	0	1	0	1	1
AC023908.3	ENSG00000261136	lncRNA	-0.25	0.3	1	-0.25	0.941952	0	1	-0.12	0.3	1	-0.12	0.826753	0	1	0.35	0.3	0.864761	0.26	0.573729	0	1.2	1	1	1	1	1	1	1	2	0	1	1	1	1	0	1	1	0	1	2	1	0	2	0	0	1	1
AC024060.2	ENSG00000271870	lncRNA	-0.08	0.24	1	-0.08	0.972934	0	1.5	0.04	0.24	1	0.02	0.968431	0	1.5	-0.12	0.24	1	-0.19	0.663018	0	1.5	2	1	2	1	1	1	2	3	1	2	1	2	2	2	1	0	1	1	3	2	1	2	1	2	1	1
AC024075.1	ENSG00000267904	lncRNA	-0.25	0.17	1	-0.25	0.921298	0	5.2	-0.3	0.17	0.400197	-0.27	0.262676	0	5.2	-0.16	0.17	1	-0.15	0.589013	0	5.2	3	4	5	5	6	5	7	8	5	5	4	4	1	6	3	3	3	7	4	5	5	7	5	2	4	5
AC024075.2	ENSG00000269044	lncRNA	-0.03	0.15	1	-0.05	0.97446	0	8	-0.17	0.15	0.827205	-0.18	0.434334	0	8	-0.03	0.15	1	-0.04	0.900982	0	8	15	7	9	7	8	7	9	6	7	8	5	9	4	9	6	8	6	7	7	5	6	10	8	10	9	6
AC024075.3	ENSG00000269427	lncRNA	-0.12	0.13	1	-0.11	0.941694	0	3.9	-0.11	0.13	1	-0.11	0.606971	0	3.9	0.06	0.12	1	0.06	0.820009	0	4	2	2	4	4	4	5	4	5	5	4	4	4	2	3	3	4	3	4	4	5	5	3	4	2	4	4
AC024257.3	ENSG00000269514	lncRNA	0.55	0.45	1	0.63	0.921298	0	0.4	0.42	0.45	0.96739	0.41	0.506297	0	0.3	0.05	0.46	1	0.11	0.897418	0	0.2	0	0	0	0	0	0	0	0	0	0	1	0	0	0	0	0	0	1	1	0	0	1	0	0	0	0
AC024293.1	ENSG00000244313	processed_pseudogene	0.26	0.17	1	0.26	0.921298	0	100.5	0.11	0.17	1	0.11	0.73381	0	88.2	-0.11	0.17	1	-0.12	0.743995	0	77	166	84	114	103	93	89	50	37	33	38	40	120	119	145	151	135	119	37	32	33	34	45	83	350	113	140
AC024361.1	ENSG00000262410	lncRNA	-0.31	0.5	1	-0.23	0.951864	0	0.4	-0.73	0.51	0.622064	-0.54	0.392985	0	0.4	-1.15	0.51	0.215388	-1.02	0.100905	0	0.4	0	0	0	1	1	1	0	0	0	0	1	1	0	0	0	0	1	0	0	0	0	0	0	1	1	1
AC024451.2	ENSG00000253330	processed_pseudogene	0.04	0.39	1	0.03	0.995732	0	0.8	-0.77	0.4	0.349193	-0.64	0.209043	0	0.6	-0.74	0.4	0.41297	-0.64	0.203311	0	0.6	0	0	0	1	1	0	2	1	0	2	0	0	0	0	0	0	0	1	2	0	0	0	0	0	0	1
AC024560.2	ENSG00000249626	processed_pseudogene	0.28	0.38	1	0.35	0.933893	0	0.5	-0.24	0.39	1	-0.11	0.880167	0	0.5	-0.15	0.39	1	-0.14	0.847305	0	0.5	1	1	0	0	1	1	1	0	0	0	0	0	0	0	0	0	1	0	1	1	0	1	1	0	0	0
AC024560.4	ENSG00000286909	lncRNA	-0.28	0.33	1	-0.2	0.947627	0	0.4	-0.89	0.34	0.101058	-0.84	0.0515745	0	0.4	-0.49	0.33	0.64682	-0.48	0.281858	0	0.4	0	0	1	0	1	1	0	0	0	0	1	0	1	0	0	0	1	1	0	0	0	0	1	0	0	0
AC024580.1	ENSG00000279794	TEC	-0.09	0.36	1	-0.05	0.99146	0	0.3	-0.1	0.36	1	0.01	0.982826	0	0.4	0.11	0.36	1	0.24	0.68254	0	0.3	0	0	0	1	0	0	0	0	0	1	1	0	0	0	0	0	1	1	0	1	1	0	1	0	0	0
AC024896.1	ENSG00000247903	lncRNA	-0.1	0.36	1	-0.07	0.983843	0	0.5	-0.03	0.36	1	0.02	0.976062	0	0.5	-0.08	0.36	1	-0.12	0.86209	0	0.6	0	1	0	0	1	1	1	0	1	1	0	1	0	1	0	0	0	1	1	1	1	0	1	0	1	0
AC024909.1	ENSG00000274021	lncRNA	-0.46	0.34	1	-0.4	0.922871	0	0.8	0.5	0.33	0.564515	0.57	0.18715	0	1	0.72	0.33	0.226691	0.77	0.0517821	0	1.2	1	1	1	1	1	1	0	1	1	0	1	0	1	1	1	1	1	1	0	2	1	2	0	0	0	0
AC024940.2	ENSG00000243517	processed_pseudogene	0.23	0.17	1	0.23	0.921298	0	4.4	0.27	0.17	0.528793	0.31	0.19898	0	4.5	0.16	0.17	1	0.17	0.555402	0	3.8	3	4	5	4	4	4	3	3	3	3	3	5	8	7	6	6	5	3	4	2	2	2	4	7	5	5
AC025048.2	ENSG00000267248	lncRNA	0.21	0.19	1	0.2	0.928138	0	1.5	-0.01	0.2	1	0	0.99051	0	1.2	0.12	0.19	1	0.12	0.742333	0	1.2	1	1	1	1	1	1	1	1	2	1	1	1	0	1	1	1	2	1	0	2	2	2	1	1	1	2
AC025048.3	ENSG00000267295	unprocessed_pseudogene	0.45	0.37	1	0.57	0.921298	0	0.5	0.49	0.37	0.692646	0.56	0.259389	0	0.4	0.71	0.36	0.34779	0.75	0.103947	0	0.7	0	0	0	1	1	0	0	0	0	0	1	1	0	1	1	0	1	0	0	0	0	0	1	0	1	0
AC025048.6	ENSG00000280852	transcribed_processed_pseudogene	0.5	0.34	1	0.39	0.921298	0	0.5	0.8	0.34	0.160625	0.72	0.0897189	0	0.6	0.6	0.34	0.458333	0.55	0.235341	0	0.7	1	1	1	0	0	1	0	0	1	0	0	0	1	1	1	1	1	0	0	0	1	1	1	0	1	0
AC025165.1	ENSG00000224713	lncRNA	-0.33	0.34	1	-0.31	0.938267	0	0.8	-0.54	0.34	0.545316	-0.51	0.274773	0	0.8	-0.4	0.34	0.854353	-0.4	0.42801	0	0.8	0	1	1	1	1	1	1	0	1	1	1	1	1	0	1	0	0	1	1	1	0	1	1	0	0	1
AC025165.5	ENSG00000270039	lncRNA	-0.13	0.32	1	-0.11	0.972934	0	0.9	-0.18	0.32	1	-0.12	0.83295	0	0.9	-0.3	0.32	1	-0.15	0.795503	0	0.9	1	1	1	1	1	1	1	0	1	1	1	1	1	1	0	1	1	1	1	1	1	1	1	1	1	1
AC025171.1	ENSG00000177738	lncRNA	-0.07	0.14	1	-0.07	0.960145	0	4.3	-0.19	0.15	0.697617	-0.19	0.383362	0	4.3	-0.08	0.14	1	-0.08	0.763345	0	4.3	4	5	4	3	4	4	6	5	4	5	3	4	4	4	4	3	4	4	2	4	3	4	5	5	4	5
AC025171.2	ENSG00000215068	lncRNA	0.09	0.23	1	0.14	0.950861	0	4.1	-0.35	0.23	0.588773	-0.3	0.4012	0	3.5	-0.17	0.23	1	-0.11	0.801367	0	3.5	2	4	3	4	4	4	4	4	5	4	1	4	2	3	3	1	3	4	3	4	5	2	6	3	3	3
AC025171.4	ENSG00000272144	lncRNA	0.09	0.39	1	0.04	0.994153	0	0.5	-0.25	0.39	1	-0.32	0.580543	0	0.5	-0.61	0.4	0.616467	-0.7	0.189295	0	0.5	1	1	1	0	0	0	1	0	1	1	0	0	0	0	0	0	0	1	0	1	1	1	1	1	0	0
AC025181.2	ENSG00000272086	lncRNA	0.18	0.18	1	0.14	0.941968	0	2.9	0.02	0.18	1	0	0.992658	0	2.6	-0.11	0.18	1	-0.15	0.651338	0	2.6	6	4	2	2	4	3	2	1	2	1	2	4	4	4	2	3	3	2	1	2	1	3	3	7	3	3
AC025279.1	ENSG00000198106	lncRNA	-1.22	0.41	0.11528	-1.27	0.921298	0	0.8	-0.43	0.39	0.849581	-0.31	0.539556	0	0.8	-0.32	0.38	1	-0.29	0.575986	0	0.8	1	0	1	1	1	0	1	1	1	2	0	0	0	0	0	0	0	0	0	1	2	2	0	0	1	0
AC025419.1	ENSG00000250748	lncRNA	-0.26	0.31	1	-0.32	0.938649	0	0.5	1.88	0.28	1.49913e-09	1.73	8.23393e-07	1	1.9	1.9	0.27	9.44517e-10	1.7	1.11704e-06	1	1.8	1	1	0	1	2	1	0	0	0	0	0	2	2	2	2	3	3	1	1	1	2	2	0	1	0	1
AC025470.2	ENSG00000250961	lncRNA	0.75	0.46	1	0.66	0.921298	0	0.5	0.42	0.47	0.989239	0.26	0.721162	0	0.5	0.04	0.47	1	-0.16	0.856803	0	0.2	0	0	0	0	0	0	0	1	0	1	0	1	0	0	0	0	1	0	1	1	1	0	1	0	0	0
AC025774.1	ENSG00000285804	lncRNA	-0.43	0.23	1	-0.38	0.921298	0	1.6	-0.72	0.23	0.0289859	-0.74	0.012843	1	1.6	-0.78	0.23	0.0145569	-0.75	0.00977016	1	1.6	4	3	1	1	2	1	1	2	1	1	1	2	1	1	0	1	1	1	0	1	1	2	4	2	1	1
AC025809.2	ENSG00000278875	TEC	-0.03	0.33	1	0.04	0.994153	0	0.6	0.26	0.32	1	0.34	0.464776	0	0.7	0.25	0.32	1	0.3	0.546559	0	0.8	1	0	1	1	1	1	1	0	0	0	1	0	0	1	1	0	1	1	1	1	1	1	1	1	0	0
AC025857.2	ENSG00000269899	lncRNA	0.2	0.42	1	0.21	0.957141	0	0.5	0.85	0.41	0.266972	1	0.0243539	0	1	0.75	0.41	0.419086	0.87	0.0616194	0	0.6	0	0	1	0	1	0	0	0	0	0	1	0	1	1	2	2	3	0	0	0	1	1	0	2	0	1
AC026150.2	ENSG00000260693	lncRNA	0.22	0.23	1	0.23	0.932431	0	1.4	-0.37	0.24	0.538388	-0.34	0.333705	0	1.3	0.12	0.23	1	0.15	0.70894	0	1.4	1	1	1	2	1	2	1	1	2	1	1	2	1	1	0	1	1	1	1	1	1	1	2	1	1	1
AC026150.3	ENSG00000260784	unprocessed_pseudogene	0.19	0.42	1	0.24	0.948606	0	0.3	0.24	0.42	1	0.34	0.560404	0	0.5	0.35	0.42	1	0.65	0.181647	0	0.5	1	1	0	0	0	0	0	0	0	0	1	1	1	0	0	0	0	1	0	1	1	0	1	1	0	0
AC026271.1	ENSG00000174977	processed_pseudogene	0	0.13	1	-0.01	0.996426	0	10.9	-0.12	0.13	0.959958	-0.13	0.555327	0	10.9	-0.32	0.13	0.142616	-0.34	0.0671979	0	10.9	22	12	10	10	11	9	10	8	9	9	10	14	16	9	12	12	8	8	8	8	6	8	10	25	11	11
AC026273.1	ENSG00000286156	transcribed_unprocessed_pseudogene	-0.01	0.12	1	0	0.997295	0	6.5	-0.05	0.12	1	-0.05	0.826155	0	6.5	-0.12	0.12	0.978761	-0.13	0.522364	0	6.5	11	11	5	5	5	4	5	5	6	5	9	9	14	6	5	5	6	4	3	7	7	6	8	13	5	3
AC026316.3	ENSG00000244738	lncRNA	0.57	0.54	1	0.33	0.94311	0	0.5	0.36	0.55	1	0.38	0.600641	0	0.5	0.17	0.55	1	-0.07	0.942284	0	0.3	0	0	0	0	0	0	0	1	1	0	1	0	0	0	0	0	1	0	1	1	1	1	0	0	0	1
AC026316.5	ENSG00000286695	lncRNA	0.23	0.24	1	0.11	0.960145	0	2.1	0.27	0.24	0.843186	0.26	0.442841	0	2.4	0	0.25	1	0	0.998399	0	2	0	0	1	2	2	2	1	1	5	2	3	0	0	2	2	2	2	1	2	5	5	5	0	0	1	2
AC026356.1	ENSG00000274964	lncRNA	0.1	0.25	1	0.09	0.972446	0	1	0.67	0.25	0.0785979	0.6	0.0617314	0	1.3	0.41	0.25	0.549697	0.34	0.365307	0	1	2	1	0	1	1	1	1	1	2	1	0	1	2	2	1	1	1	1	1	1	2	1	1	2	1	1
AC026356.2	ENSG00000276115	lncRNA	0.14	0.35	1	0.14	0.965173	0	0.5	-0.06	0.36	1	-0.1	0.884265	0	0.4	0.37	0.35	0.937178	0.22	0.715555	0	0.5	0	0	0	1	0	0	0	1	1	1	0	0	0	0	1	0	0	1	1	0	0	0	0	0	0	1
AC026367.3	ENSG00000275759	lncRNA	-0.09	0.47	1	-0.3	0.94311	0	0.5	-0.35	0.48	1	-0.34	0.599779	0	0.5	-0.04	0.47	1	-0.16	0.827965	0	0.5	0	1	0	0	0	0	1	1	1	1	0	0	0	0	0	0	0	1	1	1	1	0	0	0	0	0
AC026401.3	ENSG00000280206	lncRNA	0.12	0.19	1	0.07	0.97108	0	2.6	0.28	0.19	0.621671	0.25	0.392985	0	2.8	0.19	0.19	0.97125	0.17	0.595896	0	2.6	3	2	2	2	2	2	5	3	3	1	2	2	2	4	3	3	3	4	2	2	3	3	2	4	3	3
AC026403.1	ENSG00000229119	processed_pseudogene	0.26	0.17	1	0.24	0.921298	0	25.8	0.09	0.17	1	0.09	0.78591	0	23.3	-0.12	0.17	1	-0.13	0.6986	0	21.5	43	16	21	23	21	19	23	20	19	14	18	25	25	30	35	27	22	18	14	20	20	20	16	56	25	33
AC026412.1	ENSG00000188002	transcribed_unprocessed_pseudogene	-0.01	0.11	1	-0.01	0.997144	0	7.5	-0.06	0.11	1	-0.07	0.743505	0	7.4	0.11	0.11	1	0.09	0.668547	0	7.6	8	8	13	10	12	12	2	2	4	5	5	8	7	14	10	13	9	3	3	3	3	4	10	7	11	14
AC026471.1	ENSG00000260267	lncRNA	-0.03	0.13	1	-0.05	0.971476	0	4.3	0.05	0.12	1	0.04	0.884892	0	4.5	0.08	0.12	1	0.07	0.775845	0	4.6	5	4	3	5	3	3	6	4	5	6	3	5	3	4	3	4	4	4	5	5	6	6	4	3	3	4
AC026471.4	ENSG00000261474	lncRNA	0.33	0.22	1	0.3	0.921298	0	1.5	-0.07	0.22	1	-0.09	0.825397	0	1.4	0.24	0.22	0.922195	0.22	0.546283	0	1.5	3	1	1	1	1	2	1	1	1	1	2	1	1	1	1	1	1	2	2	1	1	2	2	2	1	1
AC026471.6	ENSG00000280132	TEC	0.39	0.29	1	0.34	0.921298	0	0.7	0.37	0.29	0.728823	0.35	0.388452	0	0.8	0.46	0.29	0.570714	0.42	0.296601	0	0.8	1	1	1	1	0	0	1	0	0	0	0	2	1	1	1	1	0	1	0	1	0	1	1	2	1	1
AC026691.1	ENSG00000270021	lncRNA	0.05	0.31	1	0.09	0.977981	0	0.8	0.05	0.31	1	0.09	0.872466	0	0.8	0.07	0.31	1	0.09	0.884248	0	0.8	1	1	1	1	1	1	0	0	1	1	1	1	1	1	1	0	1	0	0	1	1	0	1	1	0	1
AC026748.3	ENSG00000286388	lncRNA	-0.09	0.11	1	-0.1	0.941694	0	9.1	-0.23	0.11	0.249459	-0.24	0.124517	0	9.1	-0.2	0.11	0.403484	-0.21	0.192053	0	9.1	12	7	14	10	9	8	6	8	11	8	7	10	7	8	9	8	9	6	7	8	6	6	11	9	10	10
AC026801.2	ENSG00000272323	lncRNA	0.19	0.37	1	0.18	0.955694	0	0.5	0.01	0.38	1	0.07	0.924271	0	0.5	-0.62	0.39	0.572741	-0.6	0.287213	0	0.5	0	1	0	1	0	1	0	0	0	1	1	0	1	1	1	0	0	1	0	1	0	0	1	0	1	1
AC026877.1	ENSG00000240809	processed_pseudogene	-0.03	0.37	1	0	0.999853	0	0.4	0.61	0.36	0.470045	0.48	0.335938	0	0.5	0.89	0.36	0.127539	0.79	0.07073	0	0.8	0	0	0	0	0	0	0	1	1	1	1	0	1	1	1	0	0	0	1	1	0	1	1	0	0	0
AC026979.2	ENSG00000271869	lncRNA	0.3	0.35	1	0.26	0.941968	0	0.7	0.31	0.35	0.990777	0.19	0.752465	0	0.7	-0.2	0.35	1	-0.2	0.7623	0	0.6	2	1	1	0	1	1	0	0	0	1	0	1	1	1	1	0	0	1	1	1	1	0	1	2	1	1
AC026979.4	ENSG00000285669	lncRNA	-0.11	0.25	1	-0.08	0.97446	0	1.3	-0.39	0.25	0.54901	-0.36	0.331377	0	1.3	0.09	0.24	1	0.11	0.809895	0	1.3	2	1	1	2	1	1	1	1	1	1	2	1	0	1	1	1	1	1	1	2	1	1	1	0	1	1
AC027020.2	ENSG00000270127	lncRNA	-0.18	0.24	1	-0.14	0.950861	0	1.5	-0.14	0.23	1	-0.09	0.838669	0	1.5	-0.14	0.23	1	-0.15	0.73947	0	1.5	1	1	1	1	2	1	2	1	2	2	2	1	0	1	1	1	1	2	2	1	2	2	1	0	1	2
AC027031.2	ENSG00000254615	lncRNA	0.04	0.17	1	0.02	0.994153	0	4.1	0.07	0.17	1	0.07	0.811506	0	4.1	-0.2	0.17	0.8521	-0.2	0.476978	0	3.7	6	6	4	3	3	3	3	4	3	3	3	4	7	4	6	5	4	2	3	2	4	4	4	8	4	4
AC027097.1	ENSG00000267040	lncRNA	0.15	0.27	1	0.1	0.97108	0	0.7	0.58	0.26	0.210831	0.49	0.155906	0	1	0.23	0.27	1	0.2	0.660697	0	0.7	1	1	1	1	1	1	1	0	0	1	0	1	1	1	1	1	1	1	1	1	1	1	1	1	1	1
AC027097.2	ENSG00000267787	lncRNA	0.19	0.25	1	0.16	0.947627	0	0.9	-0.23	0.26	1	-0.25	0.536882	0	0.8	-0.08	0.26	1	-0.14	0.774707	0	0.8	1	1	1	1	1	1	1	1	0	1	0	1	1	1	1	0	1	1	1	1	1	0	1	2	1	2
AC027237.3	ENSG00000259426	lncRNA	0.13	0.23	1	0.15	0.947627	0	5.3	-1.26	0.24	1.22943e-05	-1.18	0.00021355	1	4.6	-1.14	0.24	0.000102682	-1.13	0.000309667	1	4.6	3	2	4	6	3	4	4	3	4	8	10	2	0	1	2	1	1	3	5	3	2	3	4	3	3	5
AC027288.3	ENSG00000257894	lncRNA	0.59	0.37	1	0.68	0.921298	0	0.8	-0.65	0.4	0.510933	-0.5	0.356574	0	0.3	-0.88	0.41	0.25353	-0.87	0.0978162	0	0.3	1	0	0	1	0	0	0	0	0	1	0	0	0	0	0	0	0	0	0	0	1	1	1	0	1	0
AC027290.2	ENSG00000280138	TEC	-0.09	0.24	1	-0.13	0.956461	0	1.5	-0.22	0.24	0.980474	-0.23	0.552253	0	1.5	0.08	0.24	1	0.07	0.875222	0	1.5	1	1	2	2	2	1	1	1	3	1	1	1	1	1	2	1	1	2	1	1	2	1	2	1	1	1
AC027307.2	ENSG00000267317	lncRNA	0.05	0.11	1	0.04	0.97108	0	7.2	0.03	0.11	1	0.02	0.931059	0	6.8	-0.05	0.11	1	-0.06	0.776848	0	6.6	10	9	7	6	6	6	7	6	5	5	6	11	6	6	7	6	6	5	7	6	6	9	9	12	6	8
AC027307.3	ENSG00000268798	lncRNA	-0.03	0.37	1	-0.02	0.996426	0	0.5	0.29	0.37	1	0.15	0.805579	0	0.6	0.12	0.37	1	0	0.996909	0	0.5	0	0	0	1	0	0	1	2	1	0	0	0	0	0	1	1	1	2	1	0	0	1	0	0	0	0
AC027309.2	ENSG00000253683	processed_pseudogene	0.18	0.17	1	0.19	0.926306	0	6.7	0.1	0.17	1	0.11	0.723764	0	6	0	0.17	1	-0.02	0.954598	0	5.4	11	8	6	5	5	6	4	4	3	3	4	9	10	8	8	8	6	3	3	3	4	4	6	22	7	7
AC027329.1	ENSG00000285831	lncRNA	0.04	0.3	1	0.01	0.997144	0	1.7	0.06	0.3	1	-0.07	0.908031	0	1.6	0.06	0.3	1	-0.04	0.952965	0	1.6	2	1	1	0	1	1	1	2	4	3	2	2	1	2	0	1	1	1	2	2	3	2	3	1	1	1
AC027559.1	ENSG00000259658	transcribed_unprocessed_pseudogene	0.09	0.28	1	0.06	0.98285	0	1.6	-0.31	0.29	0.882727	-0.33	0.43919	0	1.5	-0.14	0.29	1	-0.18	0.728479	0	1.5	1	2	1	1	3	2	1	1	1	2	2	1	1	1	0	2	1	1	1	1	1	2	2	3	2	1
AC027575.2	ENSG00000278107	lncRNA	0.15	0.36	1	0.1	0.976225	0	0.5	0.03	0.36	1	0.02	0.978715	0	0.4	-0.21	0.36	1	-0.17	0.79553	0	0.4	1	1	0	1	0	1	0	0	0	0	0	0	1	0	1	0	1	0	0	0	0	1	0	1	1	0
AC027601.1	ENSG00000260005	lncRNA	-0.45	0.38	1	-0.39	0.921498	0	0.4	-0.1	0.37	1	-0.05	0.943061	0	0.4	0.02	0.36	1	0.01	0.994038	0	0.4	0	1	0	1	0	0	1	1	0	0	0	0	0	0	0	1	0	1	1	1	0	0	1	0	1	0
AC027601.4	ENSG00000279187	TEC	-0.79	0.57	1	-0.47	0.938267	0	0.3	-0.22	0.56	1	-0.12	0.890964	0	0.4	-0.81	0.57	0.695525	-0.5	0.53805	0	0.3	0	0	0	1	0	0	0	1	1	0	0	1	0	0	0	0	1	0	1	0	0	1	0	0	0	0
AC027601.5	ENSG00000287431	lncRNA	0.11	0.16	1	0.11	0.947627	0	3.7	-0.23	0.16	0.657419	-0.23	0.366406	0	3.4	-0.21	0.16	0.799214	-0.2	0.440604	0	3.4	4	4	3	3	4	4	4	4	2	3	2	3	2	3	3	2	4	3	2	3	2	3	5	4	4	4
AC027682.6	ENSG00000276075	lncRNA	0.32	0.31	1	0.3	0.921298	0	2.5	-0.23	0.31	1	-0.27	0.535657	0	2.1	-0.28	0.31	1	-0.34	0.43271	0	2.1	7	4	2	2	3	2	1	0	1	1	0	5	5	2	1	2	1	0	1	0	1	0	4	11	2	3
AC027702.1	ENSG00000260588	lncRNA	0.15	0.33	1	0.15	0.960145	0	0.7	0.02	0.33	1	-0.03	0.966346	0	0.7	-0.17	0.33	1	-0.17	0.788022	0	0.7	1	1	1	1	1	1	0	1	0	0	1	1	1	1	0	1	1	0	1	0	1	0	1	0	1	0
AC027796.4	ENSG00000262903	lncRNA	0.01	0.2	1	-0.04	0.983843	0	2.3	-0.16	0.2	1	-0.16	0.629135	0	2.3	-0.08	0.2	1	-0.12	0.745798	0	2.3	1	1	1	3	2	1	4	3	3	4	2	1	1	1	2	1	2	4	3	2	4	4	2	1	1	2
AC027808.2	ENSG00000259649	lncRNA	-0.38	0.43	1	-0.39	0.921298	0	0.8	-1.28	0.45	0.0555391	-1.22	0.015996	0	0.8	-0.97	0.44	0.231761	-1.21	0.0145105	0	0.8	0	0	0	0	1	1	1	1	0	3	2	0	0	1	0	0	0	0	1	1	1	1	0	0	0	0
AC034102.1	ENSG00000237493	processed_pseudogene	0.1	0.11	1	0.09	0.941968	0	21.7	0.21	0.11	0.324704	0.2	0.183776	0	23.4	0.07	0.11	1	0.07	0.750248	0	21.2	21	30	19	20	21	20	19	18	21	17	15	25	32	23	27	29	26	20	16	18	20	21	23	42	15	23
AC034231.1	ENSG00000249572	lncRNA	-0.03	0.36	1	-0.15	0.960145	0	0.5	-0.73	0.38	0.331127	-0.72	0.132406	0	0.5	-0.2	0.36	1	-0.24	0.677219	0	0.5	0	0	1	1	0	0	0	1	1	1	1	0	0	0	0	0	1	0	1	0	0	1	0	0	1	1
AC034236.1	ENSG00000185641	processed_pseudogene	0.12	0.16	1	0.11	0.948606	0	25	0.03	0.16	1	0.02	0.946693	0	23.4	-0.22	0.16	0.678383	-0.23	0.365517	0	22.8	51	24	24	24	19	22	20	18	15	17	17	29	32	32	33	27	26	15	12	15	19	17	22	63	21	28
AC034236.2	ENSG00000271918	lncRNA	0.03	0.21	1	0.03	0.994109	0	1.8	-0.2	0.21	0.958642	-0.19	0.588665	0	1.8	-0.24	0.21	0.908183	-0.24	0.494327	0	1.8	2	2	2	2	2	2	2	1	2	1	2	1	3	2	3	2	1	2	1	1	1	1	2	2	2	2
AC036176.1	ENSG00000267390	lncRNA	-0.1	0.18	1	-0.12	0.947627	0	2.9	-0.36	0.18	0.280468	-0.36	0.153005	0	2.9	-0.35	0.18	0.336655	-0.35	0.162887	0	2.9	5	2	2	3	4	3	3	3	3	2	2	3	3	4	3	2	2	2	1	1	2	2	2	4	3	3
AC037198.1	ENSG00000276107	lncRNA	0.16	0.17	1	0.14	0.941781	0	5.7	-0.26	0.17	0.587087	-0.27	0.268938	0	5.2	-0.24	0.17	0.705978	-0.21	0.435017	0	5.2	1	1	4	8	8	8	3	6	5	4	9	1	1	3	5	8	6	4	5	4	5	5	1	1	4	8
AC037459.2	ENSG00000253200	lncRNA	0.58	0.28	0.85799	0.56	0.921298	0	1.6	0.23	0.28	1	0.22	0.63337	0	1.1	0.71	0.28	0.112165	0.67	0.0649301	0	1.7	1	0	1	1	1	1	1	2	2	2	0	1	0	1	1	1	1	3	1	1	2	0	2	0	1	2
AC040160.1	ENSG00000262691	lncRNA	-0.45	0.35	1	-0.4	0.921298	0	0.8	0.34	0.34	0.921557	0.38	0.431917	0	0.8	0.5	0.33	0.630899	0.54	0.221718	0	1	1	1	1	1	1	1	1	1	1	0	0	1	0	1	1	2	2	1	1	0	0	0	1	1	0	0
AC040162.1	ENSG00000261884	protein_coding	0.11	0.38	1	0.02	0.997144	0	0.9	0.08	0.38	1	0.12	0.854121	0	0.9	0.25	0.38	1	0.08	0.917132	0	0.9	0	1	1	1	1	1	1	2	1	1	0	0	1	1	1	0	1	2	2	1	0	1	1	1	1	0
AC040169.1	ENSG00000260018	lncRNA	0.14	0.31	1	0.26	0.94013	0	1.2	-0.32	0.32	0.908489	-0.22	0.662811	0	1.2	-0.28	0.32	1	-0.25	0.64248	0	1.2	2	2	1	1	1	1	1	1	1	1	1	1	2	1	1	1	1	0	1	1	1	1	1	5	1	1
AC040934.1	ENSG00000253347	lncRNA	0.06	0.35	1	0.13	0.965299	0	0.5	-0.63	0.37	0.46765	-0.6	0.230731	0	0.5	-0.54	0.37	0.644207	-0.55	0.276773	0	0.5	1	0	0	1	1	0	1	0	0	1	0	1	0	0	0	0	0	0	1	0	0	0	1	0	0	1
AC040970.1	ENSG00000253210	lncRNA	0.3	0.14	0.84837	0.29	0.921298	0	3.2	0.27	0.14	0.358278	0.25	0.231438	0	3	-0.1	0.15	1	-0.1	0.704063	0	2.6	3	6	3	2	3	4	1	1	2	2	2	4	5	3	3	3	4	1	2	2	3	3	3	8	3	3
AC040977.1	ENSG00000262089	lncRNA	0.06	0.2	1	0.04	0.983843	0	2.7	-0.33	0.2	0.474781	-0.35	0.223493	0	2.5	-0.25	0.2	0.788822	-0.31	0.289946	0	2.5	5	3	2	3	3	3	2	2	2	1	1	3	3	3	2	2	2	1	2	1	1	1	2	6	3	4
AC041005.1	ENSG00000287185	lncRNA	0.03	0.45	1	-0.07	0.990033	0	0.3	0.93	0.43	0.230127	0.81	0.135641	0	0.5	1.15	0.43	0.0845115	1.09	0.0262411	0	0.7	0	0	0	0	0	0	1	0	1	0	1	0	0	0	1	0	1	1	1	2	0	0	0	0	0	0
AC041040.1	ENSG00000279881	TEC	0.11	0.25	1	0.1	0.966394	0	1.4	0.26	0.25	0.904954	0.28	0.455996	0	1.4	0.54	0.25	0.242311	0.53	0.102405	0	1.5	1	0	1	2	1	2	1	0	1	1	1	1	1	3	2	2	2	1	0	1	1	1	1	1	2	1
AC044787.1	ENSG00000213862	processed_pseudogene	0.24	0.15	1	0.23	0.921298	0	8.4	0.11	0.15	1	0.11	0.661145	0	7.5	-0.14	0.15	1	-0.15	0.550814	0	7.2	11	6	7	8	8	5	8	9	6	5	6	8	9	9	10	8	8	7	5	7	5	7	8	12	6	11
AC044802.1	ENSG00000246777	lncRNA	0.05	0.38	1	0.09	0.978904	0	0.5	-0.22	0.38	1	-0.14	0.832739	0	0.4	0	0.38	1	0.07	0.918009	0	0.2	0	0	0	0	0	0	0	0	1	0	1	1	0	0	0	0	0	1	1	0	1	0	1	0	1	0
AC044860.1	ENSG00000229212	transcribed_unprocessed_pseudogene	-0.26	0.21	1	-0.27	0.921298	0	2.9	-0.54	0.22	0.117369	-0.59	0.0431597	0	2.9	-0.16	0.21	1	-0.18	0.605051	0	2.9	1	1	5	4	4	4	2	3	2	4	2	1	1	3	2	3	3	2	2	1	1	2	2	1	5	4
AC046134.2	ENSG00000248932	lncRNA	0.29	0.19	1	0.26	0.921298	0	2.8	-0.23	0.19	0.7792	-0.27	0.340343	0	2.3	-0.24	0.19	0.792721	-0.25	0.402537	0	2.3	4	2	2	1	3	4	1	2	2	2	2	2	1	2	3	3	2	1	2	1	2	2	4	4	3	3
AC046143.1	ENSG00000229334	lncRNA	0.16	0.24	1	0.12	0.960745	0	1.9	1.11	0.23	6.93792e-05	1.1	0.000190776	1	3.5	0.81	0.23	0.00844213	0.82	0.00559551	1	3	1	1	1	2	2	2	3	1	2	1	2	2	3	4	6	5	3	4	3	2	4	3	1	2	1	2
AC046176.1	ENSG00000236814	processed_pseudogene	-0.33	0.23	1	-0.37	0.921298	0	1.4	0	0.23	1	-0.03	0.950204	0	1.5	-0.1	0.23	1	-0.12	0.778593	0	1.5	1	1	2	1	1	1	2	1	2	1	2	1	2	1	2	1	1	2	2	2	2	1	1	2	1	1
AC046185.3	ENSG00000279369	TEC	0.31	0.2	1	0.26	0.921298	0	2.3	0.2	0.21	0.945	0.14	0.679598	0	1.9	0	0.21	1	-0.09	0.823063	0	1.8	2	2	2	2	1	1	4	3	2	1	0	2	2	2	3	1	2	3	2	2	1	1	2	3	1	2
AC048341.1	ENSG00000257354	lncRNA	-0.07	0.12	1	-0.07	0.953551	0	20.6	-0.5	0.12	0.000820085	-0.5	0.00177094	1	20.6	-0.35	0.12	0.0447946	-0.35	0.0321396	1	20.6	20	11	13	17	15	16	32	24	27	31	21	12	8	12	10	8	10	19	22	23	19	18	19	8	15	16
AC048341.2	ENSG00000275180	lncRNA	-0.15	0.14	1	-0.16	0.921298	0	10.2	-0.31	0.14	0.188073	-0.32	0.0921025	0	10.2	-0.51	0.14	0.00465531	-0.51	0.00434364	1	10.2	8	8	10	9	9	8	18	15	8	9	10	6	6	8	9	6	5	12	13	5	6	12	5	9	9	12
AC048380.2	ENSG00000278983	TEC	-0.09	0.34	1	-0.12	0.965541	0	1.2	-0.98	0.35	0.0617335	-0.92	0.0440999	0	1.2	-0.99	0.35	0.0586196	-0.97	0.0312568	0	1.2	1	1	1	1	0	1	1	1	1	2	3	0	0	0	1	0	0	1	2	1	0	0	1	1	1	1
AC048382.5	ENSG00000275120	lncRNA	-0.28	0.48	1	-0.2	0.960145	0	0.7	-0.08	0.48	1	-0.16	0.828533	0	0.7	-0.57	0.49	0.860696	-0.46	0.502924	0	0.7	1	1	1	1	1	1	0	1	0	1	0	1	1	1	0	1	0	0	1	0	0	1	1	1	0	0
AC051619.4	ENSG00000259520	lncRNA	0.14	0.31	1	0.18	0.947627	0	0.8	-0.73	0.32	0.197338	-0.63	0.123932	0	0.6	-0.36	0.31	0.866711	-0.29	0.533038	0	0.8	2	1	0	0	0	0	0	1	1	1	1	1	1	0	0	0	0	1	0	0	1	1	2	2	0	0
AC053481.2	ENSG00000263887	transcribed_unprocessed_pseudogene	0.49	0.75	1	0.33	0.950861	0	0.5	-0.03	0.76	1	-0.1	0.934589	0	0.4	-0.24	0.76	1	-0.39	0.743984	0	0.4	0	0	1	0	0	0	1	0	1	1	0	0	0	0	1	1	0	1	0	0	0	1	1	0	1	0
AC055811.4	ENSG00000278864	TEC	-0.11	0.34	1	-0.09	0.978904	0	1	-0.3	0.35	1	-0.26	0.635289	0	1	0.03	0.34	1	0.03	0.960908	0	1.3	0	1	1	2	1	1	2	0	1	1	1	1	0	1	1	1	1	1	2	0	1	0	2	0	1	1
AC055839.2	ENSG00000286190	protein_coding	-0.05	0.12	1	-0.06	0.962556	0	17.3	0.28	0.12	0.159941	0.27	0.109662	0	20	0.19	0.12	0.591424	0.17	0.361097	0	18.5	29	31	13	11	11	15	17	16	15	10	22	20	31	19	13	22	17	16	22	19	16	25	28	32	13	8
AC060766.1	ENSG00000267102	transcribed_processed_pseudogene	-0.1	0.21	1	-0.08	0.965701	0	2	-0.19	0.21	0.981329	-0.17	0.624201	0	2	0.26	0.21	0.801294	0.26	0.417133	0	2.3	2	2	2	2	2	1	3	1	2	2	3	3	2	1	1	1	1	2	1	2	2	2	4	2	1	1
AC060766.4	ENSG00000267547	lncRNA	-0.1	0.2	1	-0.12	0.950861	0	2.4	-0.18	0.2	0.989239	-0.21	0.499823	0	2.4	-0.36	0.2	0.451954	-0.4	0.167474	0	2.4	4	3	1	2	2	2	1	2	3	2	4	2	3	2	1	1	2	1	3	1	2	3	2	5	2	3
AC060766.5	ENSG00000267648	transcribed_processed_pseudogene	-0.4	0.32	1	-0.36	0.921298	0	0.5	0.12	0.31	1	0.11	0.833219	0	0.6	0.32	0.3	0.95129	0.32	0.461189	0	0.5	1	1	0	1	0	1	0	0	1	1	0	1	1	1	0	1	1	0	0	1	0	1	1	0	1	1
AC060766.7	ENSG00000267745	lncRNA	-0.02	0.24	1	0.01	0.998147	0	1.5	0.02	0.24	1	-0.03	0.95049	0	1.5	-0.21	0.24	1	-0.22	0.580104	0	1.5	2	3	1	2	1	2	1	0	1	1	2	2	2	1	1	1	1	1	1	2	2	1	2	2	2	1
AC060780.1	ENSG00000267002	lncRNA	-0.15	0.12	1	-0.15	0.921298	0	8.5	-0.42	0.12	0.00629418	-0.43	0.00763714	1	8.5	-0.25	0.12	0.276843	-0.24	0.153673	0	8.5	11	8	6	8	9	9	9	9	9	10	5	8	5	5	5	6	6	7	10	7	6	4	11	6	7	6
AC063948.1	ENSG00000257543	lncRNA	0.07	0.52	1	0.05	0.994153	0	0.5	-0.15	0.53	1	-0.15	0.876487	0	0.2	0.48	0.52	1	0.39	0.60931	0	0.3	0	0	0	0	0	1	0	0	0	0	1	0	0	1	1	0	0	0	0	0	0	0	0	0	1	1
AC063976.2	ENSG00000224431	processed_pseudogene	0.02	0.36	1	0.02	0.996575	0	0.8	-0.13	0.37	1	-0.15	0.814411	0	0.8	0.14	0.36	1	0.05	0.947661	0	0.7	0	1	1	1	1	1	0	1	1	1	0	0	0	1	1	1	1	1	1	1	1	1	0	0	1	1
AC064799.1	ENSG00000212664	processed_pseudogene	0.07	0.3	1	0.12	0.970227	0	1.3	0.21	0.3	1	0.35	0.435371	0	1.7	-0.19	0.3	1	-0.19	0.754264	0	1.2	3	1	1	1	1	1	1	0	1	1	2	4	2	1	3	2	2	1	1	1	1	1	1	4	2	1
AC064807.1	ENSG00000228801	lncRNA	0.06	0.15	1	0.06	0.965701	0	3.6	-0.28	0.15	0.354467	-0.28	0.204731	0	3.5	-0.03	0.15	1	-0.02	0.939303	0	3.5	4	3	4	3	4	4	3	4	4	4	2	3	2	3	3	2	3	2	4	5	2	3	3	3	3	3
AC064836.2	ENSG00000273456	lncRNA	0.8	0.33	0.535289	0.74	0.921298	0	0.5	0.93	0.33	0.0593651	0.89	0.0275946	0	0.8	0.6	0.34	0.442142	0.48	0.32128	0	0.5	1	1	1	0	1	1	0	0	0	0	0	1	2	1	1	1	1	1	0	1	0	0	1	2	1	0
AC064875.1	ENSG00000225649	lncRNA	-0.15	0.28	1	-0.12	0.960145	0	1.9	0.14	0.28	1	0.06	0.909833	0	2	0.18	0.27	1	0.13	0.780491	0	2	1	3	4	3	3	4	0	2	0	1	0	2	3	4	2	4	3	0	1	1	1	1	1	2	3	3
AC067750.1	ENSG00000272631	lncRNA	0.08	0.17	1	0.08	0.959845	0	2.6	-0.27	0.17	0.52163	-0.27	0.283246	0	2.6	-0.17	0.17	0.966979	-0.17	0.56321	0	2.6	3	1	2	2	2	4	3	3	3	3	3	1	2	2	1	2	2	4	2	2	2	2	3	1	1	3
AC067838.1	ENSG00000272338	lncRNA	0.12	0.29	1	0.06	0.981993	0	1.1	-0.34	0.29	0.820702	-0.37	0.387137	0	1.1	-0.44	0.29	0.640264	-0.44	0.287032	0	1.1	2	1	1	1	1	1	1	1	1	1	1	1	1	1	1	1	1	1	0	1	0	0	1	2	0	1
AC067852.2	ENSG00000266962	lncRNA	0.17	0.16	1	0.15	0.938649	0	5.1	0.02	0.16	1	0.01	0.972376	0	4.5	0.07	0.16	1	0.07	0.829882	0	4.6	8	5	4	4	4	5	4	5	4	3	3	5	5	4	5	5	4	3	4	3	5	6	4	7	4	4
AC067852.3	ENSG00000267632	lncRNA	0.37	0.42	1	0.35	0.940619	0	0.5	0.55	0.42	0.705487	0.51	0.369591	0	0.5	0.51	0.42	0.834497	0.5	0.39997	0	0.4	0	0	0	1	1	0	0	0	0	0	0	1	0	0	1	1	1	0	0	0	0	1	1	0	0	1
AC067930.5	ENSG00000279605	TEC	0.01	0.48	1	0.08	0.984802	0	0.4	-0.26	0.48	1	-0.28	0.719228	0	0.4	-0.29	0.48	1	-0.2	0.811777	0	0.4	0	0	0	0	0	1	0	1	1	1	0	1	0	0	0	0	0	0	0	0	0	1	0	0	1	1
AC068205.2	ENSG00000283341	lncRNA	-0.3	0.24	1	-0.27	0.921298	0	2.2	-0.43	0.24	0.401057	-0.43	0.200268	0	2.2	-0.35	0.23	0.640264	-0.35	0.312457	0	2.2	2	2	2	3	2	2	3	2	1	3	2	2	1	1	1	1	1	2	2	1	1	2	1	1	1	2
AC068279.2	ENSG00000287763	lncRNA	-0.03	0.19	1	-0.01	0.997144	0	1.6	-0.35	0.19	0.420425	-0.32	0.242714	0	1.6	0	0.19	1	0.01	0.980102	0	1.8	0	0	2	1	2	2	3	2	2	2	2	0	0	1	1	1	2	2	2	2	2	1	0	0	1	2
AC068338.2	ENSG00000260274	lncRNA	0.11	0.32	1	0.13	0.964071	0	0.5	0.26	0.32	1	0.24	0.60658	0	0.5	0.21	0.31	1	0.15	0.794399	0	0.5	0	1	1	1	1	0	1	0	0	0	0	1	1	1	1	1	0	0	0	0	0	0	1	1	0	1
AC068446.2	ENSG00000247765	lncRNA	0.48	0.41	1	0.39	0.921298	0	0.5	0.07	0.42	1	0.12	0.85819	0	0.5	-0.07	0.42	1	-0.15	0.828978	0	0.5	0	0	0	0	0	0	1	1	0	1	1	0	0	0	0	0	0	1	1	0	1	2	0	0	0	0
AC068473.5	ENSG00000274828	lncRNA	0.29	0.16	1	0.28	0.921298	0	3.3	-0.12	0.16	1	-0.13	0.635953	0	2.5	0.08	0.16	1	0.08	0.811149	0	2.7	2	3	4	3	3	4	3	1	1	2	2	2	3	3	3	3	3	2	1	2	3	2	2	4	4	4
AC068580.1	ENSG00000229512	lncRNA	0.2	0.46	1	0.2	0.959343	0	0.5	0.31	0.46	1	-0.06	0.940303	0	0.5	0.76	0.45	0.504517	0.42	0.495123	0	0.5	1	1	1	1	1	0	0	0	0	0	0	0	1	1	1	1	0	0	0	1	0	0	2	0	1	1
AC068580.3	ENSG00000235027	lncRNA	0	0.32	1	-0.01	0.997144	0	1.1	-0.24	0.32	1	-0.4	0.371782	0	1.1	0.11	0.31	1	-0.06	0.927858	0	1.1	1	2	2	2	2	1	0	1	1	0	0	1	1	1	1	1	1	0	1	1	1	0	3	1	2	1
AC068580.4	ENSG00000250644	protein_coding	-0.15	0.41	1	-0.08	0.983843	0	0.8	-0.28	0.41	1	-0.37	0.553739	0	0.7	-0.44	0.41	0.932827	-0.45	0.470927	0	0.7	1	2	1	1	1	1	0	1	0	0	0	1	0	0	0	0	0	0	1	0	0	1	2	1	1	1
AC068587.4	ENSG00000283674	lncRNA	0.03	0.24	1	0.03	0.991684	0	1.8	-0.47	0.24	0.345566	-0.48	0.152642	0	1.7	-0.7	0.25	0.0547392	-0.68	0.0386581	0	1.7	2	1	1	3	3	2	1	1	2	2	1	1	1	1	1	1	2	1	1	2	1	2	1	2	2	3
AC068669.1	ENSG00000279199	TEC	-0.23	0.44	1	-0.22	0.950861	0	0.3	-0.99	0.46	0.229757	-1.01	0.0786837	0	0.3	-0.21	0.43	1	-0.22	0.76162	0	0.5	1	0	0	0	0	1	0	0	1	0	0	0	0	0	0	0	0	0	0	0	1	0	1	0	0	0
AC068733.3	ENSG00000282556	lncRNA	0.5	0.47	1	0.42	0.921498	0	0.5	-1.17	0.51	0.183115	-1.3	0.0436141	0	0.3	-0.15	0.48	1	-0.27	0.726558	0	0.3	0	0	0	0	0	0	0	0	1	1	1	0	0	0	0	0	0	0	0	0	0	0	0	0	1	0
AC068870.2	ENSG00000277782	lncRNA	0.09	0.21	1	0.08	0.971476	0	1.5	0.21	0.21	0.915597	0.2	0.554927	0	1.4	0.12	0.21	1	0.08	0.835173	0	1.1	2	2	1	1	1	1	1	0	1	1	1	2	1	1	2	1	2	2	1	1	1	1	2	1	2	1
AC068888.1	ENSG00000257337	lncRNA	0.29	0.17	1	0.29	0.921298	0	3.2	-0.66	0.17	0.00331883	-0.64	0.00530564	1	2.8	-0.55	0.17	0.0217992	-0.55	0.0148441	1	2.8	8	4	2	2	3	2	1	3	2	2	2	5	3	1	1	1	1	2	1	1	1	1	8	5	2	2
AC068946.1	ENSG00000280537	protein_coding	-0.43	0.39	1	-0.39	0.923529	0	0.5	-0.69	0.4	0.45258	-0.64	0.220176	0	0.5	-0.29	0.39	1	-0.25	0.693002	0	0.5	0	1	0	1	1	1	0	0	0	1	1	1	1	0	0	0	0	0	0	1	0	0	1	0	1	0
AC069282.1	ENSG00000225507	processed_pseudogene	-0.14	0.26	1	-0.12	0.960745	0	1	-0.38	0.26	0.628276	-0.4	0.295861	0	1	-0.1	0.26	1	-0.12	0.802509	0	1.1	1	1	1	1	1	1	1	1	1	1	1	0	1	1	1	1	1	1	2	1	1	1	1	0	1	0
AC069544.1	ENSG00000272853	lncRNA	0.1	0.24	1	0.09	0.971476	0	1	0.44	0.23	0.362839	0.46	0.144381	0	1	0.38	0.23	0.560272	0.41	0.210291	0	1.2	1	1	1	1	1	1	1	1	1	1	1	1	0	1	1	1	2	1	1	1	0	2	1	1	1	1
AC069547.1	ENSG00000279863	TEC	-0.28	0.38	1	-0.24	0.946013	0	0.5	-0.07	0.38	1	-0.17	0.780971	0	0.5	-0.48	0.38	0.803509	-0.43	0.422764	0	0.5	1	0	0	1	0	0	1	0	0	1	1	0	1	0	1	0	1	1	0	0	0	0	1	0	0	0
AC072022.2	ENSG00000285938	protein_coding	-0.84	0.42	0.937779	-0.81	0.921298	0	1.5	-0.9	0.42	0.238356	-1.32	0.00266703	0	1.5	-0.88	0.42	0.269481	-1.19	0.00526899	0	1.5	0	0	2	3	4	3	1	1	1	2	0	0	0	1	1	0	1	1	1	0	1	1	0	0	2	1
AC072061.1	ENSG00000259826	lncRNA	-0.17	0.29	1	-0.15	0.952098	0	1	-0.19	0.29	1	-0.16	0.736354	0	1	-0.42	0.29	0.67935	-0.44	0.291567	0	1	1	1	1	1	1	1	0	1	1	1	2	1	2	0	0	1	2	0	0	1	1	0	1	1	1	1
AC073073.2	ENSG00000272604	lncRNA	-0.24	0.21	1	-0.26	0.921298	0	1.2	0.25	0.21	0.778407	0.24	0.444076	0	1.5	0.1	0.21	1	0.09	0.827169	0	1.3	2	1	1	1	1	1	1	1	2	1	1	2	1	1	1	1	2	2	2	2	2	1	1	1	1	1
AC073107.1	ENSG00000272693	transcribed_unprocessed_pseudogene	-0.01	0.26	1	0.02	0.994153	0	1.2	0	0.26	1	-0.04	0.940896	0	1.2	-0.18	0.26	1	-0.19	0.678829	0	1.2	2	1	1	1	1	1	1	1	2	1	1	1	1	1	1	1	1	2	1	0	1	2	3	1	1	1
AC073111.4	ENSG00000284691	protein_coding	0.17	0.14	1	0.16	0.921298	0	8.4	-0.08	0.14	1	-0.09	0.723002	0	7.4	-0.1	0.14	1	-0.11	0.661882	0	7.4	12	10	7	6	12	11	5	5	6	4	3	10	7	7	8	9	12	3	6	6	3	5	11	12	7	10
AC073130.3	ENSG00000279086	TEC	-0.18	0.48	1	-0.05	0.99412	0	0.5	0.03	0.48	1	-0.06	0.943733	0	0.5	-0.63	0.49	0.785946	-0.49	0.494646	0	0.5	0	1	0	1	0	0	1	1	1	1	0	0	1	1	0	0	0	1	0	0	1	0	1	1	1	1
AC073136.1	ENSG00000223559	processed_pseudogene	0.39	0.23	1	0.41	0.921298	0	1	-0.21	0.24	1	-0.22	0.561338	0	0.8	-0.24	0.24	0.982766	-0.23	0.566648	0	0.7	1	0	1	0	1	0	1	1	1	1	1	1	1	1	1	1	0	0	1	1	1	1	1	0	1	1
AC073195.1	ENSG00000271855	lncRNA	-0.14	0.27	1	-0.15	0.948606	0	0.7	-0.56	0.28	0.303252	-0.57	0.107666	0	0.7	-0.13	0.27	1	-0.12	0.79355	0	0.7	1	1	1	1	0	1	1	1	0	0	1	0	1	0	1	0	0	1	0	0	0	0	1	1	0	0
AC073254.1	ENSG00000237126	lncRNA	-0.15	0.28	1	-0.14	0.959325	0	0.9	0.12	0.27	1	0.11	0.814866	0	0.9	-0.29	0.28	0.961699	-0.33	0.431667	0	0.9	0	1	1	0	1	1	1	2	1	1	1	1	1	0	1	0	1	2	1	1	1	1	0	0	1	0
AC073264.3	ENSG00000283537	transcribed_unprocessed_pseudogene	0.29	0.21	1	0.24	0.921298	0	1.5	-0.36	0.22	0.482068	-0.38	0.223493	0	1.4	-0.3	0.22	0.708421	-0.29	0.388236	0	1.4	2	1	1	1	1	1	2	3	1	1	1	1	1	1	1	1	1	2	1	1	1	1	1	1	1	2
AC073332.1	ENSG00000237773	lncRNA	0.27	0.28	1	0.22	0.941968	0	1	0.4	0.28	0.63659	0.3	0.474906	0	0.9	0.04	0.29	1	-0.05	0.934733	0	0.8	2	1	0	0	1	0	0	1	1	0	1	1	1	1	1	1	1	0	1	1	1	1	1	3	0	1
AC073343.1	ENSG00000198580	unprocessed_pseudogene	-0.16	0.37	1	-0.1	0.977756	0	0.6	0.4	0.36	0.853868	0.43	0.381852	0	0.7	-0.14	0.37	1	-0.18	0.797298	0	0.6	0	1	0	1	1	1	1	0	1	1	0	1	1	0	0	1	1	1	0	1	1	1	1	0	0	1
AC073343.2	ENSG00000228010	lncRNA	0.03	0.38	1	0.05	0.991684	0	0.4	0.07	0.37	1	0.12	0.844898	0	0.5	-0.11	0.38	1	-0.08	0.910009	0	0.3	0	1	0	0	0	0	0	0	0	1	1	0	1	0	0	0	0	0	1	1	1	1	0	1	0	0
AC073359.1	ENSG00000243953	lncRNA	0.27	0.56	1	0.29	0.947627	0	0.4	0.33	0.56	1	0.18	0.81552	0	0.3	0.11	0.56	1	0.04	0.968557	0	0.3	0	0	0	1	1	1	0	0	0	0	0	0	0	0	1	1	1	0	0	0	0	0	0	0	0	1
AC073365.1	ENSG00000223812	lncRNA	0.08	0.31	1	0.05	0.984802	0	0.7	0.43	0.31	0.66025	0.34	0.37637	0	0.9	-0.12	0.31	1	-0.25	0.586994	0	0.7	1	2	0	0	0	0	0	1	1	1	2	1	3	1	0	0	0	0	1	1	1	2	1	3	0	0
AC073508.3	ENSG00000278834	lncRNA	0.7	0.39	1	0.48	0.921298	0	0.8	0.37	0.39	0.956171	0.26	0.675909	0	0.6	0.1	0.4	1	-0.08	0.916143	0	0.5	1	1	1	1	0	0	1	0	0	0	0	1	1	1	1	0	0	1	1	1	0	0	0	2	1	1
AC073548.1	ENSG00000279861	TEC	-0.16	0.28	1	-0.14	0.954479	0	1	-0.5	0.28	0.423888	-0.47	0.22764	0	1	-0.47	0.28	0.529521	-0.45	0.257814	0	1	1	1	0	1	1	2	1	1	1	1	1	1	0	1	1	1	1	1	1	1	0	0	1	0	1	2
AC073842.2	ENSG00000242798	lncRNA	-0.2	0.41	1	-0.11	0.97446	0	0.4	0.08	0.4	1	0.14	0.83503	0	0.4	0.14	0.4	1	0.04	0.961886	0	0.4	0	0	0	0	0	0	1	0	1	1	1	0	0	0	0	0	0	1	1	1	0	0	0	0	1	0
AC073857.1	ENSG00000280120	TEC	-0.06	0.24	1	-0.07	0.975614	0	1.5	-0.28	0.24	0.825251	-0.25	0.492808	0	1.5	-0.63	0.24	0.107314	-0.61	0.0625656	0	1.5	3	1	1	2	1	1	2	2	1	1	2	1	1	1	1	1	1	2	2	2	1	1	1	1	1	2
AC073861.1	ENSG00000242299	processed_pseudogene	0.17	0.18	1	0.16	0.941968	0	51.8	0.07	0.18	1	0.06	0.861861	0	50	-0.17	0.18	1	-0.18	0.593081	0	47.5	82	78	54	64	56	43	34	32	26	27	26	65	73	68	88	66	50	27	23	31	24	35	32	154	47	59
AC073896.2	ENSG00000257303	lncRNA	-0.13	0.27	1	-0.13	0.960145	0	1	0.32	0.26	0.775918	0.34	0.357775	0	1	0.26	0.26	0.980121	0.32	0.400816	0	1	1	1	1	1	1	1	1	1	1	1	1	1	1	1	1	0	1	1	1	2	1	1	1	1	1	0
AC073896.3	ENSG00000257740	lncRNA	0.26	0.31	1	0.29	0.938267	0	0.7	0.18	0.32	1	0.17	0.750535	0	0.7	0.11	0.32	1	0.11	0.855382	0	0.5	0	0	0	0	1	0	1	1	0	1	1	1	1	0	0	1	0	1	1	1	1	1	1	1	0	1
AC073957.3	ENSG00000273151	lncRNA	-0.12	0.24	1	-0.11	0.962556	0	3.5	-0.11	0.24	1	-0.11	0.802956	0	3.5	0.2	0.23	1	0.16	0.707782	0	3.8	2	2	4	6	7	5	1	3	3	2	3	1	1	3	3	3	5	2	3	6	4	5	5	1	4	3
AC074032.1	ENSG00000272368	lncRNA	0.28	0.34	1	0.18	0.952098	0	0.6	0.12	0.35	1	0.04	0.954221	0	0.6	-0.34	0.36	1	-0.39	0.475782	0	0.6	2	1	1	0	1	0	0	0	1	0	1	1	1	0	0	0	0	1	1	0	1	1	1	1	0	0
AC074117.1	ENSG00000234072	lncRNA	-0.12	0.11	1	-0.12	0.931065	0	4.8	-0.12	0.11	0.836371	-0.12	0.48498	0	4.8	0.05	0.11	1	0.04	0.843864	0	5.1	4	4	4	5	6	4	6	6	4	6	4	4	5	4	5	5	5	6	7	3	3	2	4	3	4	7
AC074141.1	ENSG00000283236	transcribed_unprocessed_pseudogene	-0.03	0.32	1	0.02	0.996007	0	0.8	-0.36	0.33	0.846463	-0.31	0.55033	0	0.8	0.11	0.32	1	0.18	0.744883	0	0.8	1	1	1	0	1	1	0	1	1	2	0	1	0	1	0	0	1	0	1	1	1	1	1	0	1	1
AC074212.1	ENSG00000259605	lncRNA	-0.04	0.2	1	-0.03	0.988692	0	2.7	-0.43	0.2	0.226968	-0.41	0.137905	0	2.6	-0.49	0.2	0.140984	-0.45	0.0988342	0	2.6	3	2	2	3	3	4	3	2	2	2	3	1	1	2	3	3	3	2	1	3	1	3	1	2	2	4
AC078785.1	ENSG00000240057	lncRNA	0.31	0.24	1	0.31	0.921298	0	0.8	0.16	0.24	1	0.16	0.692453	0	0.7	0.45	0.24	0.37516	0.44	0.175881	0	1	0	0	1	0	1	1	1	1	1	1	1	1	1	1	0	0	1	1	0	1	1	1	1	0	1	1
AC078795.1	ENSG00000269984	lncRNA	-0.05	0.46	1	0	0.999583	0	0.4	-0.49	0.47	0.900316	-0.45	0.504101	0	0.4	-0.26	0.47	1	-0.25	0.75069	0	0.4	0	0	0	1	0	0	0	1	1	1	0	1	0	0	0	0	0	1	1	0	0	0	1	0	1	0
AC078817.1	ENSG00000230291	processed_pseudogene	-0.08	0.16	1	-0.1	0.948606	0	3.2	-0.21	0.16	0.703992	-0.22	0.373578	0	3.2	-0.43	0.16	0.0902534	-0.44	0.0461937	0	3.2	5	3	3	3	2	3	4	3	4	3	2	4	4	4	3	3	3	1	2	3	2	3	2	3	3	3
AC078819.1	ENSG00000216285	processed_pseudogene	0.04	0.12	1	0.03	0.978904	0	17.5	0.22	0.12	0.402856	0.21	0.233569	0	19.9	0.29	0.12	0.163369	0.28	0.102829	0	20.6	5	11	23	23	22	22	15	19	18	12	19	11	15	29	24	30	31	13	16	18	15	17	11	4	22	23
AC078846.1	ENSG00000273329	lncRNA	-0.11	0.19	1	-0.11	0.950861	0	2.6	-0.12	0.19	1	-0.11	0.722164	0	2.6	-0.23	0.19	0.8384	-0.23	0.443138	0	2.6	2	2	2	2	4	2	3	3	3	4	2	3	2	2	2	1	2	3	2	2	5	2	2	4	2	2
AC078850.1	ENSG00000248187	lncRNA	-0.14	0.39	1	0.21	0.950861	0	1.1	0.66	0.38	0.444925	0.8	0.0546099	0	1.6	0.38	0.38	0.985112	0.69	0.113244	0	1.4	0	0	2	2	2	1	0	0	1	0	1	0	0	5	2	4	2	0	1	1	1	2	0	0	3	3
AC078881.1	ENSG00000250131	lncRNA	0.37	0.41	1	0.4	0.921298	0	0.7	-0.83	0.44	0.354326	-0.68	0.196553	0	0.5	-0.71	0.43	0.543928	-0.34	0.567281	0	0.5	1	1	0	1	1	1	0	0	0	0	0	1	1	0	0	1	1	0	0	0	0	0	1	2	1	1
AC078883.1	ENSG00000225205	lncRNA	-0.01	0.3	1	-0.04	0.989665	0	1.5	-0.1	0.3	1	-0.01	0.982602	0	1.5	-0.2	0.3	1	-0.08	0.874579	0	1.4	0	0	2	2	4	3	1	1	0	0	2	0	0	2	2	4	5	1	1	0	0	1	0	1	2	2
AC078923.1	ENSG00000258077	lncRNA	-0.21	0.58	1	-0.36	0.950861	0	0.1	2.01	0.54	0.00387556	1.77	0.00121893	1	0.8	1.39	0.55	0.112933	1.15	0.0681725	0	0.5	0	0	0	0	0	0	0	0	0	0	1	0	1	1	0	1	1	1	1	1	1	1	0	0	0	0
AC079140.2	ENSG00000250321	processed_pseudogene	0.18	0.31	1	0.08	0.977981	0	1.3	0.2	0.31	1	0.11	0.82856	0	1.3	-0.46	0.31	0.649129	-0.46	0.310299	0	1.3	3	1	2	2	2	2	0	0	1	1	0	2	2	2	2	2	2	0	1	0	0	1	1	5	1	2
AC079140.6	ENSG00000286705	lncRNA	0.07	0.36	1	0.01	0.997144	0	0.5	-0.33	0.37	0.977189	-0.19	0.741183	0	0.5	-0.48	0.37	0.777162	-0.37	0.515087	0	0.5	1	0	1	0	1	1	0	0	0	0	1	1	0	1	1	1	1	0	0	0	0	0	0	1	1	1
AC079145.1	ENSG00000227210	lncRNA	-0.01	0.41	1	0.03	0.994512	0	0.5	-0.97	0.44	0.210918	-0.77	0.157976	0	0.5	-0.3	0.42	1	-0.35	0.570917	0	0.5	0	1	1	1	1	1	0	0	0	0	1	0	0	1	0	0	1	0	0	0	0	0	0	0	1	1
AC079174.2	ENSG00000277715	lncRNA	0.27	0.29	1	0.27	0.938649	0	1.1	0.12	0.29	1	0.07	0.898862	0	1.1	0.4	0.28	0.700556	0.38	0.383828	0	1.4	2	1	1	1	1	1	1	1	1	1	1	1	1	1	1	1	2	1	1	1	1	1	2	1	1	1
AC079250.1	ENSG00000230979	processed_pseudogene	0.09	0.19	1	0.06	0.972934	0	2.3	0	0.19	1	0.01	0.982732	0	2	-0.23	0.19	0.8384	-0.25	0.418279	0	2	4	2	3	2	2	2	2	1	1	1	2	3	2	3	3	2	3	1	2	1	1	1	2	6	2	3
AC079322.1	ENSG00000261187	lncRNA	0	0.4	1	0.03	0.996426	0	0.5	-0.19	0.4	1	-0.18	0.781556	0	0.5	0.02	0.39	1	-0.08	0.916143	0	0.5	0	0	1	0	1	1	1	0	1	0	0	0	0	0	1	0	0	0	1	1	0	1	0	0	0	0
AC079781.5	ENSG00000284707	lncRNA	-0.21	0.25	1	-0.15	0.950861	0	1.6	-0.37	0.25	0.60949	-0.31	0.423389	0	1.6	-0.3	0.25	0.85228	-0.28	0.498501	0	1.6	2	1	1	2	1	1	2	2	1	2	3	2	1	1	0	1	1	2	2	2	1	2	3	2	1	1
AC079807.1	ENSG00000233230	lncRNA	0.13	0.29	1	0.12	0.963221	0	0.6	-0.18	0.29	1	-0.12	0.802702	0	0.5	-0.45	0.3	0.639229	-0.44	0.295958	0	0.5	1	1	0	0	0	1	0	0	1	1	0	1	1	1	0	0	1	0	0	0	0	0	0	1	1	1
AC079834.1	ENSG00000272944	lncRNA	0.11	0.37	1	0.05	0.99146	0	0.4	0.13	0.37	1	0.21	0.722164	0	0.5	0.17	0.37	1	0.2	0.754156	0	0.5	0	0	1	1	0	0	0	1	0	0	1	0	0	1	1	1	0	1	1	1	0	0	0	0	1	0
AC079921.1	ENSG00000249207	lncRNA	-0.36	0.4	1	-0.4	0.921298	0	1	-0.92	0.41	0.198679	-0.85	0.073783	0	1	-0.52	0.4	0.772188	-0.71	0.136128	0	1	0	0	1	1	1	1	2	1	2	1	1	0	0	0	0	0	0	0	0	2	1	0	0	0	1	1
AC079921.2	ENSG00000249685	lncRNA	-0.09	0.3	1	-0.01	0.997144	0	1.3	-0.58	0.31	0.357386	-0.49	0.213737	0	1.3	-0.47	0.3	0.59788	-0.57	0.140486	0	1.3	0	0	0	1	1	1	3	1	2	2	3	0	0	0	0	1	0	1	1	3	1	1	0	0	0	0
AC079922.2	ENSG00000237753	lncRNA	0.04	0.14	1	0.03	0.988401	0	4.5	0.41	0.14	0.0427185	0.38	0.041809	1	5.6	0.2	0.14	0.679276	0.19	0.406048	0	4.8	6	7	4	4	4	4	3	4	4	4	2	6	6	5	5	6	5	5	8	4	7	5	5	9	4	5
AC079949.1	ENSG00000256001	lncRNA	0.11	0.53	1	0.05	0.994317	0	0.1	0.95	0.51	0.380991	1.19	0.0278888	0	0.5	1.21	0.51	0.159292	1.19	0.0280715	0	0.3	0	0	0	0	0	0	0	0	0	0	1	0	0	0	1	1	2	0	0	1	0	1	0	0	0	0
AC079949.2	ENSG00000278266	lncRNA	0.67	0.37	1	0.65	0.921298	0	1.1	1.33	0.37	0.0054125	1.47	0.00176147	1	1.9	1.34	0.37	0.00539731	1.47	0.00159084	1	2	0	0	0	1	1	0	1	2	1	1	0	0	0	1	4	5	6	1	2	1	1	0	0	0	1	1
AC080013.1	ENSG00000240207	lncRNA	0.14	0.39	1	0.23	0.94311	0	0.8	-0.03	0.39	1	-0.24	0.673622	0	0.8	-0.25	0.39	1	-0.53	0.316743	0	0.8	0	0	1	1	0	0	1	1	2	1	2	1	1	0	0	0	1	0	1	1	1	1	0	0	1	0
AC080038.1	ENSG00000274565	lncRNA	0.27	0.16	1	0.26	0.921298	0	4.3	0.41	0.16	0.0859022	0.4	0.0638957	0	4.5	0.49	0.16	0.0241715	0.48	0.0217524	1	4.6	6	3	5	3	4	4	3	3	2	3	1	8	4	6	6	4	4	4	3	2	4	5	7	5	5	5
AC080038.3	ENSG00000279713	TEC	-0.01	0.33	1	0.03	0.994153	0	0.8	-0.12	0.34	1	-0.07	0.917449	0	0.7	-0.34	0.34	0.974989	-0.33	0.547118	0	0.7	0	0	1	1	1	1	2	0	1	1	0	1	0	1	0	0	0	1	1	1	2	1	1	0	1	1
AC080080.1	ENSG00000279048	TEC	-0.74	0.41	1	-0.65	0.921298	0	0.5	-0.24	0.39	1	-0.3	0.596452	0	0.5	-0.26	0.39	1	-0.34	0.567539	0	0.5	1	0	1	1	1	1	0	0	0	0	0	0	0	1	1	0	1	0	0	0	0	0	0	0	1	1
AC080097.1	ENSG00000288557	lncRNA	0.28	0.29	1	0.31	0.922046	0	1.4	-0.41	0.29	0.657419	-0.4	0.37637	0	1.2	-0.05	0.29	1	-0.07	0.90473	0	1.2	3	1	1	0	1	1	2	1	1	1	1	1	1	1	1	0	0	1	1	1	1	1	2	1	1	1
AC083798.2	ENSG00000272758	lncRNA	-0.33	0.31	1	-0.18	0.947627	0	1.1	-0.77	0.32	0.146983	-0.71	0.0658465	0	1.1	-0.86	0.32	0.0887211	-0.64	0.0936772	0	1.1	3	1	0	1	1	1	1	1	1	1	1	2	2	0	0	0	0	0	0	1	1	0	1	3	0	0
AC083799.1	ENSG00000203644	lncRNA	0.04	0.21	1	0.01	0.997144	0	2.5	-0.13	0.21	1	-0.12	0.745944	0	2.5	-0.18	0.21	1	-0.19	0.608811	0	2.5	5	2	3	2	2	2	3	3	2	2	2	3	2	2	2	2	2	2	1	3	3	3	2	3	2	3
AC083805.1	ENSG00000245651	lncRNA	0.2	0.34	1	0.17	0.950861	0	0.6	-0.53	0.36	0.605384	-0.49	0.306448	0	0.5	-1.71	0.4	0.000733232	-1.59	0.00117932	1	0.5	1	1	1	0	1	1	0	0	0	1	0	1	0	0	0	1	0	0	0	0	0	0	1	1	1	1
AC083837.1	ENSG00000285744	lncRNA	-0.12	0.2	1	-0.12	0.947627	0	5.5	-0.55	0.2	0.0631905	-0.56	0.0173469	0	5.5	-0.55	0.2	0.0631383	-0.51	0.0301299	0	5.5	0	0	7	6	7	8	7	8	8	5	5	0	0	3	3	3	3	4	8	6	6	6	0	0	4	5
AC083843.2	ENSG00000259820	lncRNA	-0.82	0.28	0.148184	-0.82	0.921298	0	1.2	-0.23	0.27	1	-0.24	0.558858	0	1.2	-0.32	0.27	0.861609	-0.31	0.436451	0	1.2	1	2	1	1	1	1	1	1	1	2	1	1	1	1	1	1	1	1	1	1	1	0	1	1	1	1
AC083855.2	ENSG00000285906	lncRNA	0.02	0.35	1	0.03	0.994153	0	1.5	-0.17	0.36	1	0.06	0.915861	0	1.4	0.31	0.35	1	0.49	0.173164	0	2	0	0	0	0	0	0	2	3	4	1	5	0	0	0	0	0	0	2	1	4	2	6	0	0	0	0
AC083862.2	ENSG00000287733	lncRNA	-0.43	0.34	1	-0.36	0.921298	0	1.1	-0.39	0.34	0.81198	-0.22	0.648873	0	1.1	-0.61	0.34	0.427756	-0.54	0.230122	0	1.1	2	3	1	1	1	1	1	0	0	1	1	1	3	1	1	1	1	0	0	1	1	0	1	3	1	0
AC083880.1	ENSG00000273391	lncRNA	0.33	0.34	1	0.26	0.941968	0	0.6	-0.02	0.34	1	-0.07	0.923668	0	0.5	-0.12	0.34	1	-0.13	0.843135	0	0.5	1	0	1	1	0	1	0	0	1	0	0	0	1	1	0	1	0	0	0	1	0	0	1	1	1	1
AC083899.1	ENSG00000204745	unprocessed_pseudogene	-0.05	0.16	1	-0.05	0.97446	0	7.7	-0.33	0.16	0.242299	-0.32	0.153851	0	7.7	-0.05	0.16	1	-0.05	0.867822	0	7.7	6	9	7	5	7	7	8	7	7	9	13	3	3	4	5	10	7	5	7	11	5	9	5	6	6	8
AC083967.1	ENSG00000254337	lncRNA	1.85	0.68	0.254883	0.83	0.921298	0	0.7	0.24	0.71	1	0.41	0.652458	0	0.5	-0.09	0.71	1	0.09	0.944232	0	0.3	0	1	0	1	1	0	0	0	0	0	0	0	1	2	1	0	1	0	0	0	0	0	1	2	1	1
AC084018.1	ENSG00000272849	lncRNA	-0.18	0.28	1	-0.07	0.980559	0	1.6	-0.21	0.28	1	-0.1	0.845336	0	1.6	-0.19	0.28	1	-0.11	0.831895	0	1.6	1	2	1	2	1	2	2	3	2	1	1	2	0	1	1	1	2	4	3	1	2	1	2	0	2	1
AC084018.2	ENSG00000274292	lncRNA	-0.15	0.44	1	-0.09	0.983636	0	0.5	-0.58	0.44	0.71813	-0.51	0.425287	0	0.5	-0.66	0.44	0.64874	-0.67	0.285437	0	0.5	1	0	1	1	1	1	0	1	0	0	0	0	0	0	0	1	1	1	1	0	0	0	0	0	1	0
AC084024.4	ENSG00000285632	lncRNA	-0.31	0.36	1	-0.21	0.950861	0	0.5	-0.09	0.36	1	0.03	0.970165	0	0.5	-0.29	0.36	1	-0.26	0.681657	0	0.5	1	0	1	0	1	1	0	0	0	0	1	0	0	0	1	1	1	1	1	0	0	1	0	1	1	0
AC084036.1	ENSG00000272990	lncRNA	-0.32	0.25	1	-0.37	0.921298	0	1	0.16	0.24	1	0.1	0.818832	0	1.2	0.28	0.24	0.872353	0.27	0.456528	0	1.4	1	1	1	1	1	1	2	1	1	1	0	2	1	1	1	1	2	1	1	1	1	1	1	1	1	1
AC084125.2	ENSG00000255182	lncRNA	-0.21	0.26	1	-0.2	0.941968	0	1.3	-0.18	0.26	1	-0.15	0.737407	0	1.3	0.12	0.25	1	0.14	0.764937	0	1.3	1	1	1	2	2	1	2	1	1	1	1	0	0	1	1	2	2	2	2	1	1	1	2	1	2	1
AC084198.4	ENSG00000286699	lncRNA	-0.16	0.21	1	-0.16	0.941968	0	3	-0.6	0.21	0.0552956	-0.61	0.0315643	0	3	-0.4	0.21	0.376797	-0.42	0.156243	0	3	8	3	4	2	3	3	1	2	2	3	2	3	2	2	2	3	2	1	1	2	1	2	3	2	5	3
AC084337.1	ENSG00000254595	processed_pseudogene	-0.12	0.31	1	-0.12	0.969035	0	0.7	0.13	0.31	1	0.19	0.712639	0	0.7	-0.04	0.31	1	0.03	0.96976	0	0.5	1	0	0	0	1	1	0	1	1	1	0	1	0	0	1	1	1	1	2	1	0	0	1	0	1	0
AC084757.3	ENSG00000259705	lncRNA	-0.33	0.24	1	-0.35	0.921298	0	1.3	-0.98	0.25	0.00197014	-0.97	0.00193358	1	1.3	-0.21	0.24	1	-0.27	0.437833	0	1.3	2	2	2	1	2	1	0	1	1	1	1	1	2	1	1	1	1	0	1	0	0	0	1	2	1	1
AC084824.1	ENSG00000257511	processed_pseudogene	0.15	0.17	1	0.13	0.941968	0	3.8	-0.12	0.17	1	-0.14	0.609817	0	3.5	-0.17	0.17	0.958362	-0.21	0.447196	0	3.5	7	4	2	3	3	3	3	4	3	3	4	3	3	3	2	3	3	3	3	3	3	4	3	10	3	3
AC084824.3	ENSG00000274105	lncRNA	-0.61	0.49	1	-0.34	0.941968	0	0.4	-0.52	0.49	0.880289	-0.39	0.567768	0	0.4	-1.03	0.5	0.293353	-0.53	0.422392	0	0.4	1	0	0	0	0	0	0	1	0	1	1	0	0	0	0	1	0	1	0	1	0	0	0	0	0	0
AC084824.4	ENSG00000275854	lncRNA	-0.49	0.39	1	-0.47	0.921298	0	0.4	-0.05	0.38	1	-0.07	0.925337	0	0.5	0.2	0.37	1	0.22	0.730024	0	0.5	1	0	0	0	1	0	0	1	1	0	0	1	0	0	1	0	1	0	1	0	0	1	0	1	0	0
AC084824.5	ENSG00000276148	lncRNA	-0.93	0.36	0.356418	-0.88	0.921298	0	0.6	-0.13	0.34	1	-0.14	0.784229	0	0.7	-1.24	0.37	0.0129537	-1.19	0.00499754	1	0.6	2	1	1	0	0	1	1	0	0	0	1	1	1	1	1	0	1	1	0	1	1	0	1	1	0	0
AC084880.1	ENSG00000213144	processed_pseudogene	0.19	0.43	1	0.23	0.950882	0	0.3	0.35	0.43	1	0.34	0.598588	0	0.4	0.53	0.42	0.80237	0.54	0.348904	0	0.5	0	0	0	0	0	0	1	0	0	0	0	0	0	1	1	0	0	1	0	1	0	0	0	0	0	0
AC087203.3	ENSG00000270074	lncRNA	0.07	0.22	1	0.02	0.994169	0	3.1	-0.47	0.22	0.239693	-0.49	0.0776955	0	3.1	-0.28	0.22	0.790211	-0.29	0.33682	0	3.1	0	0	6	4	5	5	2	3	3	3	3	1	0	5	2	3	4	1	1	1	2	3	1	0	6	4
AC087289.2	ENSG00000267342	lncRNA	0.8	0.41	0.952226	0.72	0.921298	0	0.5	0.45	0.41	0.864482	0.41	0.512922	0	0.3	0.66	0.41	0.5545	0.61	0.282822	0	0.4	0	1	0	1	0	0	1	0	0	0	0	0	0	1	0	0	0	0	1	1	0	0	0	0	0	1
AC087294.1	ENSG00000235530	lncRNA	-0.32	0.3	1	-0.3	0.931037	0	0.9	-0.34	0.3	0.828579	-0.33	0.438406	0	0.9	-0.52	0.3	0.472935	-0.5	0.233751	0	0.9	1	1	1	2	1	1	0	0	1	1	1	1	1	1	0	1	1	1	1	1	0	1	1	1	1	1
AC087477.2	ENSG00000259275	lncRNA	0	0.21	1	-0.03	0.99146	0	1.9	-0.07	0.21	1	-0.09	0.813721	0	1.9	-0.05	0.21	1	-0.08	0.835661	0	1.9	5	2	2	1	1	1	2	1	2	3	1	4	2	2	1	1	2	1	1	2	2	1	4	1	2	2
AC087500.1	ENSG00000261879	lncRNA	-0.02	0.19	1	-0.02	0.995732	0	2.9	-0.38	0.19	0.320959	-0.36	0.190728	0	2.9	-0.4	0.19	0.290705	-0.4	0.150959	0	2.9	6	3	1	2	3	2	3	4	3	3	2	3	1	2	1	2	2	3	2	3	4	3	4	2	2	2
AC087501.4	ENSG00000271851	lncRNA	0.32	0.3	1	0.44	0.921298	0	1.1	0.03	0.3	1	0.15	0.784758	0	0.9	-0.11	0.3	1	-0.06	0.931514	0	0.9	1	1	1	1	1	1	1	1	1	1	0	1	0	1	1	0	1	1	3	1	1	0	1	0	1	0
AC087623.2	ENSG00000272092	lncRNA	0.08	0.36	1	0.25	0.947627	0	1	0.26	0.36	1	0.37	0.49388	0	0.9	-0.2	0.37	1	-0.19	0.79553	0	0.7	0	1	0	1	1	1	1	0	1	1	1	1	2	1	1	0	1	1	1	1	1	0	1	4	1	1
AC087672.2	ENSG00000254288	lncRNA	-0.19	0.39	1	-0.2	0.956461	0	0.5	0.48	0.38	0.747948	0.44	0.397614	0	0.7	0.15	0.39	1	0.15	0.829882	0	0.6	2	0	0	0	1	0	1	0	1	0	0	1	2	0	0	1	0	1	1	1	1	0	0	2	0	0
AC087741.1	ENSG00000262580	lncRNA	-0.21	0.22	1	-0.21	0.938649	0	2.4	-0.41	0.22	0.392225	-0.38	0.224337	0	2.4	-0.26	0.22	0.860696	-0.21	0.554352	0	2.4	3	4	2	2	3	3	1	2	2	2	2	4	1	2	1	1	2	1	1	2	1	1	3	2	2	2
AC087741.3	ENSG00000279259	TEC	0.5	0.35	1	0.39	0.921298	0	1.5	-0.01	0.35	1	-0.07	0.911792	0	1.3	-0.3	0.35	1	-0.31	0.590924	0	1.2	0	1	2	2	2	2	0	1	0	0	3	1	1	1	1	3	2	1	1	1	1	1	1	1	2	2
AC087752.3	ENSG00000253878	lncRNA	-0.22	0.26	1	-0.21	0.941694	0	1.5	-0.66	0.26	0.118791	-0.66	0.0533778	0	1.5	-0.52	0.26	0.321326	-0.52	0.132103	0	1.5	1	2	2	2	2	3	1	1	1	2	0	1	1	1	1	1	1	1	1	0	1	1	2	0	1	1
AC087854.1	ENSG00000251034	lncRNA	-0.32	0.25	1	-0.29	0.921298	0	1.2	0.06	0.25	1	0.05	0.916829	0	1.2	-0.18	0.25	1	-0.22	0.605839	0	1.2	2	1	1	1	1	1	2	1	1	1	1	2	1	0	1	2	1	1	1	1	2	1	2	1	1	1
AC089983.1	ENSG00000257732	lncRNA	0.1	0.17	1	0.1	0.954354	0	4.2	-0.06	0.17	1	-0.03	0.93393	0	3.8	-0.19	0.17	0.936159	-0.16	0.584891	0	3.8	1	2	2	3	6	5	4	4	4	4	7	1	3	3	3	5	5	1	2	5	5	9	1	4	3	3
AC090004.1	ENSG00000268279	protein_coding	0.05	0.34	1	0.1	0.97446	0	0.7	-0.31	0.35	0.991676	-0.16	0.781727	0	0.7	-0.01	0.34	1	0.05	0.939563	0	0.7	0	1	1	0	1	1	1	1	1	1	0	0	0	1	0	0	0	1	1	1	0	0	1	0	0	1
AC090114.2	ENSG00000273270	lncRNA	0.09	0.1	1	0.09	0.941694	0	12.7	0.06	0.1	1	0.05	0.764335	0	12.5	-0.14	0.1	0.714158	-0.14	0.367221	0	11.8	19	15	13	13	11	12	11	7	8	11	10	24	15	15	14	12	10	10	9	9	9	10	19	20	12	13
AC090152.1	ENSG00000167912	lncRNA	0.75	0.43	1	0.42	0.921298	0	0.6	-0.02	0.45	1	-0.26	0.666545	0	0.5	-0.02	0.45	1	-0.47	0.407303	0	0.5	2	3	0	0	0	0	0	0	0	0	0	1	2	0	0	1	0	0	0	0	0	0	2	3	1	0
AC090197.1	ENSG00000253837	lncRNA	-0.53	0.22	0.483312	-0.51	0.921298	0	1.5	-0.23	0.21	0.877542	-0.22	0.483548	0	1.5	-0.18	0.21	1	-0.21	0.509836	0	1.5	0	0	1	2	2	2	1	3	2	2	2	0	0	2	1	1	2	1	1	2	1	2	0	0	1	1
AC090198.1	ENSG00000253106	lncRNA	0.14	0.18	1	0.15	0.941952	0	1.7	0.02	0.18	1	0.03	0.94333	0	1.6	0.24	0.18	0.73487	0.21	0.440811	0	1.8	1	1	1	1	1	2	1	2	2	2	2	1	1	1	1	2	2	2	3	2	1	2	2	0	2	1
AC090204.1	ENSG00000247134	lncRNA	-0.07	0.32	1	-0.07	0.980744	0	0.7	-0.01	0.32	1	0.02	0.979053	0	0.7	-0.19	0.32	1	-0.16	0.777086	0	0.7	1	1	1	1	1	1	0	0	0	1	1	0	1	1	1	2	1	0	0	0	0	0	0	0	1	1
AC090409.1	ENSG00000267279	lncRNA	0.02	0.16	1	-0.01	0.99747	0	2.8	0.44	0.16	0.0753981	0.46	0.0272825	0	3.8	0.36	0.16	0.218077	0.36	0.10548	0	3.5	3	4	3	3	4	4	1	2	2	2	3	5	4	5	4	7	6	1	1	3	2	4	2	5	2	3
AC090498.1	ENSG00000279483	processed_pseudogene	0.14	0.15	1	0.12	0.941968	0	28.3	0.02	0.15	1	0.01	0.97235	0	25.9	-0.17	0.15	0.862808	-0.18	0.466289	0	25.9	49	20	21	19	21	22	34	26	27	22	24	25	32	27	27	25	23	24	20	25	22	32	20	50	22	30
AC090515.2	ENSG00000245975	lncRNA	-0.32	0.33	1	-0.28	0.930646	0	0.5	-1.06	0.36	0.0392387	-1	0.00903283	1	0.5	-0.44	0.34	0.758333	-0.46	0.235442	0	0.5	1	0	0	0	1	0	0	1	1	1	1	0	0	0	0	0	0	1	0	0	0	1	0	0	0	0
AC090515.4	ENSG00000259353	lncRNA	-0.83	0.46	1	-0.75	0.921298	0	0.4	-0.11	0.44	1	-0.26	0.66966	0	0.4	0.12	0.43	1	0.21	0.741817	0	0.5	0	0	0	0	0	0	1	0	1	1	1	0	0	0	0	0	0	0	1	0	1	1	0	0	0	0
AC090517.5	ENSG00000285331	lncRNA	0.15	0.19	1	0.19	0.931065	0	1.6	0.1	0.19	1	0.13	0.695198	0	1.5	0.07	0.19	1	0.1	0.78966	0	1.4	2	2	1	1	1	1	2	2	1	1	1	2	3	1	1	1	1	1	2	1	2	1	3	4	1	1
AC090559.1	ENSG00000255197	lncRNA	0.37	0.37	1	0.28	0.941968	0	0.5	0.14	0.38	1	0.2	0.754477	0	0.5	0.14	0.37	1	0.19	0.776575	0	0.3	0	0	0	1	1	0	0	0	0	0	0	0	0	1	1	1	1	0	1	0	0	0	0	0	0	0
AC090589.3	ENSG00000270060	lncRNA	-0.08	0.33	1	-0.01	0.997572	0	0.7	-0.16	0.34	1	-0.06	0.927383	0	0.8	-0.66	0.34	0.363968	-0.64	0.174134	0	0.7	1	0	1	1	1	1	1	1	1	0	0	0	0	1	1	1	1	2	1	1	1	0	0	0	1	0
AC090607.2	ENSG00000259562	transcribed_processed_pseudogene	-0.66	0.35	1	-0.45	0.921298	0	0.6	-0.39	0.34	0.828317	-0.17	0.74146	0	0.6	-0.43	0.34	0.805971	-0.23	0.664501	0	0.6	0	1	1	1	0	0	1	1	1	1	0	1	0	0	0	0	0	1	1	1	1	0	0	0	0	0
AC090616.6	ENSG00000278867	TEC	0.15	0.24	1	0.11	0.962831	0	1.2	-0.26	0.25	0.888256	-0.25	0.517251	0	1.1	-0.05	0.24	1	-0.07	0.879206	0	1.1	2	1	1	1	1	1	1	1	1	1	1	1	1	1	1	1	1	1	0	1	1	1	1	2	1	1
AC090617.5	ENSG00000263050	lncRNA	0.02	0.24	1	0.01	0.997144	0	1.1	-0.15	0.24	1	-0.16	0.688662	0	1	-0.01	0.24	1	0.01	0.989645	0	1.2	1	1	1	1	1	1	1	1	1	1	1	1	1	1	1	1	1	1	1	1	1	1	1	1	1	1
AC090772.3	ENSG00000265750	lncRNA	-0.22	0.53	1	-0.29	0.947627	0	0.4	-0.65	0.54	0.787775	-0.5	0.475467	0	0.3	-0.19	0.53	1	-0.16	0.845828	0	0.3	0	1	0	0	0	0	0	0	0	1	1	0	0	0	0	0	0	0	0	1	0	1	1	1	0	0
AC090772.4	ENSG00000279332	TEC	-0.04	0.43	1	-0.06	0.991571	0	0.3	0.39	0.42	0.96464	0.32	0.580209	0	0.5	-0.45	0.43	0.963519	-0.62	0.32362	0	0.3	1	1	0	0	0	0	0	0	1	0	0	1	1	1	0	0	0	1	1	1	0	0	0	1	0	0
AC090825.1	ENSG00000259363	lncRNA	-0.1	0.13	1	-0.1	0.946802	0	4.5	-0.03	0.13	1	-0.04	0.886499	0	4.5	-0.06	0.13	1	-0.07	0.775914	0	4.5	2	4	5	6	7	8	3	2	3	4	5	3	4	4	5	6	8	3	3	2	4	5	4	2	5	4
AC090877.2	ENSG00000259721	lncRNA	0.3	0.19	1	0.29	0.921298	0	3.2	0.18	0.19	0.980806	0.18	0.571406	0	2.9	0.29	0.19	0.636041	0.29	0.320863	0	3.2	0	0	1	3	4	5	3	3	3	2	4	0	0	1	3	6	6	2	3	5	2	4	0	0	2	3
AC091057.1	ENSG00000187951	lncRNA	0.51	0.33	1	0.51	0.921298	0	0.9	0.36	0.33	0.851797	0.4	0.376392	0	0.7	0.29	0.33	1	0.26	0.626626	0	0.7	1	1	0	0	1	0	1	1	1	1	0	1	0	0	0	1	1	2	1	1	1	0	1	1	0	0
AC091057.4	ENSG00000269930	lncRNA	-0.17	0.25	1	-0.24	0.934792	0	1.5	-0.04	0.24	1	-0.09	0.844267	0	1.5	-0.59	0.25	0.165163	-0.69	0.0416648	0	1.5	3	3	1	1	2	1	1	1	2	1	1	2	3	1	1	1	1	1	1	1	1	1	1	3	2	1
AC091076.1	ENSG00000274310	unprocessed_pseudogene	0.5	0.67	1	0.42	0.941968	0	0.3	0.35	0.67	1	0.65	0.359452	0	0.4	0.81	0.66	0.816502	0.6	0.43744	0	0.4	0	0	0	0	1	1	0	0	0	0	0	0	0	1	1	1	1	0	0	0	0	0	0	0	1	1
AC091132.2	ENSG00000236234	lncRNA	-0.51	0.51	1	-0.4	0.941694	0	0.4	-0.12	0.5	1	-0.07	0.938554	0	0.4	-0.49	0.5	0.996951	-0.38	0.628679	0	0.4	1	0	0	0	1	1	0	0	0	0	1	0	0	0	1	1	1	0	0	1	0	0	0	0	1	0
AC091132.3	ENSG00000266918	TEC	0.04	0.36	1	0.13	0.961816	0	0.7	-0.32	0.36	0.992282	-0.2	0.705493	0	0.5	-0.16	0.36	1	-0.04	0.954793	0	0.6	0	0	0	0	0	0	1	1	1	2	1	0	1	0	0	0	0	1	2	1	0	1	1	0	0	0
AC091167.1	ENSG00000228998	transcribed_processed_pseudogene	0.15	0.26	1	0.15	0.950861	0	1.8	0.05	0.26	1	0.04	0.935351	0	1.7	-0.04	0.26	1	-0.08	0.877465	0	1.7	3	2	2	1	2	2	2	1	1	1	2	2	2	2	2	2	1	3	2	1	1	1	2	3	2	2
AC091182.2	ENSG00000253746	lncRNA	-0.39	0.44	1	-0.39	0.941968	0	0.1	2.32	0.37	5.29717e-08	2.34	9.88028e-08	1	1.2	2.34	0.37	4.0725e-08	2.3	1.34448e-07	1	1.1	0	0	1	0	0	0	0	0	0	0	0	0	0	2	2	2	2	2	0	1	1	1	0	0	0	0
AC091271.1	ENSG00000273702	lncRNA	-0.28	0.34	1	-0.35	0.921298	0	0.7	-0.26	0.34	1	-0.24	0.632318	0	0.7	-0.63	0.35	0.429568	-0.66	0.14198	0	0.7	1	1	1	1	0	1	0	0	1	1	1	1	1	1	1	1	0	1	0	1	0	0	1	0	1	1
AC091563.1	ENSG00000254343	lncRNA	-0.01	0.21	1	-0.03	0.994153	0	9.5	-0.63	0.21	0.0336322	-0.61	0.0351317	1	9.5	-0.7	0.21	0.012504	-0.69	0.0174351	1	9.5	14	5	13	9	8	8	8	10	6	10	13	7	3	8	4	3	3	7	9	5	9	10	9	6	13	11
AC091588.1	ENSG00000264012	lncRNA	0.44	0.39	1	0.41	0.923151	0	0.5	0.48	0.39	0.760956	0.48	0.393768	0	0.5	0.67	0.38	0.465463	0.62	0.23668	0	0.5	0	0	1	0	0	0	1	1	0	0	0	0	0	0	1	0	0	1	1	0	2	1	1	0	0	0
AC091588.3	ENSG00000266283	lncRNA	-0.23	0.37	1	-0.19	0.951864	0	0.9	-0.72	0.38	0.359029	-0.64	0.197536	0	0.9	-0.43	0.37	0.875832	-0.36	0.506335	0	0.9	0	1	1	1	1	1	1	1	1	1	1	1	0	1	0	0	1	0	1	1	0	1	0	0	1	1
AC091729.3	ENSG00000229043	lncRNA	0.19	0.09	0.803801	0.18	0.921298	0	11.4	-0.02	0.09	1	-0.03	0.893656	0	10.1	-0.13	0.09	0.705033	-0.13	0.368777	0	10.1	14	11	12	13	16	14	5	7	7	6	6	12	9	16	15	15	12	5	6	7	5	8	13	15	13	14
AC091825.3	ENSG00000280047	TEC	0	0.18	1	-0.02	0.994153	0	2	0.1	0.18	1	0.1	0.760455	0	2.1	0.08	0.18	1	0.07	0.832964	0	2.2	3	4	2	2	2	2	1	1	1	2	2	3	3	3	2	2	3	2	1	2	1	1	2	4	2	2
AC091978.1	ENSG00000286753	lncRNA	0.21	0.47	1	0.36	0.940619	0	0.4	-0.53	0.48	0.852652	-0.5	0.477629	0	0.4	0.2	0.47	1	0.21	0.783656	0	0.4	1	1	0	0	0	0	0	0	0	1	1	0	0	0	0	0	0	0	0	0	1	0	1	0	0	0
AC091982.3	ENSG00000275765	lncRNA	-0.16	0.18	1	-0.14	0.941968	0	2.2	-0.2	0.18	0.849104	-0.17	0.547931	0	2	-0.26	0.18	0.64999	-0.26	0.339435	0	2	4	3	3	2	2	2	1	1	1	2	1	3	3	3	3	3	1	1	0	2	0	2	4	4	2	2
AC092045.1	ENSG00000239557	processed_pseudogene	0.31	0.42	1	0.3	0.941968	0	0.5	0.53	0.41	0.729894	0.47	0.396809	0	0.5	-0.27	0.43	1	-0.32	0.672392	0	0.5	0	0	0	1	1	1	1	0	0	1	0	0	0	0	1	1	0	1	1	1	0	1	0	0	1	1
AC092070.2	ENSG00000269001	transcribed_unprocessed_pseudogene	-0.17	0.14	1	-0.17	0.921298	0	5.5	-0.06	0.14	1	-0.07	0.782524	0	5.5	-0.19	0.14	0.691124	-0.2	0.357993	0	5.5	4	5	6	5	6	9	3	7	6	6	4	4	6	5	3	5	6	4	6	5	7	5	7	5	6	3
AC092111.1	ENSG00000275367	lncRNA	0.35	0.29	1	0.3	0.921298	0	2.1	-0.2	0.29	1	-0.3	0.475527	0	1.7	0.08	0.29	1	-0.02	0.973478	0	1.8	3	1	3	2	4	3	0	0	1	1	1	3	2	3	1	2	3	0	1	1	1	1	4	1	3	3
AC092117.1	ENSG00000276791	lncRNA	0.16	0.34	1	0.09	0.978904	0	0.9	0.18	0.34	1	0.16	0.771629	0	0.9	-0.2	0.34	1	-0.14	0.829747	0	0.7	0	1	1	0	1	1	1	1	1	0	1	1	1	1	0	1	1	2	0	1	1	1	0	1	1	1
AC092119.2	ENSG00000274460	lncRNA	-0.37	0.27	1	-0.4	0.921298	0	1.1	-0.49	0.27	0.415298	-0.49	0.182753	0	1.1	-0.8	0.28	0.0547381	-0.78	0.02588	0	1.1	1	1	1	1	1	1	1	2	1	1	1	1	0	1	1	1	1	1	1	0	1	1	0	1	0	1
AC092123.1	ENSG00000261118	lncRNA	-0.18	0.28	1	-0.17	0.950861	0	0.8	-0.09	0.28	1	-0.08	0.876713	0	0.8	-0.27	0.28	1	-0.27	0.55145	0	0.9	1	1	1	1	1	1	0	1	1	0	1	1	1	0	1	1	1	1	0	1	0	1	1	0	1	0
AC092143.3	ENSG00000267048	lncRNA	0.31	0.37	1	0.27	0.941968	0	0.6	0.2	0.38	1	0.23	0.695657	0	0.6	-0.15	0.38	1	-0.09	0.908	0	0.5	0	1	1	1	1	1	0	1	0	0	0	1	0	1	1	1	1	1	1	0	0	0	1	0	1	0
AC092164.1	ENSG00000226833	lncRNA	0.38	0.37	1	0.24	0.941968	0	1.2	-0.04	0.38	1	-0.19	0.741751	0	0.9	-0.05	0.38	1	-0.11	0.867945	0	1	3	3	0	1	1	1	0	0	1	0	0	2	1	1	0	1	2	0	0	1	0	0	4	3	1	1
AC092171.3	ENSG00000234432	lncRNA	0.07	0.17	1	0.06	0.969035	0	2.9	-0.31	0.17	0.371138	-0.31	0.203715	0	2.8	-0.25	0.17	0.654884	-0.24	0.337244	0	2.8	3	2	3	3	4	3	2	3	3	2	3	3	2	3	2	2	3	2	2	2	1	3	2	3	3	4
AC092171.4	ENSG00000272953	lncRNA	0.39	0.26	1	0.4	0.921298	0	1	-0.4	0.27	0.603286	-0.36	0.374397	0	0.8	-0.27	0.27	0.985673	-0.26	0.567539	0	0.8	1	1	0	1	1	1	0	1	1	1	1	1	1	1	1	0	1	1	0	0	1	0	2	1	1	1
AC092171.5	ENSG00000273084	lncRNA	0.01	0.25	1	0	0.998587	0	2.8	-0.31	0.25	0.7553	-0.27	0.47547	0	2.8	-0.48	0.25	0.361859	-0.44	0.215348	0	2.8	5	2	2	4	3	3	2	3	2	2	3	4	4	2	2	2	2	2	1	2	1	2	2	5	2	4
AC092275.1	ENSG00000287787	lncRNA	-0.46	0.41	1	-0.45	0.922871	0	0.2	0.57	0.38	0.580158	0.48	0.342935	0	0.5	0.72	0.38	0.374337	0.7	0.132006	0	0.5	0	0	0	1	0	1	0	0	0	0	0	1	0	1	1	1	1	0	0	0	0	1	0	0	0	0
AC092279.1	ENSG00000268362	lncRNA	-0.08	0.16	1	-0.08	0.959343	0	4.3	-0.47	0.16	0.0466393	-0.46	0.0376127	1	4.3	-0.18	0.16	0.905442	-0.17	0.524514	0	4.3	5	2	4	5	4	3	6	5	4	7	2	3	2	2	2	2	3	4	7	3	3	3	4	3	3	3
AC092279.2	ENSG00000279425	TEC	0.5	0.44	1	0.51	0.921298	0	0.3	0.02	0.45	1	0.12	0.88731	0	0.3	0.24	0.44	1	0.31	0.668547	0	0.3	0	0	0	0	1	1	0	0	0	1	0	1	0	0	0	0	0	1	1	0	0	0	0	0	0	0
AC092295.2	ENSG00000267309	lncRNA	-0.14	0.24	1	-0.15	0.947627	0	1.2	-0.11	0.24	1	-0.13	0.748922	0	1.2	-0.13	0.24	1	-0.14	0.746225	0	1.2	1	1	2	2	1	1	1	1	1	1	1	1	0	1	1	2	1	2	1	1	1	1	0	1	1	1
AC092296.2	ENSG00000267053	lncRNA	-0.28	0.41	1	-0.33	0.940619	0	0.7	0.11	0.41	1	0.01	0.986512	0	0.7	-0.4	0.42	1	-0.45	0.448024	0	0.7	1	1	1	1	1	1	0	0	1	1	0	1	0	1	1	1	1	0	0	0	0	1	1	1	0	1
AC092299.1	ENSG00000282416	processed_pseudogene	0.11	0.34	1	0.11	0.971765	0	0.7	-0.14	0.35	1	-0.18	0.760765	0	0.7	-0.07	0.34	1	0.04	0.960336	0	0.7	1	0	1	0	1	1	1	1	1	0	1	0	0	1	1	1	1	0	1	1	1	0	1	0	0	1
AC092329.4	ENSG00000284428	lncRNA	0.04	0.39	1	-0.01	0.99747	0	0.8	0.11	0.39	1	0.05	0.942668	0	0.8	-0.48	0.4	0.82951	-0.44	0.461455	0	0.8	1	1	1	1	1	1	1	1	0	1	0	1	1	0	0	1	1	1	1	1	1	0	2	0	1	1
AC092338.3	ENSG00000286808	lncRNA	0.08	0.41	1	0.09	0.980744	0	0.6	0.14	0.41	1	0.14	0.829708	0	0.5	-0.35	0.42	1	-0.13	0.857975	0	0.4	1	0	0	0	0	0	1	1	0	0	1	1	0	0	1	1	0	1	1	0	1	0	1	0	1	1
AC092353.2	ENSG00000286062	lncRNA	0.62	0.43	1	0.6	0.921298	0	0.4	0.61	0.43	0.643082	0.6	0.289164	0	0.3	0.53	0.43	0.81856	0.63	0.275223	0	0.5	0	0	0	1	0	1	0	0	0	0	0	0	1	0	1	1	0	0	0	0	0	0	0	1	0	1
AC092368.3	ENSG00000261512	lncRNA	0.01	0.1	1	0.01	0.994153	0	14.5	0.1	0.1	0.921557	0.09	0.564295	0	15	0.14	0.1	0.680033	0.14	0.394473	0	15.6	9	9	16	19	17	16	17	19	12	11	14	14	9	17	20	15	18	16	14	12	13	17	14	7	16	19
AC092375.2	ENSG00000260306	lncRNA	0.09	0.22	1	0.07	0.97446	0	1.7	-0.18	0.23	1	-0.14	0.708615	0	1.5	-0.25	0.23	0.908032	-0.21	0.57389	0	1.5	1	0	2	2	2	2	2	2	1	1	1	1	0	1	2	2	2	2	2	1	0	2	1	0	2	2
AC092490.1	ENSG00000249790	lncRNA	0.55	0.41	1	0.36	0.921298	0	1.6	0.52	0.41	0.743117	0.26	0.547147	0	1.4	0.96	0.41	0.169652	0.34	0.417288	0	1.5	5	9	0	0	0	0	0	0	0	0	0	5	9	0	0	0	0	0	0	1	0	0	7	10	0	0
AC092535.5	ENSG00000273179	lncRNA	-0.19	0.31	1	-0.22	0.94013	0	0.8	0.02	0.31	1	0.11	0.803802	0	0.8	0.14	0.31	1	0.25	0.497831	0	1	0	0	0	0	0	0	1	2	2	2	2	0	0	0	0	0	0	1	3	2	2	1	0	0	0	0
AC092645.1	ENSG00000278962	TEC	0.06	0.3	1	0.06	0.98285	0	2.7	-0.29	0.3	0.945	-0.29	0.534107	0	2.5	-0.12	0.3	1	-0.13	0.813568	0	2.5	1	3	3	1	3	5	2	2	4	3	1	2	1	2	1	3	4	1	3	4	2	1	5	0	2	2
AC092645.2	ENSG00000286545	lncRNA	-0.1	0.26	1	-0.01	0.997144	0	1.1	-0.56	0.27	0.24935	-0.55	0.10968	0	1.1	-0.42	0.26	0.577623	-0.42	0.230522	0	1.1	1	1	1	1	0	1	2	1	2	1	1	0	1	1	0	0	1	1	1	1	2	1	1	0	1	0
AC092683.1	ENSG00000230606	lncRNA	-0.17	0.2	1	-0.18	0.941968	0	23.1	-0.04	0.2	1	-0.04	0.929233	0	23.3	0.26	0.2	0.758729	0.26	0.450733	0	28	20	23	16	20	27	30	23	26	38	21	10	14	11	18	14	21	27	32	35	42	25	17	27	12	16	16
AC092683.2	ENSG00000278766	lncRNA	0.25	0.49	1	0.34	0.941968	0	0.4	0.05	0.5	1	-0.19	0.834191	0	0.3	-0.11	0.5	1	-0.12	0.899468	0	0.3	0	0	0	1	0	1	0	0	0	0	0	1	1	0	0	0	0	0	1	0	0	0	1	0	1	0
AC092687.3	ENSG00000272275	lncRNA	0.38	0.45	1	0.26	0.948606	0	0.3	0.18	0.46	1	0.15	0.852835	0	0.3	0.15	0.46	1	0.1	0.90405	0	0.4	0	0	1	0	0	0	1	0	0	0	0	0	1	0	1	0	0	0	0	1	0	0	1	1	0	0
AC092718.3	ENSG00000260643	protein_coding	-0.24	0.37	1	-0.21	0.951144	0	0.5	-0.33	0.37	0.991985	-0.3	0.613416	0	0.3	0.39	0.35	0.910585	0.45	0.361097	0	0.5	1	0	0	0	1	0	0	1	0	0	0	0	0	0	1	1	0	0	0	0	0	0	1	0	1	1
AC092718.4	ENSG00000261061	lncRNA	-0.06	0.16	1	-0.09	0.957513	0	3.2	0.12	0.16	1	0.11	0.679304	0	3.5	-0.05	0.16	1	-0.07	0.816276	0	3.2	3	2	2	3	3	3	4	3	5	3	4	3	2	2	4	3	3	3	4	4	4	6	2	4	2	5
AC092747.4	ENSG00000275764	lncRNA	-0.25	0.13	1	-0.25	0.921298	0	6.1	-0.19	0.13	0.633933	-0.2	0.316314	0	6.1	-0.28	0.13	0.258543	-0.28	0.130562	0	6.1	9	6	4	5	6	5	6	6	6	6	8	7	5	6	6	5	5	5	4	5	8	4	7	5	5	5
AC092803.1	ENSG00000260805	lncRNA	-0.28	0.34	1	-0.28	0.938649	0	0.9	-0.52	0.34	0.580458	-0.45	0.305895	0	0.9	-1.04	0.36	0.0465259	-1.05	0.0139092	1	0.9	1	1	1	0	1	1	1	1	0	1	2	1	0	0	0	0	0	1	1	0	0	1	0	0	1	0
AC092807.4	ENSG00000282057	lncRNA	0.1	0.19	1	0.06	0.97446	0	3.3	-0.51	0.19	0.0822547	-0.51	0.0554536	0	3.1	-0.29	0.19	0.620565	-0.29	0.31308	0	3.1	2	2	2	4	2	3	2	3	4	5	5	1	2	2	2	1	2	1	3	2	3	5	2	3	2	4
AC092835.1	ENSG00000233757	protein_coding	-0.11	0.43	1	-0.11	0.977698	0	0.5	-0.39	0.43	0.98616	-0.48	0.433354	0	0.5	-0.3	0.43	1	-0.28	0.689164	0	0.5	1	1	0	1	1	1	0	0	0	1	0	0	0	0	0	0	0	0	1	0	0	0	1	0	0	0
AC092903.2	ENSG00000248787	lncRNA	0.04	0.46	1	0.1	0.980027	0	0.4	-0.3	0.46	1	-0.25	0.733116	0	0.2	0.24	0.45	1	0.16	0.839071	0	0.3	1	0	0	1	0	0	0	0	0	0	0	0	0	1	0	0	0	0	0	0	0	1	0	0	0	1
AC092910.3	ENSG00000242622	lncRNA	0	0.19	1	-0.02	0.995384	0	2.2	-0.38	0.2	0.338295	-0.39	0.162452	0	2	-0.03	0.19	1	-0.05	0.890641	0	2.3	2	1	2	2	2	2	4	2	2	2	1	2	1	1	1	2	2	2	3	1	1	1	1	2	1	2
AC092919.2	ENSG00000279673	TEC	0.33	0.27	1	0.28	0.934916	0	1.4	0.41	0.27	0.564412	0.36	0.377696	0	1.3	0.5	0.27	0.382681	0.47	0.221694	0	1.4	1	1	1	1	1	1	0	0	1	1	3	1	1	2	1	2	1	2	0	1	2	1	1	2	1	2
AC092944.1	ENSG00000243176	lncRNA	0.04	0.15	1	0.02	0.991689	0	3.4	0.13	0.15	1	0.13	0.600769	0	3.8	0.13	0.15	1	0.12	0.637221	0	3.7	3	2	5	3	4	5	2	2	3	2	6	3	4	3	4	5	4	3	2	3	4	7	3	4	3	3
AC093110.1	ENSG00000238018	lncRNA	0.04	0.35	1	0.04	0.994153	0	0.6	0.05	0.35	1	0.02	0.976624	0	0.5	-0.09	0.35	1	-0.1	0.87505	0	0.6	0	1	0	1	1	0	0	1	1	1	0	1	0	0	0	0	1	0	2	1	1	0	1	0	0	0
AC093157.1	ENSG00000233184	lncRNA	-0.11	0.09	1	-0.11	0.921298	0	7.5	-0.09	0.09	0.924714	-0.1	0.519439	0	7.5	-0.08	0.09	1	-0.09	0.596636	0	7.5	6	6	7	8	6	6	8	10	8	9	9	6	6	7	6	5	8	7	9	8	7	9	4	5	7	10
AC093162.1	ENSG00000246575	unprocessed_pseudogene	-0.62	0.37	1	-0.48	0.921298	0	1.4	-0.92	0.37	0.122169	-0.8	0.0936497	0	1.4	-0.04	0.36	1	-0.05	0.943309	0	1.4	1	1	2	2	3	2	1	1	0	1	1	0	0	1	1	1	2	1	1	1	0	0	1	0	2	1
AC093227.1	ENSG00000267152	lncRNA	-0.18	0.4	1	-0.12	0.972934	0	0.4	-0.65	0.41	0.544762	-0.61	0.28132	0	0.3	-0.14	0.4	1	-0.08	0.909268	0	0.3	1	0	0	0	0	1	0	0	0	0	1	0	0	0	0	0	0	0	1	0	0	0	1	0	0	1
AC093249.6	ENSG00000261840	lncRNA	0.29	0.3	1	0.3	0.936126	0	1	0.28	0.3	0.952573	0.28	0.553828	0	0.9	-0.02	0.3	1	-0.04	0.955784	0	0.9	1	1	1	1	1	1	1	0	1	1	1	1	1	1	1	1	0	1	2	1	0	1	1	1	1	1
AC093297.2	ENSG00000272335	lncRNA	-0.05	0.13	1	-0.06	0.96388	0	5	-0.02	0.13	1	-0.03	0.900728	0	5	0.21	0.13	0.566976	0.19	0.359052	0	5.6	10	4	5	5	6	6	5	4	4	4	2	8	4	6	5	5	5	4	3	5	4	4	7	4	6	5
AC093323.1	ENSG00000170846	protein_coding	0.21	0.08	0.408076	0.2	0.921298	0	18.9	0.11	0.08	0.708073	0.11	0.408649	0	18.3	0.06	0.08	1	0.06	0.715392	0	17.3	22	20	18	18	17	16	14	13	16	12	16	28	26	21	19	21	16	13	10	13	14	20	21	29	19	20
AC093484.4	ENSG00000266651	lncRNA	0	0.41	1	0.02	0.997144	0	0.4	0.46	0.4	0.822742	0.57	0.255703	0	0.4	-0.22	0.41	1	-0.09	0.908411	0	0.4	1	0	0	0	0	0	0	1	0	1	1	0	0	0	0	0	0	1	1	1	1	0	0	0	0	1
AC093495.1	ENSG00000228242	lncRNA	-0.3	0.23	1	-0.28	0.921298	0	2.4	-0.56	0.23	0.138862	-0.52	0.0944817	0	2.4	-0.45	0.23	0.336866	-0.42	0.184178	0	2.4	1	1	2	2	2	3	4	3	4	2	2	1	1	1	1	1	2	3	3	3	2	1	3	0	2	2
AC093512.2	ENSG00000285043	protein_coding	0.05	0.23	1	0.03	0.994153	0	2.1	0.24	0.23	0.874041	0.23	0.51975	0	2.3	0.19	0.23	1	0.13	0.767733	0	2.2	0	1	2	2	2	2	2	4	3	2	1	1	1	3	1	2	3	2	3	4	2	3	2	0	2	2
AC093525.10	ENSG00000280402	TEC	-0.13	0.42	1	-0.22	0.952796	0	0.4	0.52	0.41	0.727521	0.44	0.424006	0	0.7	0.14	0.41	1	-0.1	0.894113	0	0.6	0	0	0	1	0	0	1	0	1	1	0	1	0	0	1	1	0	2	1	1	1	0	1	0	0	0
AC093525.4	ENSG00000261140	lncRNA	-0.55	0.24	0.634573	-0.59	0.921298	0	1.6	-0.18	0.24	1	-0.17	0.656786	0	1.6	0.32	0.23	0.700348	0.31	0.346923	0	1.9	1	1	1	2	1	1	3	2	1	2	3	1	1	1	1	1	1	2	2	3	1	1	2	0	2	1
AC093525.6	ENSG00000261613	lncRNA	0	0.12	1	-0.01	0.996007	0	4.7	0.03	0.12	1	0.02	0.94229	0	4.7	0.31	0.12	0.097925	0.3	0.0630314	0	5.5	3	3	5	4	4	5	10	5	4	5	4	4	2	5	5	4	5	6	7	4	4	5	4	3	5	5
AC093525.7	ENSG00000269937	lncRNA	-0.01	0.23	1	0.03	0.994153	0	5.6	0.02	0.23	1	0.06	0.892306	0	5.7	0.46	0.22	0.30095	0.45	0.143095	0	7.4	2	3	4	8	6	6	6	6	7	8	4	3	1	6	4	4	6	10	9	6	8	6	6	0	6	4
AC093525.8	ENSG00000279520	TEC	-0.15	0.26	1	-0.19	0.94311	0	1.2	-0.1	0.26	1	-0.08	0.864051	0	1.2	-0.28	0.26	0.93004	-0.28	0.479559	0	1.2	1	1	1	2	1	1	2	2	1	1	0	1	0	1	1	1	1	2	2	0	0	1	1	0	1	1
AC093525.9	ENSG00000279568	TEC	-0.47	0.44	1	-0.41	0.938267	0	0.6	-0.13	0.43	1	-0.1	0.891563	0	0.6	-0.29	0.44	1	-0.18	0.816276	0	0.6	0	0	0	1	2	1	0	1	1	1	0	1	0	0	1	0	0	1	1	1	0	1	0	0	1	0
AC093535.1	ENSG00000250602	lncRNA	-0.05	0.38	1	0.03	0.995732	0	0.5	-0.28	0.39	1	-0.34	0.537893	0	0.3	-0.71	0.39	0.442142	-0.65	0.209414	0	0.3	0	1	0	0	1	1	0	0	0	0	0	0	0	0	0	0	1	0	0	0	0	0	1	1	1	0
AC093535.2	ENSG00000279118	TEC	-0.28	0.18	1	-0.22	0.921298	0	5	-0.84	0.19	0.000240579	-0.8	0.000835681	1	5	-0.75	0.18	0.0011632	-0.75	0.00143243	1	5	7	8	6	5	8	7	2	3	2	3	4	7	5	4	2	3	3	1	2	1	1	3	7	7	6	4
AC093536.1	ENSG00000260668	processed_pseudogene	-0.53	0.36	1	-0.37	0.921498	0	0.5	-0.82	0.37	0.21186	-0.68	0.148023	0	0.5	-0.52	0.36	0.6723	-0.51	0.301707	0	0.5	0	1	1	1	0	1	1	1	0	0	0	0	1	0	0	0	1	0	0	0	0	0	0	1	1	1
AC093582.1	ENSG00000236529	lncRNA	0.4	0.5	1	0.44	0.922871	0	0.5	-0.66	0.52	0.749349	-0.73	0.292304	0	0.5	-0.48	0.52	1	-0.49	0.513019	0	0.5	1	1	0	0	0	1	0	1	1	0	0	0	0	0	0	0	0	0	0	0	0	1	2	0	0	0
AC093591.1	ENSG00000244021	processed_pseudogene	0.15	0.21	1	0.09	0.964071	0	4.1	0.06	0.21	1	0.01	0.982135	0	3.9	-0.07	0.21	1	-0.12	0.764987	0	3.9	11	3	3	3	3	3	6	2	3	2	4	4	5	4	4	5	3	4	2	3	4	3	3	11	3	4
AC093627.4	ENSG00000240859	lncRNA	0.19	0.3	1	0.23	0.939333	0	1.6	-0.57	0.31	0.394684	-0.56	0.151419	0	1.3	-0.3	0.31	0.989719	-0.39	0.340658	0	1.3	0	0	2	3	3	3	1	0	1	0	1	0	0	1	2	1	2	1	0	1	0	2	0	0	3	3
AC093627.5	ENSG00000242474	lncRNA	-0.18	0.26	1	-0.18	0.94311	0	1.7	-0.47	0.26	0.419998	-0.48	0.163705	0	1.7	-0.35	0.26	0.739844	-0.33	0.36027	0	1.7	2	0	3	3	3	3	1	0	2	1	1	1	0	2	1	2	3	2	1	1	1	0	0	1	3	4
AC093627.6	ENSG00000242611	lncRNA	-0.11	0.28	1	-0.09	0.97108	0	1.2	0.02	0.28	1	0.08	0.875875	0	1.4	0.23	0.27	1	0.23	0.576424	0	1.5	0	0	0	0	0	0	3	3	3	2	2	0	0	0	0	0	0	4	3	4	2	2	0	0	0	0
AC093673.1	ENSG00000232533	lncRNA	0.26	0.12	0.757828	0.25	0.921298	0	12.4	0.29	0.12	0.159941	0.29	0.0851322	0	12.9	0.16	0.12	0.736161	0.16	0.408926	0	11.5	13	11	10	12	12	11	9	9	8	6	12	11	14	15	18	18	18	8	9	8	10	13	11	19	10	19
AC093702.1	ENSG00000231156	lncRNA	0.69	0.5	1	0.59	0.921298	0	0.9	0.18	0.51	1	0.05	0.955005	0	0.5	0.47	0.5	1	0.08	0.929155	0	0.6	2	1	1	0	1	0	0	0	0	0	1	1	1	1	1	1	1	0	0	0	0	0	1	3	1	1
AC093724.1	ENSG00000287071	transcribed_unprocessed_pseudogene	0.13	0.21	1	0.11	0.956461	0	1.2	0.13	0.21	1	0.13	0.706765	0	1.3	0.02	0.21	1	0.02	0.961886	0	1.2	0	1	0	1	1	1	1	2	1	1	1	0	1	1	1	2	1	2	1	1	2	2	1	2	1	1
AC093752.1	ENSG00000245958	transcribed_unprocessed_pseudogene	-0.03	0.12	1	-0.04	0.976269	0	5.2	-0.18	0.12	0.589984	-0.19	0.30172	0	5.2	-0.09	0.12	1	-0.1	0.662405	0	5.2	3	5	5	5	5	5	5	5	6	8	5	3	5	5	4	4	4	4	7	5	6	3	3	3	5	6
AC093752.2	ENSG00000250950	lncRNA	0.22	0.3	1	0.13	0.960145	0	0.8	-0.22	0.31	1	-0.2	0.674503	0	0.6	-0.74	0.32	0.193743	-0.77	0.058278	0	0.6	0	1	0	0	1	0	1	1	1	1	1	1	0	0	0	0	0	1	0	1	1	1	1	1	1	1
AC093788.1	ENSG00000273449	lncRNA	-0.14	0.36	1	-0.33	0.938267	0	0.5	0.08	0.35	1	-0.12	0.846052	0	0.5	-0.12	0.35	1	-0.29	0.608613	0	0.5	2	1	0	0	0	0	0	0	0	0	0	1	0	1	0	1	0	1	1	0	1	0	1	1	1	1
AC093827.3	ENSG00000251411	processed_pseudogene	-0.65	0.47	1	-0.52	0.921298	0	0.4	-0.12	0.45	1	-0.02	0.983609	0	0.5	0.3	0.45	1	0.33	0.61885	0	0.5	0	0	0	0	0	1	1	1	0	0	0	1	0	0	1	1	1	0	0	0	0	1	0	1	0	0
AC093827.4	ENSG00000284968	lncRNA	-0.09	0.17	1	-0.09	0.960145	0	3	0	0.17	1	0.01	0.984418	0	3.2	-0.07	0.17	1	-0.04	0.923859	0	3.3	2	2	3	3	4	5	3	3	4	2	2	3	2	3	3	5	6	2	2	3	2	4	2	3	3	4
AC093849.2	ENSG00000286039	lncRNA	0.06	0.11	1	0.05	0.960159	0	8.5	0.02	0.11	1	0.02	0.937316	0	8.3	-0.05	0.11	1	-0.06	0.797868	0	8.1	8	7	8	8	10	7	7	8	9	8	9	6	7	11	11	11	10	7	6	9	5	8	7	10	9	11
AC093890.1	ENSG00000249741	processed_pseudogene	-0.18	0.26	1	-0.11	0.961664	0	0.8	-0.06	0.26	1	-0.08	0.861358	0	0.8	0.24	0.25	1	0.25	0.506335	0	1	1	1	1	0	1	0	1	1	1	1	1	1	1	0	1	1	1	1	0	0	1	1	1	0	1	0
AC093908.1	ENSG00000280219	TEC	0.2	0.44	1	0.1	0.980744	0	0.2	0.06	0.44	1	-0.01	0.994789	0	0.2	0.08	0.44	1	-0.01	0.994391	0	0.4	0	0	0	0	0	0	0	0	1	1	0	0	1	1	0	0	0	0	0	0	0	0	0	1	0	0
AC093909.1	ENSG00000180015	processed_pseudogene	-0.27	0.33	1	-0.36	0.921298	0	0.5	0.45	0.32	0.644024	0.32	0.452161	0	0.7	0.32	0.32	0.976526	0.16	0.765922	0	0.5	1	1	1	1	1	1	0	0	0	0	0	1	1	1	1	1	2	0	0	1	0	0	1	1	1	1
AC093909.6	ENSG00000278974	TEC	0.01	0.1	1	0.01	0.997144	0	7.5	0.27	0.1	0.0950206	0.26	0.0637294	0	9.1	0.2	0.1	0.374533	0.19	0.21487	0	8.4	10	7	7	8	7	7	8	7	7	6	6	11	9	11	10	11	10	8	7	6	8	9	8	12	7	8
AC095057.3	ENSG00000260296	lncRNA	-0.11	0.36	1	-0.19	0.950861	0	0.4	-0.41	0.36	0.837158	-0.48	0.332654	0	0.4	-0.19	0.36	1	-0.27	0.633304	0	0.4	1	1	0	0	0	0	1	1	0	0	0	1	0	0	0	0	1	1	0	0	0	0	1	0	0	0
AC096642.1	ENSG00000277007	lncRNA	0.26	0.3	1	0.21	0.942926	0	0.8	-0.17	0.31	1	-0.21	0.678121	0	0.7	0.08	0.3	1	0.07	0.904383	0	0.7	1	0	1	1	1	1	1	1	1	0	0	1	0	1	1	0	1	0	1	1	1	1	1	1	1	1
AC096677.1	ENSG00000224536	lncRNA	0.11	0.31	1	0.15	0.959325	0	0.7	-0.04	0.31	1	-0.02	0.976062	0	0.7	0.21	0.3	1	0.17	0.757182	0	0.7	0	1	1	1	1	1	1	1	0	1	0	1	0	1	1	1	1	0	0	1	0	1	0	0	1	1
AC096733.2	ENSG00000273472	lncRNA	-0.02	0.31	1	0.04	0.991689	0	1.2	-0.57	0.31	0.391999	-0.59	0.188536	0	1.2	-0.45	0.31	0.6723	-0.42	0.365517	0	1.2	1	1	1	1	1	2	1	1	2	1	1	1	1	0	1	0	1	1	1	1	1	0	1	1	1	1
AC096887.1	ENSG00000272305	protein_coding	0.11	0.36	1	0.12	0.97108	0	0.4	-0.29	0.37	1	-0.27	0.629135	0	0.3	0.14	0.35	1	0.11	0.858032	0	0.5	0	0	0	0	0	0	1	1	0	0	1	1	0	0	0	0	0	1	0	0	0	0	1	0	1	0
AC096921.2	ENSG00000261468	lncRNA	-0.33	0.31	1	-0.22	0.947627	0	0.8	0.24	0.3	1	0.24	0.605803	0	1.2	0.39	0.3	0.756576	0.4	0.346139	0	1.3	0	1	1	1	1	1	1	1	1	1	0	1	1	1	1	2	2	1	1	1	1	1	0	0	1	1
AC096992.2	ENSG00000273486	lncRNA	-0.25	0.3	1	-0.21	0.946729	0	0.8	0.07	0.3	1	0.08	0.880167	0	0.9	-0.07	0.3	1	-0.12	0.834156	0	0.9	2	1	1	0	1	1	0	0	1	1	1	1	0	1	0	0	1	1	2	2	1	1	0	1	1	0
AC097359.2	ENSG00000270194	lncRNA	0.01	0.15	1	-0.01	0.997144	0	4.3	-0.11	0.15	1	-0.13	0.609262	0	4.3	-0.05	0.15	1	-0.05	0.88133	0	4.3	5	5	6	6	7	7	1	2	2	3	3	5	4	6	6	4	6	1	3	2	2	2	5	6	6	5
AC097376.3	ENSG00000273247	lncRNA	-0.04	0.21	1	-0.03	0.994153	0	2.1	-0.28	0.21	0.678158	-0.27	0.390883	0	2.1	-0.19	0.21	1	-0.15	0.695618	0	2.1	4	1	2	2	2	3	2	2	1	3	1	2	2	1	1	2	2	2	2	2	2	2	3	1	2	2
AC097382.3	ENSG00000287104	lncRNA	0.06	0.19	1	0.04	0.981033	0	2.8	0.19	0.19	0.898727	0.14	0.636435	0	2.9	-0.3	0.19	0.561046	-0.36	0.170243	0	2.7	6	5	4	3	4	3	1	1	1	1	1	4	5	5	3	3	5	1	1	2	2	1	5	5	4	3
AC097448.1	ENSG00000288066	lncRNA	-0.21	0.11	0.990975	-0.22	0.921298	0	6.5	-0.11	0.11	0.886604	-0.12	0.496104	0	6.5	-0.1	0.11	1	-0.1	0.576072	0	6.5	7	5	7	5	6	5	10	9	6	6	6	8	5	5	5	4	5	9	8	5	7	7	7	5	6	5
AC097634.1	ENSG00000270562	lncRNA	-0.66	0.4	1	-0.51	0.921298	0	0.7	-1.47	0.42	0.00821428	-1.3	0.00925623	1	0.7	-1.31	0.41	0.024212	-1.21	0.012971	1	0.7	1	0	1	1	0	0	0	1	1	2	1	0	0	0	0	0	0	0	1	0	0	0	0	0	1	1
AC098484.4	ENSG00000285728	lncRNA	-0.12	0.22	1	-0.08	0.972825	0	1.7	-0.1	0.22	1	-0.05	0.917338	0	1.7	-0.18	0.22	1	-0.22	0.565528	0	1.7	1	2	2	1	1	1	2	2	2	2	3	1	1	1	1	1	0	3	4	1	3	2	2	1	1	1
AC098487.1	ENSG00000248161	lncRNA	0.16	0.2	1	0.14	0.947086	0	2.7	-0.23	0.2	0.84874	-0.23	0.466204	0	2.5	-0.24	0.2	0.841068	-0.26	0.407872	0	2.5	2	2	3	3	4	3	2	2	2	2	2	1	2	3	3	3	2	2	1	2	1	1	0	3	3	5
AC098614.2	ENSG00000271943	transcribed_processed_pseudogene	0.1	0.1	1	0.09	0.941781	0	6	0.43	0.1	0.000431261	0.42	0.00128831	1	7.5	0.28	0.1	0.0591783	0.27	0.0453891	0	6.9	9	14	6	5	5	5	3	4	5	4	4	10	18	7	6	8	6	5	5	7	5	6	9	15	6	6
AC098850.3	ENSG00000266302	protein_coding	-0.13	0.68	1	-0.26	0.961213	0	0.5	-0.2	0.68	1	-0.21	0.840542	0	0.5	0.07	0.68	1	0.01	0.995788	0	0.5	0	0	0	0	0	0	1	1	1	2	1	0	0	0	0	0	0	1	1	1	2	0	0	0	0	0
AC099066.2	ENSG00000227496	lncRNA	0.07	0.29	1	0.05	0.990341	0	1.1	0.28	0.29	0.946968	0.29	0.525892	0	1.3	0.1	0.29	1	0.08	0.889317	0	1.1	1	2	1	1	1	1	1	1	2	1	0	1	2	1	2	1	2	1	1	1	1	1	0	4	1	2
AC099336.2	ENSG00000236439	processed_pseudogene	-0.27	0.26	1	-0.33	0.921298	0	1.5	-0.03	0.26	1	-0.14	0.756533	0	1.5	-0.26	0.26	0.979698	-0.38	0.355978	0	1.5	6	2	1	1	1	1	1	1	1	1	1	2	2	2	2	2	1	1	1	1	1	1	2	5	1	1
AC099343.2	ENSG00000270426	lncRNA	-0.51	0.32	1	-0.45	0.921298	0	0.5	-0.14	0.31	1	-0.14	0.797476	0	0.5	-0.33	0.32	0.961788	-0.3	0.540419	0	0.5	1	0	0	0	1	1	0	0	0	1	1	0	1	0	0	1	1	0	1	0	0	0	0	1	0	0
AC099343.3	ENSG00000271646	lncRNA	0.1	0.19	1	0.08	0.962831	0	2.2	-0.15	0.19	1	-0.16	0.607621	0	2.2	-0.13	0.19	1	-0.13	0.713801	0	2.2	3	2	2	2	2	2	2	3	3	2	1	2	2	2	2	1	2	2	2	1	1	3	2	4	2	2
AC099548.2	ENSG00000253882	transcribed_unprocessed_pseudogene	0.09	0.17	1	0.05	0.97446	0	3.6	-0.21	0.17	0.786121	-0.23	0.363385	0	3.5	-0.24	0.17	0.707739	-0.22	0.404205	0	3.5	4	3	2	3	2	3	5	7	3	3	4	2	2	3	2	2	4	4	4	3	3	3	2	3	2	4
AC099560.2	ENSG00000234287	processed_pseudogene	0.02	0.21	1	-0.04	0.986025	0	2.9	-0.02	0.21	1	-0.08	0.841162	0	2.9	-0.48	0.21	0.205153	-0.55	0.0810073	0	2.9	10	3	3	2	2	2	3	2	2	1	2	4	3	3	4	3	3	1	2	2	2	3	2	8	3	3
AC099677.1	ENSG00000230953	processed_pseudogene	-0.37	0.44	1	-0.39	0.938267	0	0.5	-0.8	0.45	0.423222	-0.75	0.20888	0	0.5	0.28	0.43	1	0.14	0.841171	0	0.7	0	0	0	1	0	1	1	1	1	1	0	0	0	0	0	0	1	1	1	0	0	0	1	0	1	0
AC099778.1	ENSG00000260236	lncRNA	0.3	0.19	1	0.28	0.921298	0	2.1	0.15	0.2	1	0.13	0.694892	0	2	-0.07	0.2	1	-0.08	0.838563	0	1.7	2	2	2	2	2	2	2	2	1	1	1	2	3	2	1	2	2	2	3	2	2	1	2	2	3	2
AC099850.1	ENSG00000224738	lncRNA	-0.48	0.25	1	-0.43	0.921298	0	0.8	-0.09	0.25	1	-0.06	0.901748	0	0.9	-0.17	0.25	1	-0.15	0.731768	0	0.8	1	1	1	1	1	1	1	0	1	0	1	2	1	1	0	1	1	0	1	1	1	1	1	1	1	1
AC100788.2	ENSG00000279339	TEC	0.19	0.46	1	0.26	0.947627	0	0.5	-0.89	0.48	0.369605	-0.77	0.236166	0	0.5	-0.42	0.46	1	-0.32	0.674816	0	0.5	1	0	1	1	0	0	1	1	0	1	0	1	0	1	0	1	1	0	0	0	0	0	1	1	1	1
AC100810.1	ENSG00000253982	lncRNA	0.14	0.11	1	0.13	0.921298	0	26.2	0	0.11	1	0	0.992759	0	23.7	-0.11	0.11	0.98569	-0.11	0.565116	0	22.7	40	35	30	24	30	27	12	12	14	14	12	44	41	34	16	33	32	12	13	15	11	10	32	60	35	30
AC100810.3	ENSG00000282021	lncRNA	0.16	0.5	1	0.19	0.956461	0	0.4	-0.22	0.51	1	-0.48	0.434494	0	0.3	-0.61	0.53	0.869131	-0.71	0.226588	0	0.3	0	0	0	0	0	0	1	0	1	1	0	0	0	0	0	0	0	0	1	1	0	0	0	0	0	0
AC100814.1	ENSG00000272010	lncRNA	-0.24	0.28	1	-0.23	0.941694	0	1	0.06	0.27	1	0.05	0.929774	0	1.1	-0.15	0.27	1	-0.15	0.77224	0	1	1	1	1	2	1	0	1	1	1	1	1	1	1	1	1	1	1	1	2	1	1	1	1	2	1	1
AC100821.1	ENSG00000253667	processed_pseudogene	-0.03	0.46	1	0.06	0.990033	0	0.4	-0.14	0.46	1	0	0.999202	0	0.4	-0.64	0.47	0.734389	-0.63	0.33158	0	0.4	0	0	1	1	0	0	0	1	0	1	0	0	0	0	0	0	0	0	1	1	0	0	0	0	1	0
AC100861.1	ENSG00000246582	lncRNA	0.25	0.32	1	0.27	0.941694	0	0.6	0.4	0.32	0.752389	0.5	0.234454	0	0.5	0.04	0.32	1	0.1	0.874092	0	0.5	0	0	1	0	1	0	0	0	0	1	1	0	1	1	1	1	1	0	0	0	0	1	0	1	0	1
AC102945.2	ENSG00000279041	TEC	-0.11	0.23	1	-0.11	0.960145	0	2.3	-0.71	0.24	0.0373396	-0.67	0.0307118	1	2.3	-0.29	0.23	0.8322	-0.32	0.348904	0	2.3	1	1	1	2	2	2	2	3	3	5	3	1	0	1	1	1	1	1	3	2	2	3	2	0	1	2
AC102953.2	ENSG00000273230	lncRNA	-0.05	0.14	1	-0.05	0.973517	0	6.5	-0.23	0.15	0.527107	-0.24	0.251793	0	6.5	-0.21	0.14	0.675526	-0.2	0.367344	0	6.5	10	8	8	6	6	5	5	6	7	6	5	10	5	7	5	4	6	3	8	4	4	6	12	6	8	6
AC103591.4	ENSG00000285928	lncRNA	0.06	0.19	1	0.02	0.994153	0	2.2	0.31	0.19	0.4958	0.25	0.367388	0	2.6	0.19	0.19	0.951492	0.17	0.606172	0	2.5	4	4	2	2	2	2	2	1	1	2	2	2	3	3	2	4	3	2	2	2	3	3	2	4	2	2
AC103706.1	ENSG00000261220	lncRNA	0.1	0.2	1	0.1	0.955694	0	3.6	-0.14	0.2	1	-0.19	0.538774	0	3.2	-0.49	0.2	0.145302	-0.53	0.0478313	0	3.2	1	2	2	2	2	2	8	5	5	4	2	1	2	2	2	3	2	5	4	4	3	3	1	2	2	3
AC103810.2	ENSG00000265218	lncRNA	-0.26	0.34	1	-0.3	0.931065	0	0.6	-0.82	0.36	0.178486	-0.81	0.045276	0	0.6	-0.38	0.34	0.89787	-0.33	0.450982	0	0.6	1	0	0	0	0	1	1	1	1	1	1	0	0	0	0	0	0	1	0	1	0	1	1	0	0	0
AC103810.3	ENSG00000265982	unprocessed_pseudogene	-0.1	0.31	1	-0.09	0.978904	0	0.8	0.55	0.3	0.39794	0.5	0.220585	0	1	0.5	0.3	0.533392	0.47	0.262452	0	0.8	1	1	1	1	2	1	1	0	1	0	0	1	1	1	1	2	1	1	1	1	0	1	1	0	1	1
AC103810.5	ENSG00000266644	lncRNA	0.32	0.31	1	0.2	0.941968	0	0.5	-0.24	0.32	1	-0.31	0.456266	0	0.5	0.28	0.31	1	0.18	0.701224	0	0.5	1	0	0	0	0	0	1	1	1	1	0	0	0	0	0	0	0	1	0	1	1	0	0	0	0	0
AC103858.3	ENSG00000286488	lncRNA	0.21	0.31	1	0.25	0.938424	0	0.9	-0.31	0.32	0.93407	-0.1	0.848412	0	0.8	-0.65	0.32	0.323383	-0.58	0.160847	0	0.8	0	1	0	1	1	1	0	1	1	2	1	0	0	0	0	0	0	1	1	2	2	2	1	0	0	1
AC104109.2	ENSG00000270177	lncRNA	-0.04	0.51	1	-0.07	0.990033	0	0.5	-0.34	0.51	1	-0.31	0.67492	0	0.4	-0.41	0.51	1	-0.4	0.593927	0	0.4	0	0	0	0	1	0	0	1	1	0	1	1	0	0	0	0	1	0	0	0	1	1	0	1	0	1
AC104118.1	ENSG00000271862	lncRNA	-0.05	0.35	1	0.04	0.994153	0	0.5	0.14	0.35	1	0.19	0.741247	0	0.5	0.38	0.34	0.904661	0.36	0.487756	0	0.8	0	0	1	0	0	1	1	0	0	1	1	0	0	0	1	1	1	1	1	0	0	0	1	0	0	0
AC104335.2	ENSG00000286216	lncRNA	-0.07	0.38	1	-0.09	0.979916	0	0.3	-0.62	0.39	0.534848	-0.66	0.227302	0	0.3	-0.08	0.38	1	-0.04	0.961308	0	0.5	0	0	1	0	0	0	0	0	0	1	1	1	0	0	0	0	0	0	0	0	0	0	0	0	0	0
AC104447.1	ENSG00000280173	TEC	0.11	0.43	1	0.19	0.962831	0	0.7	-0.19	0.44	1	0.12	0.886565	0	0.7	0.23	0.43	1	0.36	0.603578	0	0.7	0	0	0	1	1	0	0	1	0	1	1	1	0	2	0	0	0	1	1	2	1	0	1	0	1	1
AC104461.1	ENSG00000230623	lncRNA	0.63	0.41	1	0.41	0.921298	0	0.8	-0.02	0.42	1	-0.02	0.970766	0	0.7	-0.24	0.43	1	-0.03	0.971066	0	0.6	2	3	1	0	1	0	0	0	0	0	0	1	3	1	1	0	1	0	0	0	0	1	2	3	1	1
AC104472.4	ENSG00000286585	lncRNA	0.07	0.43	1	0.06	0.990089	0	0.4	-0.03	0.43	1	-0.01	0.987642	0	0.4	-0.25	0.43	1	-0.34	0.63362	0	0.4	1	1	0	0	1	0	0	0	0	1	0	0	1	0	0	0	1	0	0	0	0	1	0	1	0	0
AC104532.2	ENSG00000267571	lncRNA	0.14	0.23	1	0.11	0.960145	0	1.1	0.05	0.23	1	0.09	0.83659	0	1.3	-0.26	0.24	0.898164	-0.25	0.507869	0	1.1	2	1	1	1	1	1	1	1	1	1	1	2	1	1	1	1	1	2	3	0	1	1	2	0	1	1
AC104563.1	ENSG00000240036	processed_pseudogene	0.09	0.23	1	0.04	0.985177	0	2.2	-0.1	0.24	1	-0.14	0.745867	0	2.2	-0.25	0.24	0.956503	-0.3	0.43805	0	2.2	5	2	2	2	2	1	3	2	2	1	2	2	2	2	3	2	2	1	1	1	2	2	2	3	2	2
AC104581.4	ENSG00000280046	TEC	0.08	0.25	1	0.1	0.965541	0	1	-0.35	0.26	0.685088	-0.32	0.39799	0	0.9	-0.15	0.26	1	-0.13	0.778722	0	1	1	0	1	1	1	1	1	1	1	1	1	1	0	0	0	1	1	1	2	1	1	0	1	0	1	1
AC104653.1	ENSG00000228857	lncRNA	0.6	0.37	1	0.58	0.921298	0	0.6	-0.39	0.39	0.924951	-0.17	0.790154	0	0.3	-0.68	0.4	0.49017	-0.62	0.246812	0	0.3	1	1	0	0	0	0	0	0	0	0	1	1	2	0	0	0	0	0	0	0	0	0	1	2	0	1
AC104695.2	ENSG00000270210	lncRNA	-1.35	0.52	0.327805	-1.34	0.921298	0	0.1	0.51	0.46	0.849498	0.49	0.39909	0	0.5	0.34	0.46	1	0.27	0.715214	0	0.4	1	0	0	0	0	0	0	0	0	0	0	0	1	1	0	0	1	1	1	1	0	0	0	0	0	0
AC104794.3	ENSG00000260077	lncRNA	0.26	0.14	1	0.23	0.921298	0	5.5	-0.36	0.14	0.115609	-0.36	0.0635561	0	5	-0.28	0.14	0.345992	-0.3	0.143368	0	5	8	12	4	4	7	5	1	2	4	3	5	6	7	4	3	5	5	1	1	4	2	3	10	8	6	5
AC104825.1	ENSG00000251615	lncRNA	-0.01	0.14	1	-0.03	0.985253	0	5.7	-0.25	0.14	0.444925	-0.26	0.222013	0	5.7	-0.22	0.14	0.616698	-0.22	0.320038	0	5.7	11	5	4	3	4	3	6	5	6	9	7	7	4	4	4	2	3	6	8	5	4	6	9	5	4	4
AC105020.1	ENSG00000203392	lncRNA	0.06	0.17	1	0.07	0.965299	0	2.4	-0.37	0.17	0.218191	-0.37	0.127725	0	2.4	-0.17	0.17	0.952285	-0.16	0.587567	0	2.4	3	2	2	3	4	3	2	2	1	2	2	2	1	2	2	2	2	2	2	1	1	1	3	1	2	4
AC105020.6	ENSG00000275454	lncRNA	-0.09	0.4	1	-0.08	0.983843	0	0.5	-0.02	0.4	1	0.11	0.876253	0	0.6	-0.08	0.4	1	-0.08	0.922649	0	0.5	0	1	1	0	0	1	1	0	1	0	1	0	0	1	0	1	1	1	0	2	0	1	1	1	1	0
AC105052.1	ENSG00000205236	protein_coding	0.02	0.34	1	-0.09	0.977756	0	0.9	-0.06	0.34	1	-0.04	0.954159	0	0.9	-0.12	0.34	1	0.02	0.981689	0	0.9	1	0	1	2	1	1	1	1	1	1	0	0	0	2	0	1	1	0	2	1	1	1	0	1	1	1
AC105052.4	ENSG00000279168	lncRNA	0.29	0.24	1	0.3	0.921298	0	1.5	0	0.25	1	-0.11	0.796346	0	1.2	-0.12	0.25	1	-0.12	0.792595	0	1.2	3	2	1	1	1	1	1	1	0	1	1	2	1	1	1	1	1	1	1	1	1	0	3	3	2	1
AC105206.2	ENSG00000254064	lncRNA	0.12	0.2	1	0.13	0.948606	0	1.1	0.07	0.2	1	0.07	0.846133	0	1.1	0.34	0.2	0.474494	0.33	0.220958	0	1.2	1	1	1	1	1	1	1	2	1	1	1	1	1	1	1	1	1	1	1	1	1	1	1	1	1	1
AC105233.4	ENSG00000284606	lncRNA	0.28	0.38	1	0.26	0.94311	0	0.5	0.43	0.38	0.83329	0.32	0.559303	0	0.6	-0.5	0.39	0.802703	-0.47	0.444756	0	0.5	0	1	0	0	1	1	1	1	0	1	0	1	1	0	0	1	1	0	0	1	1	1	0	1	1	1
AC105285.1	ENSG00000245213	lncRNA	0.23	0.19	1	0.23	0.921298	0	2	-0.12	0.2	1	-0.13	0.717859	0	1.7	-0.2	0.2	0.985861	-0.18	0.595698	0	1.7	2	1	1	1	1	2	2	3	1	2	3	2	2	2	1	2	1	1	1	1	2	2	3	2	1	2
AC105345.1	ENSG00000205959	lncRNA	0.25	0.36	1	0.27	0.941968	0	0.4	0.18	0.36	1	0.19	0.754477	0	0.4	-0.33	0.37	1	-0.29	0.654337	0	0.4	1	0	1	0	0	1	0	1	0	0	0	1	1	0	0	0	0	0	0	1	0	1	1	1	0	1
AC105383.1	ENSG00000250241	lncRNA	-0.07	0.42	1	-0.28	0.941968	0	0.5	-0.32	0.43	1	-0.09	0.891316	0	0.7	0.45	0.41	0.904197	0.15	0.809895	0	0.6	1	3	2	0	0	0	0	0	0	0	0	2	3	1	1	0	1	0	0	0	0	0	1	2	1	1
AC105384.1	ENSG00000249706	lncRNA	-0.6	0.42	1	-0.27	0.947627	0	0.4	0.55	0.39	0.647273	0.58	0.238926	0	0.5	0.44	0.39	0.904031	0.54	0.290801	0	0.5	0	0	1	0	1	1	0	0	0	1	0	1	0	1	1	1	1	0	1	0	0	0	0	0	1	1
AC105749.1	ENSG00000281100	TEC	0.43	0.39	1	0.26	0.941968	0	0.4	-0.28	0.42	1	-0.34	0.582267	0	0.2	0.04	0.4	1	0.12	0.860805	0	0.3	0	0	0	0	0	0	1	1	0	0	0	0	0	0	0	0	0	1	0	0	1	0	0	0	0	0
AC105942.1	ENSG00000235501	lncRNA	0.04	0.11	1	0.03	0.977981	0	5.8	-0.26	0.11	0.193824	-0.26	0.109515	0	5.7	-0.11	0.11	1	-0.11	0.559594	0	5.7	7	7	6	6	9	8	4	3	3	4	6	7	5	5	4	7	7	3	3	2	3	5	7	7	7	5
AC106782.1	ENSG00000258130	transcribed_unprocessed_pseudogene	0.36	0.22	1	0.36	0.921298	0	2.4	0.73	0.22	0.0135347	0.74	0.00737132	1	2.8	0.7	0.22	0.023203	0.7	0.0122268	1	2.7	3	2	1	1	1	1	4	3	2	1	1	4	3	1	1	2	1	5	3	4	3	4	3	4	1	2
AC106786.1	ENSG00000223652	lncRNA	0.14	0.36	1	0.13	0.964071	0	1	-0.93	0.38	0.123467	-0.68	0.126144	0	1	-0.45	0.36	0.822473	-0.39	0.420074	0	1	3	3	1	1	0	0	0	0	0	1	2	3	2	1	1	0	0	0	0	0	0	0	4	2	1	1
AC106791.1	ENSG00000250159	lncRNA	-0.14	0.3	1	-0.09	0.97446	0	0.5	0.02	0.3	1	0.02	0.965684	0	0.6	-0.51	0.31	0.538879	-0.55	0.199091	0	0.5	0	0	1	0	0	1	0	1	1	1	1	0	0	1	1	1	0	1	1	0	1	1	0	0	1	0
AC106795.1	ENSG00000170089	transcribed_unprocessed_pseudogene	-0.06	0.12	1	-0.07	0.950861	0	14.4	0.23	0.11	0.279558	0.23	0.155719	0	16.9	-0.05	0.12	1	-0.05	0.825693	0	14.4	9	11	13	15	14	16	16	17	13	15	19	12	11	19	13	20	20	16	18	15	19	23	10	14	15	16
AC106795.2	ENSG00000249684	lncRNA	0.63	0.53	1	0.52	0.921703	0	0.4	0.96	0.52	0.389464	0.71	0.270926	0	0.4	0.27	0.54	1	0.22	0.819788	0	0.3	1	1	0	0	0	0	0	0	0	0	0	0	1	1	1	0	0	0	0	0	1	0	0	1	1	1
AC106820.4	ENSG00000260293	lncRNA	0.12	0.21	1	0.13	0.947627	0	2.2	-0.63	0.21	0.0432761	-0.57	0.0397161	1	1.8	-0.84	0.22	0.0023675	-0.79	0.00408004	1	1.8	4	3	1	2	2	1	1	2	1	2	1	4	2	1	1	1	1	2	1	0	1	1	6	2	2	2
AC106897.1	ENSG00000249679	lncRNA	0.11	0.35	1	0.23	0.946479	0	0.5	0.41	0.34	0.795864	0.44	0.338782	0	0.9	0.03	0.35	1	0.09	0.890322	0	0.6	1	1	1	1	1	1	0	0	0	0	0	1	2	1	0	1	1	0	1	1	0	2	1	2	0	1
AC107021.2	ENSG00000261051	lncRNA	-0.27	0.2	1	-0.25	0.921298	0	1.9	-0.58	0.21	0.0576223	-0.57	0.0313899	0	1.9	-0.27	0.2	0.754156	-0.24	0.426808	0	1.9	0	1	2	3	3	3	2	3	1	2	1	0	0	1	2	2	2	1	1	1	1	1	0	1	2	2
AC107027.3	ENSG00000261167	lncRNA	0.02	0.25	1	0.01	0.997144	0	1.4	-0.25	0.26	0.943228	-0.25	0.528292	0	1.4	-0.29	0.26	0.875528	-0.31	0.445434	0	1.4	1	1	1	1	2	2	2	1	1	2	1	1	1	1	1	1	0	1	2	1	2	2	1	1	1	1
AC107068.1	ENSG00000259959	lncRNA	-0.03	0.21	1	-0.08	0.967985	0	1.5	-0.23	0.21	0.869379	-0.23	0.479376	0	1.5	0.01	0.21	1	-0.01	0.985734	0	1.5	2	1	1	2	1	1	2	1	2	2	1	2	2	1	1	1	1	1	2	2	1	1	1	2	1	1
AC107214.1	ENSG00000232648	lncRNA	-0.5	0.3	1	-0.49	0.921298	0	0.5	-0.34	0.3	0.839463	-0.34	0.401075	0	0.5	-0.49	0.3	0.540004	-0.49	0.211292	0	0.5	1	0	0	1	0	1	1	0	1	0	0	1	0	1	0	1	1	0	0	1	1	0	0	0	1	0
AC107223.1	ENSG00000251600	lncRNA	0.06	0.45	1	0.09	0.98285	0	0.5	-0.24	0.45	1	-0.18	0.812564	0	0.5	-0.54	0.46	0.852087	-0.44	0.531426	0	0.5	1	0	0	0	0	1	0	1	1	0	1	1	1	0	0	1	1	0	1	0	0	0	0	0	0	0
AC107294.2	ENSG00000272970	lncRNA	0.23	0.33	1	0.15	0.950861	0	1.8	-1.79	0.36	3.42053e-05	-1.94	6.44153e-06	1	1.8	-1.59	0.35	0.00027332	-1.53	6.77144e-05	1	1.8	2	1	1	1	0	0	1	2	1	7	4	0	1	0	0	0	0	0	0	0	1	1	2	1	1	1
AC107375.1	ENSG00000259891	lncRNA	0.1	0.22	1	0.08	0.972892	0	1.8	0.14	0.22	1	0.14	0.722381	0	1.8	0.21	0.22	1	0.18	0.651151	0	1.8	3	2	1	1	1	3	2	2	1	1	2	2	2	1	2	1	2	2	3	2	1	2	3	1	2	2
AC107871.1	ENSG00000260007	protein_coding	-0.09	0.52	1	-0.19	0.965701	0	0.4	-0.15	0.52	1	-0.16	0.856793	0	0.4	-0.22	0.52	1	-0.22	0.811383	0	0.4	0	0	0	0	1	1	0	0	1	0	1	0	0	0	0	0	0	0	1	1	0	0	1	0	0	1
AC107884.1	ENSG00000251364	lncRNA	0.13	0.24	1	0.04	0.985009	0	2.5	-0.5	0.24	0.273308	-0.53	0.0935928	0	2.5	-0.41	0.24	0.486071	-0.4	0.219884	0	2.5	3	2	4	3	4	5	1	1	2	2	1	2	1	3	2	4	2	1	1	1	2	1	3	1	3	4
AC107952.2	ENSG00000272343	lncRNA	-0.21	0.38	1	-0.13	0.970685	0	0.5	-0.02	0.38	1	-0.04	0.952569	0	0.5	-0.6	0.39	0.609782	-0.48	0.384741	0	0.5	1	1	1	0	0	1	0	1	0	0	0	1	1	0	0	1	0	0	0	0	0	0	0	2	0	0
AC107959.1	ENSG00000245025	lncRNA	0.05	0.3	1	0.16	0.954479	0	0.9	0.09	0.3	1	0.15	0.773057	0	1	0.01	0.3	1	0.05	0.93881	0	1	1	1	0	1	1	1	1	1	1	1	1	1	1	2	1	0	1	1	1	1	1	1	1	0	1	1
AC107959.3	ENSG00000253616	lncRNA	-0.35	0.34	1	-0.33	0.931065	0	0.6	-0.51	0.35	0.607467	-0.53	0.250689	0	0.6	0.14	0.33	1	0.06	0.916338	0	0.6	0	0	0	1	1	1	0	1	1	1	1	0	0	1	1	0	1	1	0	0	0	0	0	0	1	1
AC107959.4	ENSG00000284948	lncRNA	0.51	0.46	1	0.5	0.921298	0	1	0.04	0.46	1	0.21	0.78762	0	0.7	-0.01	0.46	1	0.06	0.946635	0	0.6	0	0	0	0	1	1	1	1	1	1	1	0	2	1	1	1	2	0	0	0	0	1	0	3	0	2
AC107983.1	ENSG00000227077	processed_pseudogene	0.1	0.28	1	0.07	0.979916	0	1.1	-0.2	0.28	1	-0.15	0.749566	0	1.1	-0.13	0.28	1	-0.11	0.8356	0	1.1	2	1	1	1	1	1	1	1	1	1	1	1	1	2	2	1	1	1	0	0	0	1	1	2	1	2
AC108010.1	ENSG00000242588	lncRNA	0	0.26	1	0	0.998756	0	2	-0.29	0.27	0.853943	-0.25	0.556633	0	2	0.03	0.26	1	0.04	0.943568	0	2.2	2	1	2	3	2	3	3	2	1	2	1	1	0	2	2	2	2	1	3	4	2	0	3	1	2	1
AC108047.1	ENSG00000233654	lncRNA	0.28	0.39	1	0.32	0.938649	0	0.5	-0.33	0.4	1	-0.31	0.607772	0	0.5	-0.12	0.39	1	-0.22	0.753376	0	0.5	1	1	1	0	0	0	1	1	0	1	0	0	1	0	0	0	0	0	0	1	1	1	1	2	0	0
AC108058.1	ENSG00000238273	lncRNA	0.17	0.22	1	0.16	0.94311	0	2.4	-0.21	0.22	0.949095	-0.21	0.554927	0	2.1	0.19	0.22	1	0.19	0.588781	0	2.1	1	1	1	2	3	2	3	3	2	3	2	2	0	1	1	1	2	3	4	2	1	1	2	1	2	2
AC108448.3	ENSG00000285644	lncRNA	-0.53	0.45	1	-0.32	0.941968	0	0.4	-0.72	0.46	0.54063	-0.51	0.399231	0	0.4	-0.72	0.45	0.57083	-0.44	0.489136	0	0.4	0	0	1	0	1	1	0	0	1	0	0	0	0	0	1	1	0	0	0	0	0	0	0	0	1	0
AC108449.2	ENSG00000259366	lncRNA	-0.36	0.45	1	-0.27	0.947627	0	0.5	-0.5	0.45	0.852652	-0.45	0.482478	0	0.5	-0.61	0.45	0.741152	-0.51	0.434776	0	0.5	0	0	0	1	1	1	0	0	1	2	0	0	0	0	0	0	0	1	0	1	0	0	1	0	1	0
AC108463.1	ENSG00000227992	processed_pseudogene	-0.02	0.31	1	-0.19	0.947627	0	0.8	0.32	0.31	0.902681	0.25	0.577397	0	1.1	0.29	0.31	1	0.24	0.608139	0	0.8	0	0	0	0	1	1	1	2	2	1	1	1	0	1	1	0	1	1	2	2	1	2	0	0	1	1
AC108463.3	ENSG00000271590	lncRNA	-0.62	0.39	1	-0.66	0.921298	0	0.4	-1.06	0.41	0.0965477	-1.05	0.0263674	0	0.4	0.13	0.37	1	0.08	0.890641	0	0.5	0	0	0	0	1	0	0	1	1	0	1	0	0	0	0	0	0	0	1	1	0	0	0	0	0	0
AC108471.2	ENSG00000255458	lncRNA	-0.26	0.42	1	-0.31	0.941747	0	0.5	0.14	0.41	1	-0.12	0.860606	0	0.6	-0.43	0.42	0.970784	-0.52	0.354427	0	0.4	1	2	0	0	0	1	0	0	0	0	0	1	1	1	0	1	0	0	0	1	1	1	1	1	1	1
AC108488.3	ENSG00000287126	lncRNA	0.28	0.19	1	0.28	0.921298	0	2.5	-0.15	0.2	1	-0.1	0.770687	0	2.1	-0.02	0.19	1	-0.02	0.963843	0	2.1	4	3	2	1	1	2	2	1	2	3	2	4	3	2	1	1	1	3	2	3	1	1	3	3	3	1
AC108519.1	ENSG00000288075	lncRNA	0.48	0.38	1	0.39	0.921298	0	0.5	0.08	0.39	1	-0.12	0.845442	0	0.5	-0.18	0.4	1	-0.17	0.788437	0	0.5	0	0	0	0	0	0	1	1	1	1	1	0	0	0	0	0	0	1	1	0	1	1	0	0	0	0
AC108673.2	ENSG00000273174	lncRNA	-0.13	0.35	1	-0.17	0.959325	0	0.5	0.39	0.34	0.811915	0.31	0.512694	0	0.5	0.01	0.34	1	-0.03	0.969972	0	0.5	1	1	1	1	0	0	1	0	0	0	0	1	1	1	0	0	0	1	1	0	0	1	0	1	0	1
AC108676.1	ENSG00000244675	lncRNA	0.15	0.32	1	0.13	0.964071	0	0.9	0.16	0.32	1	0.12	0.824282	0	0.9	-0.41	0.33	0.805036	-0.4	0.436152	0	0.9	0	1	1	1	1	1	1	1	1	1	1	1	0	1	1	1	1	1	1	0	1	0	0	1	1	1
AC108690.1	ENSG00000286329	lncRNA	0.32	0.44	1	0.01	0.997144	0	0.5	-0.2	0.46	1	-0.35	0.515293	0	0.5	-0.5	0.46	0.915533	-0.62	0.234403	0	0.5	0	0	1	2	2	1	0	0	0	0	0	0	0	1	1	1	1	0	0	0	0	0	0	0	1	1
AC108704.2	ENSG00000279500	TEC	-0.37	0.38	1	-0.34	0.938424	0	0.5	-0.55	0.38	0.627259	-0.44	0.421244	0	0.5	-0.16	0.37	1	-0.12	0.864497	0	0.5	1	0	0	1	1	1	0	1	1	0	0	0	0	0	0	0	1	0	1	1	1	0	1	0	1	0
AC109322.1	ENSG00000255224	lncRNA	-0.32	0.29	1	-0.33	0.921298	0	1.5	0.2	0.28	1	0.14	0.766332	0	1.6	-0.24	0.28	1	-0.28	0.543896	0	1.5	2	1	2	3	2	1	2	1	1	1	1	1	2	1	2	2	2	1	3	1	1	2	1	2	2	1
AC109347.1	ENSG00000260526	lncRNA	0.13	0.26	1	0.09	0.971476	0	1	-0.16	0.27	1	-0.22	0.601032	0	1	-0.2	0.27	1	-0.19	0.685423	0	1	1	2	1	1	1	1	1	1	1	1	0	1	1	1	0	1	1	1	1	1	1	1	1	1	1	1
AC109460.1	ENSG00000260367	lncRNA	-0.5	0.34	1	-0.45	0.921298	0	0.5	-0.43	0.34	0.758325	-0.38	0.4005	0	0.5	-0.43	0.34	0.810274	-0.42	0.351929	0	0.5	0	1	0	1	1	1	0	1	1	0	0	0	0	0	0	0	1	0	1	0	0	1	0	0	0	0
AC109460.2	ENSG00000260853	lncRNA	-0.21	0.14	1	-0.22	0.921298	0	4.5	-0.12	0.14	0.989399	-0.12	0.610203	0	4.5	-0.09	0.14	1	-0.09	0.726558	0	4.5	4	4	3	4	4	5	6	6	6	4	4	3	2	3	4	3	3	9	6	4	5	4	4	3	4	3
AC109460.3	ENSG00000261067	lncRNA	-0.33	0.3	1	-0.33	0.921298	0	1	-0.31	0.3	0.890054	-0.3	0.484277	0	1	-0.66	0.3	0.231761	-0.65	0.094409	0	1	1	1	1	1	1	1	0	1	1	1	2	1	1	0	1	1	1	1	1	1	0	1	2	0	1	1
AC109466.1	ENSG00000241956	lncRNA	-0.11	0.63	1	-0.08	0.990274	0	0.4	0.82	0.61	0.686356	0.54	0.463536	0	0.4	0.84	0.61	0.720469	0.57	0.460004	0	0.4	1	1	1	1	0	0	0	0	0	0	0	1	1	2	0	0	0	0	0	0	0	0	0	0	1	1
AC109587.1	ENSG00000244513	lncRNA	0.18	0.27	1	0.19	0.94311	0	1.4	-0.12	0.27	1	-0.09	0.856741	0	1.3	-0.12	0.27	1	-0.09	0.86512	0	1.3	2	1	1	2	1	1	1	2	1	2	0	1	1	1	1	1	1	1	1	2	0	1	1	2	1	1
AC110048.2	ENSG00000277152	lncRNA	-0.35	0.37	1	-0.34	0.938267	0	0.7	-0.44	0.37	0.802445	-0.41	0.437686	0	0.7	-0.04	0.36	1	-0.08	0.908119	0	0.7	1	1	0	1	0	1	1	1	0	1	1	0	0	1	1	0	0	0	1	1	1	0	1	0	1	1
AC110079.1	ENSG00000260404	transcribed_unprocessed_pseudogene	-0.07	0.2	1	-0.1	0.960145	0	6.8	-0.27	0.2	0.688789	-0.25	0.425283	0	6.8	0.06	0.2	1	0.01	0.989889	0	6.8	1	2	6	9	9	9	8	8	7	9	7	2	1	5	4	4	7	12	11	7	5	5	5	1	7	6
AC110285.2	ENSG00000262877	lncRNA	-0.36	0.21	1	-0.4	0.921298	0	2.9	-0.52	0.21	0.120037	-0.53	0.0480845	0	2.9	-0.39	0.2	0.365597	-0.41	0.130909	0	2.9	6	4	3	3	4	4	2	1	2	2	1	4	2	3	2	3	2	1	2	1	1	1	3	2	2	3
AC110285.6	ENSG00000279692	TEC	-0.22	0.48	1	-0.05	0.994153	0	0.4	0.11	0.47	1	0.02	0.979053	0	0.4	0.42	0.46	1	0.49	0.433131	0	0.6	0	1	0	1	0	1	0	0	0	1	0	1	1	0	0	0	0	0	1	0	0	1	0	2	1	0
AC110597.1	ENSG00000260578	lncRNA	-0.07	0.18	1	-0.07	0.965701	0	3.3	0.06	0.18	1	0.05	0.884892	0	3.4	0.11	0.18	1	0.13	0.69873	0	3.8	3	4	3	5	5	5	2	3	2	2	2	1	2	4	5	5	6	2	4	2	4	2	3	3	3	3
AC110611.1	ENSG00000286599	lncRNA	-0.34	0.34	1	-0.31	0.938267	0	0.9	0.52	0.32	0.521311	0.5	0.212772	0	1.1	0.3	0.33	1	0.3	0.537766	0	0.9	2	2	1	1	1	1	0	1	1	0	0	2	3	1	1	1	2	0	1	1	0	0	1	1	1	1
AC110611.2	ENSG00000287382	lncRNA	0.1	0.29	1	0.36	0.921298	0	1.7	0.59	0.28	0.255327	0.74	0.0129814	0	2.1	0.49	0.28	0.468953	0.65	0.0355199	0	2.1	2	3	2	1	2	2	0	0	0	1	0	4	6	3	3	3	3	1	0	0	0	0	3	7	2	2
AC110994.3	ENSG00000282978	processed_pseudogene	-0.5	0.39	1	-0.46	0.921298	0	0.5	-0.28	0.39	1	-0.29	0.593155	0	0.5	-0.27	0.38	1	-0.31	0.593113	0	0.5	1	0	1	1	1	0	0	1	0	0	0	0	0	0	1	0	1	0	0	0	0	0	0	0	1	0
AC111170.4	ENSG00000279801	TEC	-0.61	0.45	1	-0.72	0.921298	0	0.4	0.27	0.43	1	0.36	0.522759	0	0.6	-0.34	0.44	1	-0.36	0.58972	0	0.4	0	0	0	1	1	0	1	1	0	0	0	1	0	0	0	0	0	1	1	1	2	1	0	0	0	0
AC111197.1	ENSG00000287369	lncRNA	-0.35	0.37	1	-0.25	0.946802	0	0.8	-0.15	0.37	1	-0.03	0.965983	0	0.8	-0.1	0.37	1	0.03	0.968123	0	0.9	1	0	2	0	1	1	1	1	0	0	2	2	1	1	1	0	1	0	0	1	0	1	1	1	1	1
AC112198.2	ENSG00000232517	unitary_pseudogene	-0.16	0.41	1	-0.15	0.971476	0	0.6	0.16	0.41	1	0.4	0.510078	0	0.8	0.84	0.4	0.280105	0.8	0.11225	0	1.1	1	1	1	0	1	1	1	0	1	0	0	0	1	2	3	1	1	0	0	1	0	0	1	3	0	0
AC112220.2	ENSG00000271643	lncRNA	-0.13	0.13	1	-0.14	0.932431	0	4.4	-0.24	0.13	0.399868	-0.23	0.23551	0	4.4	-0.09	0.13	1	-0.09	0.722068	0	4.4	2	3	3	4	4	3	3	7	6	6	7	1	2	2	3	2	3	6	5	6	4	6	1	3	3	3
AC112229.1	ENSG00000184115	transcribed_unprocessed_pseudogene	0	0.24	1	0.03	0.992426	0	1.3	-0.37	0.25	0.589844	-0.34	0.338474	0	1.3	-0.19	0.24	1	-0.18	0.68059	0	1.3	1	1	1	2	2	2	1	1	1	1	1	1	0	0	1	1	1	1	1	1	1	1	2	0	1	1
AC112229.3	ENSG00000257207	protein_coding	-0.13	0.49	1	-0.13	0.974869	0	0.5	-0.49	0.5	0.941194	-0.57	0.424098	0	0.5	0.18	0.49	1	0.24	0.758493	0	0.5	0	0	1	1	1	1	1	0	0	0	0	0	0	0	0	0	1	0	0	0	0	0	1	0	1	1
AC112484.1	ENSG00000231305	lncRNA	-0.54	0.37	1	-0.46	0.921298	0	0.8	-1.28	0.38	0.0130706	-1.25	0.00713959	1	0.8	-0.5	0.36	0.725024	-0.51	0.27268	0	0.8	1	1	1	1	1	1	0	0	1	1	1	0	1	1	0	1	0	0	1	0	0	0	1	0	1	0
AC112484.3	ENSG00000261159	lncRNA	0.75	0.33	0.597595	0.62	0.921298	0	1	-0.45	0.35	0.732746	-0.5	0.304806	0	0.5	-0.19	0.34	1	-0.29	0.603578	0	0.5	2	1	0	1	0	1	0	0	0	0	0	1	1	0	0	0	0	1	0	0	0	0	1	2	1	1
AC112484.5	ENSG00000287110	lncRNA	0.14	0.44	1	0.12	0.97446	0	0.4	-0.49	0.45	0.859717	-0.52	0.426636	0	0.4	-0.41	0.45	1	-0.37	0.605051	0	0.4	0	0	0	1	0	1	0	1	1	0	0	0	0	0	0	0	0	0	1	0	0	1	1	0	0	0
AC112497.2	ENSG00000279413	pseudogene	0.12	0.22	1	0.13	0.950861	0	1.5	-0.04	0.22	1	-0.01	0.977809	0	1.4	0.11	0.21	1	0.1	0.808258	0	1.5	1	1	2	2	1	2	1	1	1	1	2	2	1	2	2	1	1	1	1	2	2	0	2	1	2	2
AC112715.1	ENSG00000224132	lncRNA	0.83	0.44	1	0.94	0.921298	0	0.5	0.74	0.44	0.480214	0.79	0.174678	0	0.5	0.46	0.45	0.968981	0.51	0.453924	0	0.2	0	0	0	0	1	0	0	0	0	0	0	1	1	0	1	1	0	0	1	0	0	0	0	1	1	0
AC112907.2	ENSG00000231982	unprocessed_pseudogene	-0.04	0.28	1	-0.03	0.994153	0	1.1	0.03	0.28	1	0.01	0.981864	0	1.3	-0.14	0.28	1	-0.17	0.737233	0	1	1	2	2	1	1	1	1	1	0	1	0	2	2	2	1	2	1	1	1	0	1	1	1	3	1	1
AC112907.3	ENSG00000263826	lncRNA	-0.04	0.37	1	0.03	0.99598	0	0.4	-0.43	0.38	0.827477	-0.43	0.429792	0	0.4	-0.02	0.36	1	0	0.997748	0	0.4	0	1	0	0	1	1	0	1	0	0	0	1	1	0	0	0	0	0	1	0	1	0	0	0	0	0
AC113174.1	ENSG00000235386	unprocessed_pseudogene	0.44	0.22	0.935172	0.41	0.921298	0	10.3	-0.02	0.22	1	-0.02	0.966016	0	8.1	-0.01	0.22	1	-0.03	0.961005	0	7.9	21	5	14	11	6	6	6	3	3	6	6	14	3	14	17	9	9	6	4	4	4	5	15	20	12	17
AC113346.1	ENSG00000251144	lncRNA	0.78	0.65	1	0.42	0.94013	0	0.3	0.8	0.64	0.755342	0.63	0.332341	0	0.4	0.19	0.66	1	-0.02	0.985091	0	0.3	0	0	0	0	0	0	1	1	1	0	0	0	0	0	0	0	0	0	1	1	1	1	0	0	0	0
AC113404.3	ENSG00000254893	translated_processed_pseudogene	0.09	0.3	1	0.06	0.983843	0	0.7	0.26	0.3	1	0.25	0.596205	0	0.9	0.15	0.3	1	0.15	0.78721	0	0.7	0	1	1	1	1	1	1	0	1	1	0	0	1	1	1	1	1	1	1	1	1	1	1	0	1	1
AC113410.4	ENSG00000286408	lncRNA	-0.22	0.4	1	-0.04	0.994153	0	0.5	-0.3	0.4	1	-0.14	0.837924	0	0.3	-0.02	0.39	1	0.09	0.903296	0	0.4	1	0	0	0	0	0	0	0	1	0	1	0	0	0	1	0	0	0	0	1	0	0	1	1	1	1
AC113935.1	ENSG00000226084	processed_pseudogene	0.22	0.16	1	0.2	0.921298	0	19.5	0.1	0.16	1	0.1	0.731505	0	17.8	-0.11	0.16	1	-0.12	0.685297	0	16.7	29	14	17	17	14	15	19	16	15	14	14	19	23	18	23	21	18	17	12	14	15	16	12	45	17	20
AC114284.1	ENSG00000248927	lncRNA	-0.01	0.35	1	0.1	0.975614	0	0.6	0.09	0.34	1	0.22	0.681135	0	0.7	0.25	0.34	1	0.31	0.565943	0	0.6	0	0	1	1	1	1	0	1	0	1	1	0	1	2	1	1	1	0	0	1	1	0	0	0	1	1
AC114490.1	ENSG00000241014	transcribed_unitary_pseudogene	-0.1	0.35	1	-0.09	0.977981	0	0.6	-0.78	0.37	0.25025	-0.73	0.129989	0	0.6	-0.16	0.35	1	-0.14	0.826624	0	0.6	0	0	1	0	1	1	1	0	1	1	1	0	0	0	0	0	0	1	0	0	0	0	0	0	1	1
AC114490.3	ENSG00000284773	protein_coding	0.17	0.23	1	0.13	0.950861	0	1.7	-0.62	0.24	0.110735	-0.64	0.0562948	0	1.5	-0.25	0.24	0.948847	-0.26	0.493901	0	1.5	3	1	1	2	1	2	1	1	1	2	1	1	1	1	1	1	1	1	0	1	2	0	2	2	1	1
AC114501.2	ENSG00000235421	unprocessed_pseudogene	0.33	0.39	1	0.15	0.961213	0	0.5	-0.46	0.41	0.848724	-0.54	0.284387	0	0.5	-0.33	0.41	1	-0.66	0.186612	0	0.5	0	0	0	0	0	0	1	2	1	1	0	0	0	0	0	0	0	1	1	0	1	0	0	0	0	0
AC114744.1	ENSG00000214846	processed_pseudogene	-0.14	0.31	1	-0.07	0.979916	0	1.5	-0.6	0.32	0.343394	-0.64	0.105917	0	1.5	-1.09	0.32	0.012307	-1.11	0.00494166	1	1.5	0	1	2	2	1	2	2	1	2	1	2	0	1	2	1	1	1	1	2	0	1	2	1	0	2	2
AC114760.2	ENSG00000272211	lncRNA	-0.25	0.37	1	-0.16	0.955694	0	0.7	-1.04	0.39	0.0842255	-0.93	0.0352947	0	0.6	-1.02	0.39	0.0946706	-1.01	0.0192397	0	0.6	1	1	0	0	0	0	1	1	1	1	1	1	0	0	0	0	0	0	0	1	0	1	2	1	1	0
AC114811.2	ENSG00000260641	lncRNA	-0.1	0.24	1	-0.09	0.97108	0	1.6	0.16	0.23	1	0.14	0.728107	0	1.9	0.07	0.23	1	0.04	0.929317	0	1.6	0	2	1	1	2	1	2	2	2	3	2	2	1	1	1	1	2	3	3	2	3	2	1	1	1	1
AC114956.2	ENSG00000249492	lncRNA	-1.08	0.46	0.574137	-1.06	0.921298	0	0.5	-0.49	0.44	0.850386	-0.48	0.407151	0	0.5	-0.16	0.44	1	-0.22	0.747182	0	0.5	0	0	0	1	1	0	0	1	1	1	0	0	1	1	0	0	0	1	1	0	0	0	0	0	0	0
AC115223.1	ENSG00000243199	processed_pseudogene	0.04	0.11	1	0.04	0.97446	0	14.7	0.04	0.11	1	0.03	0.90826	0	14.5	-0.14	0.12	0.858571	-0.14	0.445099	0	14.2	19	12	12	12	11	10	16	17	16	14	17	12	16	17	18	17	13	13	13	12	14	15	11	14	13	17
AC115284.4	ENSG00000287707	lncRNA	-0.26	0.35	1	-0.28	0.941694	0	0.5	-0.13	0.34	1	-0.18	0.742627	0	0.5	-0.31	0.35	1	-0.33	0.535144	0	0.5	0	0	0	1	1	1	0	0	1	0	1	0	0	0	0	0	0	1	1	1	0	1	0	0	1	0
AC115618.1	ENSG00000204620	lncRNA	0.35	0.42	1	0.33	0.940619	0	0.4	-0.45	0.44	0.911821	-0.44	0.504034	0	0.3	0.1	0.43	1	0.02	0.978807	0	0.3	0	1	1	1	0	0	0	0	0	0	0	0	0	0	0	1	0	0	1	0	0	0	0	1	0	0
AC116050.1	ENSG00000278131	unprocessed_pseudogene	-0.18	0.36	1	-0.28	0.941968	0	0.4	-0.36	0.37	0.943228	-0.34	0.527296	0	0.4	0.21	0.35	1	0.19	0.7423	0	0.5	0	0	0	0	1	0	0	1	1	0	1	0	0	0	0	0	1	1	0	1	0	0	0	1	0	1
AC116366.1	ENSG00000234290	lncRNA	-0.1	0.25	1	-0.1	0.964071	0	1.7	-0.07	0.25	1	-0.09	0.838434	0	1.7	0.26	0.25	0.94089	0.21	0.6106	0	1.8	1	1	2	2	1	2	3	3	2	1	1	1	1	1	1	1	1	3	2	1	2	2	2	0	2	1
AC116407.2	ENSG00000277511	lncRNA	0.21	0.25	1	0.16	0.947627	0	0.7	-0.04	0.26	1	-0.06	0.896471	0	0.8	0.22	0.25	1	0.17	0.678764	0	0.8	1	1	1	1	1	1	0	1	0	0	0	1	2	1	1	1	1	0	1	0	0	1	1	1	1	1
AC116533.1	ENSG00000244398	processed_pseudogene	0.18	0.16	1	0.18	0.931065	0	51.5	0.05	0.16	1	0.06	0.86454	0	48.1	-0.14	0.16	1	-0.14	0.635349	0	44.4	71	45	61	47	53	47	40	36	27	27	34	55	56	72	76	69	56	28	25	25	36	31	35	122	56	69
AC116535.1	ENSG00000246308	lncRNA	-0.03	0.32	1	0	0.999583	0	0.7	-0.24	0.32	1	-0.2	0.68782	0	0.7	0	0.31	1	0.01	0.98695	0	0.7	1	1	1	1	1	1	1	0	0	1	0	2	0	1	0	0	1	1	0	1	0	0	2	1	0	1
AC116667.1	ENSG00000271009	lncRNA	0.01	0.24	1	0.03	0.994153	0	1.1	0.1	0.24	1	0.08	0.84981	0	1	-0.13	0.24	1	-0.16	0.704624	0	1	1	2	0	1	1	1	1	2	1	0	1	1	2	1	1	1	1	1	1	0	1	1	2	1	1	1
AC116913.1	ENSG00000261351	lncRNA	-0.27	0.32	1	-0.28	0.94013	0	0.9	-0.16	0.32	1	-0.09	0.879525	0	0.9	-0.27	0.32	1	-0.16	0.787279	0	0.9	1	1	1	1	1	1	1	1	1	0	1	0	1	1	1	0	1	2	1	0	1	0	1	1	1	1
AC116914.2	ENSG00000262692	lncRNA	-0.04	0.28	1	-0.05	0.984737	0	1.2	-0.35	0.28	0.770256	-0.36	0.368748	0	1.2	-0.68	0.29	0.169267	-0.71	0.0612682	0	1.2	2	1	1	1	1	1	2	1	1	1	1	1	1	1	0	1	0	1	1	0	1	1	1	1	1	0
AC117453.1	ENSG00000223930	lncRNA	-0.18	0.46	1	-0.1	0.977756	0	0.8	-1.62	0.5	0.0173795	-1.54	0.00434285	1	0.8	-0.92	0.48	0.360795	-0.82	0.110882	0	0.8	5	0	0	0	0	1	1	0	0	1	1	1	0	0	0	0	0	0	0	0	0	1	4	1	0	0
AC117488.1	ENSG00000288022	lncRNA	-0.32	0.23	1	-0.36	0.921298	0	5.3	-1.33	0.24	2.17646e-06	-1.25	7.01635e-06	1	5.3	-1.26	0.24	8.29306e-06	-1.22	7.93553e-06	1	5.3	0	0	4	5	7	6	7	12	6	5	6	0	0	1	1	1	1	3	5	6	2	4	0	0	3	4
AC117489.1	ENSG00000278934	TEC	-0.07	0.21	1	-0.08	0.964071	0	2.8	-0.96	0.22	0.000373555	-0.89	0.000885201	1	2.8	-0.75	0.21	0.00889146	-0.74	0.00456759	1	2.8	10	6	2	1	2	2	1	1	1	3	2	6	3	1	1	1	1	1	0	1	1	1	7	7	2	2
AC118344.1	ENSG00000205041	lncRNA	-0.05	0.39	1	0.04	0.994153	0	0.8	-0.74	0.4	0.383695	-0.59	0.291535	0	0.8	-0.07	0.39	1	-0.13	0.854215	0	0.8	0	1	1	1	1	1	1	1	1	1	0	0	0	0	0	0	1	1	1	0	0	0	1	1	1	1
AC118344.2	ENSG00000279759	TEC	-0.1	0.17	1	-0.09	0.955806	0	5	-0.37	0.17	0.229433	-0.36	0.14382	0	5	-0.24	0.17	0.716378	-0.24	0.376918	0	5	5	5	3	4	6	6	5	5	7	6	3	4	1	4	3	3	5	8	4	3	5	3	7	4	3	3
AC119673.2	ENSG00000286619	lncRNA	-0.2	0.59	1	-0.2	0.953383	0	0.7	-0.82	0.61	0.696017	-0.6	0.256702	0	0.7	-0.42	0.6	1	-0.29	0.651104	0	0.7	3	3	0	0	0	0	0	1	0	0	1	3	2	0	0	0	0	0	0	0	0	0	4	2	0	0
AC120053.1	ENSG00000271971	lncRNA	-0.14	0.21	1	-0.18	0.941694	0	1.6	-0.11	0.21	1	-0.14	0.689384	0	1.6	-0.04	0.21	1	-0.12	0.751605	0	1.6	4	3	2	1	1	1	1	2	1	1	1	3	2	2	1	2	2	1	1	1	1	1	2	3	2	2
AC120057.3	ENSG00000279641	TEC	-0.05	0.32	1	-0.02	0.995874	0	0.6	-0.14	0.32	1	-0.12	0.82909	0	0.6	0.19	0.31	1	0.16	0.770587	0	0.7	1	1	0	1	1	1	0	1	1	0	0	1	0	1	1	0	1	0	0	0	0	0	1	1	1	1
AC120057.4	ENSG00000279812	TEC	-0.36	0.42	1	-0.29	0.941968	0	0.3	-0.18	0.41	1	-0.16	0.807831	0	0.3	0.33	0.4	1	0.3	0.604634	0	0.5	0	0	0	0	0	0	1	1	1	0	0	0	0	0	0	0	1	1	0	0	1	0	0	0	0	0
AC120114.1	ENSG00000247735	lncRNA	0.48	0.29	1	0.51	0.921298	0	0.9	0.43	0.29	0.620526	0.41	0.34585	0	1	0.56	0.29	0.369304	0.58	0.148709	0	0.9	1	1	1	0	1	1	0	0	1	1	1	1	1	1	1	1	1	1	1	1	1	1	1	1	1	0
AC120114.3	ENSG00000279789	TEC	-0.16	0.22	1	-0.14	0.947627	0	2	-0.06	0.22	1	-0.02	0.964625	0	2	-0.24	0.22	0.908357	-0.26	0.45685	0	2	1	1	2	2	2	1	3	3	3	3	1	1	0	1	1	1	2	4	4	2	3	3	2	0	1	2
AC121247.1	ENSG00000225399	lncRNA	-0.13	0.24	1	-0.14	0.948606	0	1.5	-0.58	0.24	0.150901	-0.59	0.0669487	0	1.5	-0.41	0.24	0.476743	-0.39	0.243595	0	1.5	2	1	2	2	2	1	2	1	1	2	1	1	1	1	1	1	2	1	1	1	1	1	1	2	1	2
AC122129.1	ENSG00000197815	lncRNA	0.41	0.35	1	0.43	0.921298	0	1.4	0	0.35	1	-0.04	0.957526	0	1	0.41	0.35	0.854507	0.41	0.442584	0	1.4	1	1	1	2	1	2	0	0	1	2	0	1	0	0	1	1	0	1	2	1	2	0	3	1	1	1
AC122688.3	ENSG00000279233	TEC	-0.27	0.2	1	-0.3	0.921298	0	1.3	0	0.2	1	-0.03	0.933529	0	1.3	0.03	0.2	1	0.01	0.988618	0	1.5	0	0	1	1	1	1	3	2	2	2	1	1	0	1	1	2	1	2	2	1	1	2	1	0	1	1
AC122718.1	ENSG00000250461	processed_pseudogene	0.02	0.34	1	0.02	0.997144	0	0.9	0.1	0.34	1	0.13	0.83248	0	0.9	0.21	0.34	1	0.2	0.748136	0	1.2	1	1	1	2	0	1	1	1	1	1	0	1	1	1	0	0	1	2	1	2	0	1	1	1	0	1
AC123768.1	ENSG00000244952	lncRNA	-0.03	0.45	1	-0.09	0.983843	0	0.3	0.4	0.44	0.97833	0.27	0.689663	0	0.3	0.27	0.44	1	0.24	0.74769	0	0.4	0	1	0	0	0	0	1	0	0	0	0	0	0	0	1	0	0	1	0	0	1	0	0	1	0	0
AC123768.3	ENSG00000276724	lncRNA	-0.08	0.33	1	-0.1	0.97446	0	0.8	-0.16	0.33	1	-0.1	0.866175	0	0.8	-0.32	0.33	1	-0.26	0.63269	0	0.8	1	1	1	0	1	1	1	1	1	1	0	1	1	1	0	1	0	1	1	1	0	1	0	2	0	1
AC124016.1	ENSG00000272677	lncRNA	-0.35	0.46	1	-0.17	0.965701	0	0.3	0.1	0.45	1	0.12	0.875361	0	0.4	0.34	0.45	1	0.14	0.864123	0	0.3	1	1	0	1	0	0	0	0	0	0	0	1	1	0	0	1	0	0	1	0	0	0	0	2	0	0
AC124016.2	ENSG00000273156	lncRNA	-0.05	0.46	1	-0.22	0.959325	0	0.3	-0.09	0.46	1	-0.24	0.743389	0	0.3	0.07	0.46	1	-0.07	0.931514	0	0.4	1	0	0	0	0	0	1	0	1	0	0	0	0	0	0	0	0	0	1	1	0	0	1	0	0	0
AC124045.1	ENSG00000272077	lncRNA	0.24	0.27	1	0.23	0.941952	0	1	0.14	0.28	1	0.15	0.759192	0	1.1	0.44	0.27	0.537762	0.41	0.291478	0	1.2	1	1	1	1	1	0	2	0	1	1	1	1	0	1	1	1	1	2	1	2	1	1	1	0	1	1
AC124067.2	ENSG00000253414	lncRNA	0.33	0.31	1	0.42	0.921298	0	1.5	0.7	0.3	0.173765	0.78	0.0248161	0	1.8	0.61	0.3	0.316517	0.62	0.0888533	0	1.6	1	1	0	0	0	0	3	1	1	1	3	1	1	1	1	0	0	4	3	3	3	3	1	3	0	0
AC124242.1	ENSG00000245281	lncRNA	0.32	0.29	1	0.36	0.921298	0	0.8	-0.01	0.3	1	0.03	0.964625	0	0.7	-0.61	0.31	0.333366	-0.59	0.164968	0	0.7	1	1	0	1	0	1	1	1	1	1	0	1	0	1	0	1	0	0	0	1	0	1	1	1	1	0
AC124798.1	ENSG00000260196	lncRNA	-0.03	0.14	1	-0.04	0.977968	0	3.9	0.32	0.14	0.184193	0.31	0.108361	0	4.8	0.27	0.14	0.35894	0.27	0.185234	0	4.7	6	5	4	6	5	4	3	3	3	2	2	4	5	7	8	6	7	4	3	2	4	3	3	7	4	5
AC124944.1	ENSG00000231443	processed_pseudogene	0.15	0.42	1	0.11	0.978564	0	0.5	-0.2	0.43	1	-0.22	0.759231	0	0.4	-0.11	0.43	1	-0.18	0.814647	0	0.4	0	0	0	0	0	0	1	1	1	0	1	1	0	0	0	0	0	1	1	0	1	0	1	0	1	1
AC124944.2	ENSG00000260261	transcribed_unprocessed_pseudogene	0.04	0.23	1	0.04	0.986585	0	2.1	-0.17	0.23	1	-0.19	0.601603	0	2.1	-0.29	0.23	0.798848	-0.29	0.410965	0	2.1	2	2	2	2	3	3	1	1	3	3	1	1	1	2	1	2	2	2	2	2	2	3	3	1	2	2
AC124944.3	ENSG00000286004	lncRNA	-0.27	0.33	1	-0.16	0.957141	0	0.7	-0.25	0.33	1	-0.17	0.759555	0	0.7	-0.49	0.34	0.667144	-0.42	0.393796	0	0.7	1	1	0	1	1	1	0	1	1	1	0	1	0	1	1	0	0	1	0	1	1	1	2	0	1	0
AC124947.1	ENSG00000257252	lncRNA	0.37	0.26	1	0.3	0.921298	0	0.9	-0.74	0.28	0.0908938	-0.76	0.0245749	0	0.6	-0.62	0.27	0.207949	-0.64	0.0608475	0	0.6	0	1	1	1	1	1	0	0	1	0	1	0	0	1	0	0	1	0	0	0	0	1	1	1	1	1
AC125494.2	ENSG00000269892	lncRNA	0.37	0.35	1	0.32	0.938267	0	0.5	0.36	0.35	0.901952	0.31	0.558572	0	0.7	0.19	0.35	1	0.15	0.81419	0	0.6	1	1	0	1	1	0	0	0	0	0	0	1	1	1	1	1	1	1	0	0	1	0	1	1	1	1
AC125807.2	ENSG00000250899	lncRNA	0.14	0.19	1	0.07	0.968347	0	3	-0.42	0.2	0.231191	-0.44	0.0915845	0	2.9	-0.06	0.19	1	-0.16	0.628112	0	2.9	0	0	3	3	2	3	6	3	3	4	5	1	0	2	2	1	2	4	2	2	3	3	1	1	3	4
AC126182.3	ENSG00000286735	lncRNA	1.04	0.41	0.376248	0.97	0.921298	0	0.9	-0.83	0.45	0.371166	-0.9	0.114622	0	0.4	-0.8	0.44	0.43655	-0.87	0.130327	0	0.4	1	1	1	0	0	0	0	0	0	0	1	0	0	1	0	0	0	0	0	0	0	0	2	2	1	1
AC126474.1	ENSG00000279148	TEC	0.08	0.34	1	-0.02	0.996575	0	0.5	0.53	0.33	0.522303	0.47	0.30051	0	0.7	0.67	0.33	0.287015	0.6	0.158577	0	0.8	1	0	1	1	1	1	1	0	0	0	0	1	0	1	1	1	1	1	1	1	0	0	0	1	1	1
AC126474.2	ENSG00000280088	TEC	-0.09	0.12	1	-0.1	0.941968	0	4.1	0.12	0.12	0.953175	0.11	0.596889	0	4.5	0.25	0.12	0.305902	0.24	0.176627	0	4.8	6	3	4	4	4	3	5	4	5	2	5	5	3	5	5	4	3	7	5	4	4	5	5	3	4	4
AC126615.1	ENSG00000237774	processed_pseudogene	0.51	0.31	1	0.56	0.921298	0	0.4	0.28	0.32	1	0.25	0.598901	0	0.3	0.1	0.32	1	0.09	0.881968	0	0.3	1	1	0	0	1	0	0	0	0	0	0	1	1	0	0	0	0	1	0	0	0	0	1	2	0	0
AC126755.1	ENSG00000205746	transcribed_unprocessed_pseudogene	0.03	0.22	1	0.03	0.993999	0	40.6	-0.47	0.22	0.253114	-0.47	0.148204	0	40.6	-0.05	0.22	1	-0.07	0.886873	0	40.6	11	21	42	68	51	56	34	45	39	54	26	19	8	26	28	27	30	34	55	29	34	25	32	10	57	28
AC126755.2	ENSG00000257527	lncRNA	-0.1	0.24	1	-0.15	0.948606	0	1.8	0.11	0.24	1	0.1	0.810789	0	2.2	-0.12	0.24	1	-0.1	0.830671	0	1.9	1	1	3	2	1	2	2	1	3	1	3	1	2	3	2	3	2	2	3	2	1	3	1	2	2	2
AC127024.5	ENSG00000266490	lncRNA	-0.15	0.29	1	-0.15	0.952581	0	0.8	-0.32	0.29	0.850388	-0.34	0.412509	0	0.8	-0.1	0.28	1	-0.14	0.788994	0	0.8	1	1	1	1	1	1	0	1	1	0	1	1	1	0	1	1	1	1	0	1	1	0	1	1	1	1
AC127070.2	ENSG00000250790	lncRNA	-0.31	0.34	1	-0.28	0.941853	0	0.5	0.36	0.32	0.852756	0.37	0.403029	0	0.8	-0.09	0.33	1	-0.07	0.912754	0	0.5	1	1	1	0	1	1	0	0	0	0	1	1	1	1	0	1	1	0	1	1	1	1	1	0	1	0
AC127070.4	ENSG00000278949	TEC	-0.03	0.33	1	-0.05	0.991126	0	0.7	-0.29	0.33	0.993622	-0.25	0.629192	0	0.7	0.13	0.32	1	0.08	0.887755	0	0.7	1	1	0	1	1	1	1	0	0	1	1	1	0	1	1	1	0	1	0	0	0	1	1	1	1	1
AC127496.7	ENSG00000280351	TEC	-0.27	0.24	1	-0.24	0.936126	0	2	-0.21	0.24	1	-0.21	0.583343	0	2	-0.21	0.24	1	-0.22	0.588781	0	2	3	2	1	2	3	2	2	2	1	1	3	3	1	1	2	2	1	1	2	1	1	2	5	1	1	2
AC127502.1	ENSG00000215302	transcribed_unprocessed_pseudogene	-0.11	0.2	1	-0.11	0.952736	0	7.5	-0.11	0.2	1	-0.13	0.699373	0	7.5	-0.11	0.2	1	-0.12	0.75069	0	7.5	3	5	12	10	13	11	7	8	5	6	3	5	9	7	5	5	7	7	8	7	8	5	6	2	7	8
AC127502.2	ENSG00000270055	lncRNA	-0.08	0.14	1	-0.08	0.951864	0	13.4	0.21	0.14	0.569741	0.2	0.326835	0	15.4	0.2	0.14	0.65922	0.19	0.374493	0	15	10	14	15	14	20	18	14	9	14	11	8	18	22	16	14	17	17	17	11	15	12	10	9	10	15	16
AC127502.3	ENSG00000283345	unprocessed_pseudogene	-0.44	0.41	1	-0.37	0.94013	0	0.8	0	0.41	1	0.13	0.858375	0	0.9	0.29	0.4	1	0.33	0.596289	0	1.1	2	1	1	0	0	1	2	1	0	1	0	3	2	1	0	0	1	1	0	1	1	0	1	2	0	0
AC129510.1	ENSG00000265678	lncRNA	-0.01	0.38	1	0	0.999853	0	0.7	-0.02	0.38	1	0.06	0.937603	0	0.7	-0.07	0.38	1	-0.25	0.718201	0	0.7	0	0	1	1	1	1	1	0	1	1	1	1	0	1	1	0	1	2	1	0	1	0	1	0	1	0
AC130352.1	ENSG00000270154	lncRNA	-0.93	0.7	1	-0.61	0.921298	0	0.5	-0.69	0.69	0.928498	-0.59	0.466009	0	0.5	-0.61	0.69	1	-0.48	0.586129	0	0.5	0	0	1	1	0	1	1	0	0	0	1	0	0	0	0	0	0	0	1	1	0	0	0	0	1	0
AC130371.2	ENSG00000274370	lncRNA	-0.08	0.17	1	-0.1	0.950861	0	2.9	-0.23	0.17	0.713849	-0.25	0.333705	0	2.9	0.05	0.17	1	0.04	0.922048	0	3	2	1	4	4	5	5	2	3	3	2	1	2	1	3	2	4	3	2	4	2	2	2	4	2	3	3
AC130689.1	ENSG00000108958	processed_pseudogene	0.16	0.13	1	0.16	0.921298	0	3.7	0.25	0.13	0.286504	0.26	0.153723	0	4	0.12	0.13	1	0.12	0.589557	0	3.7	3	4	3	4	3	3	4	4	4	2	5	4	4	3	3	4	3	4	4	6	3	6	3	3	3	4
AC131009.4	ENSG00000279283	TEC	-0.41	0.34	1	-0.44	0.921298	0	0.8	-0.58	0.35	0.477128	-0.49	0.28658	0	0.8	-0.32	0.34	1	-0.38	0.434105	0	0.8	0	1	1	1	1	1	1	1	0	1	1	0	0	1	0	1	1	1	2	0	0	1	1	0	1	1
AC131206.1	ENSG00000255836	processed_pseudogene	-0.06	0.43	1	-0.23	0.950861	0	0.4	0.26	0.42	1	0.01	0.993222	0	0.5	0.24	0.42	1	0.07	0.920595	0	0.4	0	0	1	0	0	0	0	0	1	1	1	0	0	0	0	0	1	1	0	1	1	1	0	0	0	0
AC131212.2	ENSG00000279700	TEC	-0.58	0.48	1	-0.49	0.921298	0	0.5	-0.1	0.47	1	-0.08	0.919472	0	0.5	-0.37	0.47	1	-0.42	0.544178	0	0.5	0	0	0	1	1	0	1	0	1	1	0	0	0	0	0	0	1	0	1	0	1	0	0	0	0	0
AC131212.3	ENSG00000280287	TEC	-0.26	0.23	1	-0.23	0.938267	0	1.7	0.04	0.22	1	0.07	0.867716	0	1.8	0.17	0.22	1	0.16	0.679177	0	1.9	1	1	1	2	2	2	1	3	1	3	2	1	1	2	1	1	1	3	3	3	2	2	1	0	1	1
AC131235.1	ENSG00000228205	processed_pseudogene	0.15	0.27	1	0.12	0.95995	0	1.1	-0.55	0.28	0.312214	-0.56	0.131027	0	1	-0.62	0.28	0.216898	-0.61	0.100991	0	1	2	1	1	1	1	1	0	1	1	1	1	1	0	1	1	1	0	0	1	0	1	1	1	1	1	1
AC131392.1	ENSG00000198237	unprocessed_pseudogene	0.14	0.35	1	0.17	0.957613	0	1	-0.2	0.35	1	-0.22	0.696307	0	0.9	-0.38	0.35	0.93237	-0.42	0.428436	0	0.9	1	2	0	1	1	2	0	1	1	1	0	0	1	1	1	1	1	1	2	1	1	0	1	1	1	0
AC131392.2	ENSG00000251158	unprocessed_pseudogene	-0.23	0.49	1	-0.01	0.998036	0	0.3	0.11	0.48	1	0.39	0.564218	0	0.4	0.39	0.47	1	0.47	0.488622	0	0.3	0	1	0	0	0	0	0	1	0	0	0	2	0	0	0	0	1	1	0	0	0	0	1	1	0	0
AC132008.2	ENSG00000214135	transcribed_unprocessed_pseudogene	-0.3	0.11	0.325146	-0.3	0.921298	0	12.5	-0.33	0.11	0.0447137	-0.33	0.0315126	1	12.5	-0.34	0.11	0.0352457	-0.34	0.0261981	1	12.5	11	8	11	11	13	12	12	15	15	16	13	8	7	7	8	9	7	12	14	12	14	9	11	6	9	8
AC132192.2	ENSG00000268403	lncRNA	-0.05	0.22	1	-0.04	0.988008	0	1.5	0.21	0.22	0.937181	0.2	0.560404	0	1.7	-0.41	0.22	0.418063	-0.42	0.193568	0	1.5	2	2	2	2	1	1	2	2	0	1	2	2	2	2	2	2	2	1	2	1	1	2	1	2	2	2
AC132219.2	ENSG00000280193	TEC	-0.28	0.42	1	-0.3	0.941968	0	0.5	-0.45	0.43	0.887595	-0.4	0.488798	0	0.5	-1.27	0.45	0.0606183	-1.19	0.0301865	0	0.5	1	0	0	0	0	1	1	1	1	0	0	0	0	1	0	0	0	0	0	1	0	1	1	0	1	0
AC132812.1	ENSG00000265298	unprocessed_pseudogene	0.07	0.16	1	0.07	0.964071	0	3.3	0.03	0.16	1	0.01	0.973076	0	3.3	0.06	0.16	1	0.04	0.895671	0	3.3	4	3	2	3	4	3	3	2	3	4	3	4	3	3	2	3	4	3	4	3	4	3	3	2	2	5
AC132872.1	ENSG00000260563	lncRNA	-0.24	0.18	1	-0.22	0.921298	0	3.1	-0.58	0.18	0.0175373	-0.56	0.0188097	1	3.1	-0.2	0.17	0.862617	-0.21	0.438102	0	3.1	5	3	3	3	3	3	3	2	3	3	3	3	2	3	3	3	3	1	1	1	1	2	4	3	2	3
AC132872.3	ENSG00000275888	lncRNA	-0.33	0.36	1	-0.41	0.921298	0	0.9	0.2	0.36	1	0.16	0.775323	0	0.9	0.31	0.35	1	0.24	0.665994	0	1.1	0	0	1	1	1	1	2	1	1	1	1	1	0	1	1	1	1	1	2	1	0	1	1	0	0	1
AC132872.4	ENSG00000280407	TEC	-0.22	0.36	1	-0.19	0.954479	0	0.4	0.13	0.36	1	0.16	0.783528	0	0.4	0.09	0.36	1	0.12	0.858949	0	0.5	0	0	0	1	0	1	0	1	0	0	1	0	0	1	0	0	0	1	0	1	0	1	1	0	0	0
AC132872.5	ENSG00000287737	lncRNA	-0.05	0.23	1	-0.04	0.984737	0	1.4	-0.15	0.23	1	-0.18	0.618647	0	1.4	-0.43	0.23	0.412073	-0.41	0.215152	0	1.4	2	1	1	1	2	2	1	2	1	1	1	2	1	1	1	1	1	1	1	1	1	1	1	1	1	1
AC132938.4	ENSG00000265458	lncRNA	-0.28	0.35	1	-0.29	0.940619	0	1	-0.47	0.35	0.684042	-0.48	0.325856	0	1	-0.48	0.35	0.721925	-0.49	0.316662	0	1	1	1	1	1	0	1	1	1	1	1	2	0	0	1	1	1	1	1	1	0	0	0	0	1	1	1
AC132938.6	ENSG00000279744	TEC	-0.07	0.37	1	-0.06	0.987884	0	0.5	-0.56	0.38	0.596746	-0.55	0.301033	0	0.4	-0.16	0.37	1	-0.1	0.879199	0	0.5	0	0	0	1	1	0	0	1	0	1	0	0	1	1	0	0	0	0	0	0	0	0	1	0	1	1
AC132942.1	ENSG00000240898	processed_pseudogene	0.14	0.49	1	0.07	0.988538	0	0.4	-0.21	0.5	1	-0.21	0.785915	0	0.4	-0.23	0.5	1	-0.42	0.565695	0	0.4	0	0	1	0	0	0	1	0	0	1	1	0	0	0	0	1	0	1	1	1	0	0	0	0	0	0
AC133552.2	ENSG00000262587	transcribed_unprocessed_pseudogene	-0.34	0.32	1	-0.23	0.94311	0	1	-0.44	0.32	0.688348	-0.4	0.398412	0	1	0.33	0.31	0.938748	0.31	0.501895	0	1	1	1	1	1	1	1	1	1	1	1	1	1	1	1	1	1	1	0	0	1	0	0	2	2	1	1
AC133552.5	ENSG00000275494	lncRNA	0.28	0.3	1	0.12	0.964071	0	1.2	-0.3	0.3	0.935808	-0.28	0.52402	0	1.2	-0.62	0.31	0.318515	-0.62	0.126577	0	1.2	2	2	1	1	2	2	0	0	1	1	1	2	1	1	1	1	1	0	0	0	0	1	1	2	1	1
AC133555.3	ENSG00000258150	transcribed_unprocessed_pseudogene	0.53	0.28	1	0.52	0.921298	0	2	0.57	0.28	0.281302	0.58	0.13456	0	2	0.77	0.28	0.0732111	0.77	0.0336402	0	2.2	2	2	1	0	1	1	3	2	2	0	1	3	2	1	1	1	1	4	1	2	2	4	2	3	1	1
AC133555.6	ENSG00000288632	lncRNA	-0.01	0.29	1	0.02	0.996007	0	0.9	0.4	0.29	0.659247	0.32	0.453326	0	1.1	0.42	0.29	0.66509	0.38	0.348041	0	0.9	1	0	1	1	1	1	1	1	1	0	1	1	1	1	1	1	1	1	2	1	1	1	1	0	1	1
AC133644.2	ENSG00000284879	lncRNA	-0.02	0.21	1	-0.05	0.979916	0	4.1	-0.18	0.21	1	-0.2	0.544779	0	4.1	-0.38	0.21	0.409612	-0.4	0.192053	0	4.1	7	4	4	5	4	5	4	2	4	3	3	3	3	4	4	5	3	2	2	2	5	4	2	9	4	5
AC133919.2	ENSG00000261172	lncRNA	-0.15	0.2	1	-0.16	0.941968	0	2.8	-0.29	0.2	0.592898	-0.28	0.322832	0	2.8	-0.28	0.2	0.703922	-0.28	0.3394	0	2.8	1	0	2	4	3	3	5	3	4	3	3	1	0	2	1	2	2	3	4	4	2	3	1	0	3	3
AC134043.3	ENSG00000279204	TEC	0.18	0.38	1	0.19	0.950861	0	1.2	-0.3	0.39	1	-0.51	0.308206	0	1.1	-0.47	0.39	0.845494	-0.74	0.132736	0	1.1	6	2	1	1	0	0	1	0	0	0	1	2	1	1	0	0	0	0	0	1	0	1	6	3	1	0
AC134312.5	ENSG00000261327	lncRNA	0	0.14	1	0	0.999595	0	5	0.54	0.14	0.00168621	0.53	0.00269503	1	7.2	0.49	0.14	0.0061291	0.46	0.00929508	1	6.7	0	0	5	7	7	8	5	5	7	5	6	0	0	12	8	12	12	6	7	6	9	7	0	0	8	7
AC134878.2	ENSG00000278212	transcribed_unprocessed_pseudogene	-0.04	0.37	1	-0.06	0.983843	0	0.5	-0.35	0.37	0.964359	-0.38	0.446033	0	0.4	-0.14	0.37	1	-0.19	0.74769	0	0.4	0	0	0	0	0	0	1	1	1	0	1	0	1	0	0	0	0	0	0	0	1	0	1	1	0	0
AC135050.1	ENSG00000232748	lncRNA	-0.44	0.39	1	-0.41	0.923529	0	0.4	-0.29	0.39	1	-0.23	0.717583	0	0.3	0	0.38	1	0.24	0.695669	0	0.5	0	0	0	0	1	0	1	0	0	1	0	0	0	0	0	0	0	1	1	0	1	0	0	1	0	0
AC135050.3	ENSG00000260911	lncRNA	-0.24	0.29	1	-0.2	0.94674	0	0.8	0.05	0.28	1	0.07	0.901748	0	0.8	0.11	0.28	1	0.06	0.921544	0	0.8	1	1	1	1	1	1	1	1	0	0	1	1	0	0	1	1	0	1	1	0	1	1	1	0	1	1
AC135050.6	ENSG00000278133	lncRNA	-0.13	0.14	1	-0.15	0.922871	0	6.1	-0.32	0.14	0.178464	-0.33	0.0835455	0	6.1	-0.25	0.14	0.427929	-0.27	0.178199	0	6.1	11	7	5	4	4	4	8	6	5	5	8	7	6	5	4	5	4	6	5	4	3	5	6	9	5	5
AC135068.6	ENSG00000281087	processed_pseudogene	0.07	0.28	1	0.08	0.977698	0	1	0.34	0.28	0.775292	0.33	0.406585	0	1	-0.1	0.28	1	-0.12	0.831632	0	1	1	1	1	1	1	1	1	1	1	1	1	1	1	1	1	1	1	1	1	0	1	1	0	2	1	1
AC135178.4	ENSG00000265749	lncRNA	-0.03	0.31	1	-0.04	0.994153	0	0.8	0.12	0.31	1	0.11	0.836936	0	1	-0.23	0.31	1	-0.17	0.763609	0	0.8	2	1	1	1	0	1	1	0	1	1	0	2	1	1	1	1	1	1	1	1	1	0	1	1	1	1
AC135506.1	ENSG00000270441	unprocessed_pseudogene	0.51	0.35	1	0.54	0.921298	0	0.8	-0.08	0.36	1	-0.06	0.93393	0	0.6	-0.02	0.36	1	-0.04	0.965182	0	0.5	1	0	0	1	2	0	0	0	1	1	0	1	1	0	1	0	1	0	2	1	0	0	1	2	1	1
AC135721.1	ENSG00000267681	transcribed_processed_pseudogene	0.84	0.43	0.980782	0.66	0.921298	0	0.7	-0.34	0.45	1	-0.32	0.645386	0	0.4	-0.08	0.44	1	-0.12	0.889317	0	0.5	1	0	0	1	1	0	1	0	0	0	0	1	0	1	0	0	1	0	0	0	0	0	1	0	1	1
AC135977.1	ENSG00000226268	processed_pseudogene	0.11	0.39	1	0.04	0.994153	0	0.4	0.38	0.39	0.927782	0.32	0.57974	0	0.4	0	0.39	1	0	0.999215	0	0.4	0	1	0	1	0	0	0	0	1	0	1	0	1	0	1	1	0	0	0	0	1	0	0	0	1	0
AC135983.3	ENSG00000223509	transcribed_processed_pseudogene	-0.18	0.21	1	-0.17	0.941968	0	10.4	-0.2	0.21	0.95441	-0.22	0.519512	0	10.4	-0.07	0.21	1	-0.09	0.83164	0	10.4	3	9	12	13	15	15	11	11	9	10	6	6	8	8	6	9	12	8	11	10	10	6	10	1	14	12
AC135983.4	ENSG00000254912	unprocessed_pseudogene	-0.34	0.3	1	-0.37	0.921298	0	1.1	0.01	0.29	1	0.07	0.895348	0	1.2	0.18	0.29	1	0.18	0.72686	0	1.3	2	2	1	1	1	1	2	1	0	1	0	3	3	1	1	1	1	1	0	1	1	0	1	3	0	1
AC135983.5	ENSG00000261375	unprocessed_pseudogene	0.09	0.44	1	0.12	0.973436	0	0.3	0.5	0.43	0.819797	0.45	0.392871	0	0.4	0.24	0.43	1	0.42	0.43744	0	0.5	0	1	0	0	0	0	0	0	0	0	1	1	1	0	0	0	0	1	0	0	1	0	1	1	0	0
AC135983.6	ENSG00000270789	processed_pseudogene	0.05	0.44	1	0.11	0.979916	0	0.3	-0.75	0.46	0.506457	-0.51	0.453174	0	0.2	0.2	0.44	1	0.32	0.637534	0	0.5	0	0	0	1	1	0	0	0	0	0	0	0	0	0	0	0	0	0	0	1	0	0	0	1	0	0
AC136297.1	ENSG00000287935	lncRNA	0.3	0.48	1	0.16	0.964071	0	0.5	-1.03	0.52	0.312522	-1.09	0.0622806	0	0.5	-0.81	0.51	0.577505	-0.89	0.123353	0	0.5	0	0	1	0	1	1	0	0	1	0	1	0	0	0	0	1	0	0	0	0	0	0	0	0	1	0
AC136443.3	ENSG00000257264	lncRNA	0.12	0.51	1	0.01	0.998147	0	0.4	-0.24	0.52	1	-0.03	0.975347	0	0.3	-0.46	0.52	1	-0.37	0.663345	0	0.3	1	0	1	0	0	0	1	0	0	0	0	0	0	0	0	1	0	1	0	0	0	1	0	0	0	0
AC136475.1	ENSG00000251661	lncRNA	0.07	0.24	1	0.06	0.979916	0	1.3	-0.01	0.24	1	-0.04	0.932631	0	1.2	-0.03	0.24	1	-0.04	0.930583	0	1.2	2	2	1	1	1	1	1	1	1	2	0	2	1	1	1	1	1	0	1	1	2	2	2	1	1	1
AC136475.2	ENSG00000254910	lncRNA	0.11	0.2	1	0.09	0.960745	0	1.7	0.2	0.2	0.907604	0.16	0.618154	0	1.7	0.04	0.2	1	0.01	0.983991	0	1.7	3	3	2	1	2	2	1	1	1	1	2	4	1	2	1	1	2	1	1	1	2	2	3	3	1	2
AC136604.2	ENSG00000250999	lncRNA	-0.1	0.27	1	-0.11	0.964071	0	1	-0.76	0.28	0.0776132	-0.75	0.0376455	0	0.9	-0.6	0.27	0.232645	-0.63	0.0820357	0	0.9	1	0	1	1	1	1	1	1	2	1	0	1	1	0	1	0	1	0	1	0	0	0	1	1	1	1
AC137561.1	ENSG00000287074	lncRNA	0.39	0.46	1	0.47	0.930689	0	0.5	0.32	0.46	1	0.47	0.490686	0	0.4	0.45	0.45	0.99088	0.67	0.27534	0	0.5	0	0	0	0	0	1	0	0	0	0	0	0	0	0	0	0	0	1	0	1	1	1	1	0	0	1
AC137630.5	ENSG00000285416	unitary_pseudogene	0.16	0.4	1	0.19	0.9586	0	0.5	0.38	0.39	0.940666	0.41	0.454441	0	0.7	0.04	0.4	1	0.08	0.919114	0	0.5	1	0	1	1	0	1	0	1	0	1	0	1	0	1	1	1	0	1	1	1	1	0	1	0	0	1
AC137894.3	ENSG00000288033	lncRNA	-0.34	0.35	1	-0.42	0.921298	0	0.5	-0.14	0.34	1	-0.17	0.743463	0	0.5	-0.48	0.35	0.730214	-0.5	0.274338	0	0.5	1	0	0	1	0	1	1	0	1	0	0	1	0	1	0	0	1	0	0	1	0	0	1	0	0	0
AC137932.1	ENSG00000260279	lncRNA	-0.09	0.31	1	-0.08	0.979916	0	1.8	-0.52	0.31	0.476435	-0.53	0.247071	0	1.7	-0.25	0.31	1	-0.27	0.609931	0	1.7	1	2	2	3	1	1	1	2	3	2	1	1	1	1	1	1	1	2	2	2	2	0	2	1	1	2
AC137932.3	ENSG00000268218	lncRNA	0.06	0.28	1	0.11	0.965173	0	1.2	-0.53	0.29	0.376805	-0.52	0.200855	0	1.2	-0.1	0.28	1	-0.06	0.920334	0	1.2	1	1	1	2	1	1	1	1	1	2	1	1	0	1	1	0	1	1	2	1	0	1	1	0	1	1
AC138028.2	ENSG00000224888	lncRNA	-0.81	0.44	1	-0.73	0.921298	0	0.4	-0.27	0.43	1	-0.23	0.735317	0	0.4	-0.4	0.43	1	-0.43	0.500292	0	0.4	0	0	0	0	1	0	1	1	0	1	0	0	0	0	0	1	0	1	0	1	0	0	0	0	0	1
AC138028.4	ENSG00000260121	lncRNA	-0.89	0.64	1	-0.57	0.921298	0	0.3	-0.76	0.64	0.794093	-0.29	0.724127	0	0.4	-0.07	0.61	1	0.27	0.747215	0	0.4	0	0	0	1	1	1	0	0	0	0	0	0	0	1	1	1	1	0	0	0	0	0	0	0	1	1
AC138028.6	ENSG00000278341	lncRNA	0.12	0.45	1	0.07	0.985177	0	0.5	-0.05	0.45	1	-0.13	0.873606	0	0.3	0	0.45	1	-0.12	0.889317	0	0.3	0	0	1	1	0	0	1	0	0	0	0	0	0	0	0	0	1	0	0	0	0	0	1	0	1	1
AC138035.1	ENSG00000238035	lncRNA	-0.31	0.28	1	-0.32	0.921298	0	2.5	-0.73	0.28	0.101965	-0.66	0.0832797	0	2.5	-0.41	0.28	0.670667	-0.4	0.324666	0	2.5	1	1	2	4	3	3	3	2	3	4	1	1	0	1	1	2	2	3	4	2	2	1	2	0	1	2
AC138207.2	ENSG00000264107	lncRNA	0.44	0.27	1	0.45	0.921298	0	1.7	-0.22	0.28	1	-0.15	0.761528	0	1.3	-0.53	0.28	0.379163	-0.49	0.252161	0	1.2	2	1	1	2	1	1	1	1	1	1	1	1	3	1	1	2	2	0	1	1	1	1	1	5	1	2
AC138207.8	ENSG00000266865	transcribed_unprocessed_pseudogene	-0.13	0.18	1	-0.15	0.941968	0	3.3	-0.44	0.18	0.151628	-0.42	0.0850402	0	3.3	-0.52	0.18	0.0593433	-0.54	0.0262823	0	3.3	6	5	3	3	2	1	3	3	2	4	4	5	5	3	2	2	1	2	2	3	2	1	5	6	4	2
AC138230.1	ENSG00000255237	lncRNA	0.06	0.51	1	-0.11	0.981033	0	0.3	0.24	0.51	1	0.15	0.855088	0	0.5	-0.22	0.51	1	-0.33	0.695669	0	0.3	1	0	0	1	1	0	0	0	0	0	0	0	1	1	0	1	1	0	1	0	0	1	0	0	0	0
AC138356.2	ENSG00000233170	processed_pseudogene	0.85	0.41	0.889635	0.9	0.921298	0	0.5	0.26	0.43	1	0.38	0.577176	0	0.3	0.64	0.42	0.602617	0.61	0.30966	0	0.4	0	0	0	0	0	0	0	1	0	0	0	0	1	1	0	0	0	0	0	1	0	0	0	0	1	0
AC138392.1	ENSG00000219201	processed_pseudogene	-0.02	0.16	1	-0.01	0.996353	0	10.8	0.18	0.16	0.82918	0.18	0.489039	0	12	0.34	0.16	0.258214	0.34	0.13459	0	13.3	4	11	12	11	12	14	9	12	12	12	10	9	16	11	11	11	13	11	11	11	15	13	12	3	12	8
AC138393.1	ENSG00000185495	transcribed_unprocessed_pseudogene	-0.17	0.18	1	-0.16	0.941694	0	4.9	-0.45	0.18	0.118842	-0.45	0.0752401	0	4.9	-0.28	0.18	0.603654	-0.26	0.354697	0	4.9	7	3	4	4	3	3	5	5	5	7	8	5	2	2	3	3	2	4	5	4	5	5	8	2	3	3
AC138409.2	ENSG00000215158	transcribed_unprocessed_pseudogene	-0.05	0.24	1	-0.05	0.984737	0	1	-0.03	0.24	1	-0.03	0.950204	0	1	0.21	0.24	1	0.21	0.581582	0	1.2	2	1	1	1	1	1	1	1	0	1	1	1	1	1	1	1	1	1	1	1	1	1	2	1	1	1
AC138649.1	ENSG00000274253	lncRNA	-0.12	0.24	1	-0.06	0.978904	0	2.2	-1.01	0.25	0.00143605	-1.05	0.000323082	1	2.1	-0.85	0.25	0.0103099	-0.93	0.00103856	1	2.1	0	0	2	3	3	3	2	2	1	3	4	0	0	1	2	2	2	1	1	1	1	1	0	0	3	4
AC138649.2	ENSG00000277435	processed_pseudogene	0.42	0.31	1	0.37	0.921298	0	0.5	0.4	0.31	0.728982	0.33	0.478935	0	0.5	-0.1	0.32	1	-0.08	0.903586	0	0.4	0	0	0	0	0	0	1	0	1	0	0	0	1	0	0	0	0	1	1	1	1	1	0	1	1	0
AC138696.2	ENSG00000272172	lncRNA	-0.17	0.4	1	-0.24	0.947627	0	0.5	-0.02	0.4	1	-0.1	0.888477	0	0.5	-0.49	0.41	0.845653	-0.4	0.505653	0	0.5	1	1	1	1	0	0	0	0	0	1	0	0	1	0	1	0	1	1	0	0	0	0	0	1	0	1
AC138866.1	ENSG00000253816	unprocessed_pseudogene	-0.36	0.38	1	-0.34	0.938267	0	0.6	-0.63	0.38	0.490654	-0.69	0.176433	0	0.6	-0.55	0.38	0.676255	-0.53	0.310299	0	0.6	1	1	1	0	1	0	0	1	1	1	0	1	0	0	0	0	0	0	0	0	1	0	1	0	0	0
AC138932.1	ENSG00000183458	transcribed_unprocessed_pseudogene	-0.07	0.21	1	-0.07	0.977981	0	31.8	-0.37	0.21	0.434767	-0.38	0.26395	0	31.8	-0.07	0.21	1	-0.09	0.842832	0	31.8	8	15	39	59	42	44	23	33	32	35	20	17	9	29	22	20	31	25	40	27	23	17	32	3	38	30
AC138932.3	ENSG00000261819	processed_pseudogene	-0.01	0.23	1	0.05	0.980744	0	1.4	0.05	0.23	1	0.09	0.821151	0	1.5	-0.23	0.23	0.988266	-0.22	0.568931	0	1.4	1	1	1	1	2	1	1	3	1	1	2	1	1	1	1	2	1	2	2	3	1	1	1	0	1	1
AC138956.2	ENSG00000251414	lncRNA	-0.4	0.49	1	-0.53	0.921298	0	0.5	-0.8	0.5	0.527163	-0.69	0.279416	0	0.5	-0.74	0.5	0.648229	-0.59	0.370352	0	0.5	0	0	1	1	1	0	0	0	1	1	0	0	0	0	0	0	0	0	1	0	0	0	0	0	0	0
AC138969.1	ENSG00000183889	protein_coding	-0.06	0.15	1	-0.05	0.97446	0	34.4	-0.44	0.15	0.0549225	-0.44	0.0482911	0	34.4	-0.29	0.15	0.377773	-0.29	0.214004	0	34.4	32	16	26	39	32	31	52	35	38	42	35	15	11	25	16	20	25	43	45	30	37	25	26	8	35	37
AC138969.2	ENSG00000227827	unprocessed_pseudogene	-0.01	0.19	1	-0.02	0.994564	0	21.4	-0.42	0.19	0.206939	-0.43	0.116791	0	21.4	-0.12	0.19	1	-0.14	0.685423	0	21.4	6	10	27	36	28	31	18	21	23	22	13	9	5	15	17	16	23	12	24	19	14	16	17	3	31	21
AC139019.1	ENSG00000286535	lncRNA	-0.38	0.4	1	-0.45	0.921298	0	0.5	-0.27	0.39	1	-0.33	0.536692	0	0.5	-0.24	0.39	1	-0.39	0.468786	0	0.5	1	1	1	0	0	0	0	0	1	0	1	1	0	0	0	0	0	0	0	1	0	1	1	1	0	0
AC139100.2	ENSG00000278000	lncRNA	0.42	0.37	1	0.35	0.931034	0	0.5	0.09	0.38	1	0.04	0.951408	0	0.4	-0.17	0.38	1	-0.16	0.823455	0	0.3	0	0	0	1	1	0	0	0	0	1	0	1	0	1	1	1	0	0	0	0	0	0	0	0	1	1
AC139149.1	ENSG00000229848	lncRNA	0.21	0.48	1	0.15	0.965701	0	0.5	-0.79	0.5	0.540605	-0.84	0.171147	0	0.5	-0.32	0.49	1	-0.33	0.644372	0	0.5	1	1	0	0	1	0	0	0	1	1	0	1	1	0	0	0	0	0	0	0	0	0	2	0	1	1
AC139256.1	ENSG00000260735	transcribed_processed_pseudogene	0.03	0.54	1	0.01	0.998147	0	0.5	-0.38	0.55	1	-0.34	0.670801	0	0.4	-0.17	0.54	1	-0.21	0.814318	0	0.4	0	0	0	1	1	1	0	1	0	0	0	0	0	0	1	0	1	0	0	1	0	0	0	0	1	1
AC139530.1	ENSG00000262049	lncRNA	0.18	0.22	1	0.15	0.945166	0	1.9	-0.34	0.22	0.553788	-0.32	0.328426	0	1.8	-0.36	0.22	0.537481	-0.37	0.252161	0	1.8	3	2	2	3	1	1	2	1	1	2	2	3	2	1	1	1	1	2	1	2	1	1	2	3	2	2
AC139768.1	ENSG00000278126	lncRNA	0.16	0.33	1	0.1	0.97446	0	1.1	-0.27	0.33	1	-0.31	0.547373	0	1.1	-0.33	0.33	0.973819	-0.36	0.486958	0	1.1	2	1	1	1	1	1	1	1	0	1	2	1	1	1	0	1	1	1	1	0	1	1	0	2	1	1
AC139795.1	ENSG00000246596	transcribed_unprocessed_pseudogene	0.11	0.48	1	0.13	0.97446	0	0.5	-0.28	0.49	1	-0.08	0.928534	0	0.5	-0.4	0.49	1	-0.35	0.658913	0	0.5	0	0	0	0	1	1	0	1	1	1	0	0	0	0	0	0	0	1	1	0	1	1	0	0	0	0
AC139795.2	ENSG00000247679	lncRNA	0.01	0.17	1	0.02	0.994153	0	3.4	-0.1	0.17	1	-0.1	0.749977	0	3.1	-0.02	0.17	1	0	0.992249	0	3.2	4	2	3	4	3	4	3	2	3	3	3	2	2	3	3	3	4	3	4	3	3	4	5	2	3	2
AC139795.3	ENSG00000272459	lncRNA	0.27	0.26	1	0.27	0.922871	0	1.4	-0.27	0.27	0.9174	-0.26	0.530165	0	1.2	-0.57	0.27	0.28393	-0.54	0.153843	0	1.2	1	1	1	1	2	1	1	1	1	1	2	1	1	1	1	2	1	0	1	1	1	0	1	2	2	1
AC139887.2	ENSG00000249592	lncRNA	-0.04	0.14	1	-0.06	0.965299	0	3.8	-0.17	0.14	0.78858	-0.17	0.448662	0	3.8	-0.06	0.14	1	-0.07	0.793261	0	3.8	2	2	3	5	4	5	5	5	4	4	3	2	1	3	3	4	4	5	5	4	3	4	2	3	4	4
AC140479.3	ENSG00000261760	transcribed_unprocessed_pseudogene	0.14	0.27	1	0.13	0.959845	0	1.2	-0.43	0.28	0.541887	-0.44	0.264044	0	0.9	-0.16	0.27	1	-0.15	0.76128	0	0.9	1	1	1	1	1	1	1	1	1	1	0	1	1	1	0	1	1	1	0	0	1	1	2	1	2	2
AC141586.1	ENSG00000215154	transcribed_unprocessed_pseudogene	-0.04	0.14	1	-0.05	0.97446	0	6.5	0.14	0.14	0.893874	0.14	0.532124	0	7	0.3	0.14	0.22329	0.29	0.131212	0	8	3	5	6	9	7	7	7	7	7	8	6	6	5	7	8	6	7	8	8	8	8	6	9	4	6	7
AC141586.2	ENSG00000260176	lncRNA	-0.11	0.18	1	-0.08	0.962556	0	3.5	0.08	0.18	1	0.11	0.718721	0	3.8	0.29	0.18	0.571385	0.27	0.309494	0	4.5	2	3	3	3	3	4	6	4	4	3	4	3	1	2	3	2	2	6	8	4	5	6	4	1	2	2
AC141586.4	ENSG00000279057	TEC	-0.24	0.44	1	-0.29	0.947627	0	0.5	0.36	0.43	1	0.3	0.637038	0	0.7	0.07	0.44	1	-0.14	0.860261	0	0.6	0	0	0	1	1	0	1	1	1	1	0	1	0	1	1	1	0	2	0	1	1	0	1	0	1	0
AC142086.6	ENSG00000277304	unprocessed_pseudogene	-0.51	1.1	1	-0.53	0.941968	0	0.5	-1.07	1.11	0.944718	-1.2	0.262988	0	0.5	-1.31	1.11	0.855569	-1.02	0.337652	0	0.5	0	0	0	1	0	0	1	1	1	1	0	0	0	0	0	0	1	0	0	0	0	0	0	0	0	1
AC142472.1	ENSG00000276728	lncRNA	0.5	0.2	0.463864	0.5	0.921298	0	2.1	0.1	0.21	1	0.11	0.766802	0	1.5	-0.16	0.21	1	-0.15	0.704404	0	1.4	2	1	1	1	1	2	1	1	1	2	2	2	2	1	1	1	2	2	1	2	1	2	2	4	2	1
AC144530.1	ENSG00000234742	processed_pseudogene	-0.04	0.17	1	-0.05	0.977968	0	3	0.03	0.17	1	0.05	0.87725	0	3	-0.14	0.17	1	-0.14	0.655043	0	3	3	3	3	3	4	3	3	3	3	2	3	2	4	3	4	5	4	3	1	3	1	2	2	4	3	4
AC144568.1	ENSG00000253620	processed_pseudogene	0.61	0.39	1	0.44	0.921298	0	0.8	0.04	0.4	1	0.01	0.984151	0	0.5	0.14	0.4	1	-0.04	0.961342	0	0.5	0	0	1	1	1	1	1	0	0	1	0	0	0	1	1	1	1	1	0	1	0	0	1	1	1	1
AC144652.1	ENSG00000273117	lncRNA	-0.45	0.29	1	-0.32	0.921298	0	2.5	0.18	0.29	1	0.24	0.533788	0	3.2	-0.03	0.29	1	0.05	0.92396	0	2.5	2	6	4	3	4	5	2	0	1	1	0	4	7	5	4	6	4	1	1	1	1	1	2	5	2	3
AC144831.1	ENSG00000261888	lncRNA	0.04	0.13	1	0.03	0.98285	0	16.9	-0.26	0.13	0.285864	-0.27	0.137488	0	16.5	-0.17	0.13	0.73396	-0.18	0.370688	0	16.5	24	12	21	22	23	24	14	12	12	9	8	14	8	20	13	20	21	11	11	14	9	8	20	17	23	19
AC145098.2	ENSG00000279821	TEC	-0.07	0.19	1	-0.08	0.961213	0	3.7	-0.89	0.2	0.000230923	-0.86	0.000737876	1	3.7	-0.98	0.2	4.32397e-05	-0.98	0.000150039	1	3.7	2	2	3	6	3	3	5	4	4	5	4	1	1	2	2	1	1	4	4	2	2	1	2	1	3	6
AC145124.1	ENSG00000255495	lncRNA	-0.03	0.17	1	0	0.999171	0	5.7	-0.01	0.17	1	-0.01	0.980889	0	5.6	-0.29	0.17	0.491901	-0.27	0.276223	0	5.6	3	3	7	9	8	8	4	4	3	7	6	4	4	7	8	7	8	7	5	4	3	5	5	2	8	8
AC145207.5	ENSG00000263731	lncRNA	-0.05	0.36	1	-0.09	0.979916	0	0.9	0.05	0.36	1	0.01	0.984418	0	0.9	0.07	0.36	1	0	0.99875	0	0.8	2	1	0	1	1	0	1	1	1	0	1	1	1	1	2	1	1	1	0	1	0	1	1	2	1	1
AC145207.8	ENSG00000264769	lncRNA	-0.07	0.41	1	-0.1	0.980559	0	0.5	0.25	0.4	1	0.22	0.736354	0	0.5	0.55	0.39	0.696621	0.43	0.44865	0	0.5	0	1	1	1	0	0	0	0	1	0	0	0	0	0	1	0	1	0	0	1	1	1	0	0	1	1
AC145207.9	ENSG00000278876	TEC	0.22	0.47	1	0.06	0.992817	0	0.5	-0.13	0.47	1	-0.19	0.810262	0	0.4	-0.09	0.47	1	-0.21	0.801098	0	0.3	0	0	0	1	0	0	1	1	0	0	0	0	0	1	0	0	0	0	1	0	1	1	0	1	1	1
AC145285.2	ENSG00000251417	lncRNA	-0.09	0.33	1	-0.1	0.973517	0	0.8	-0.27	0.34	1	-0.32	0.51168	0	0.8	-0.79	0.34	0.19148	-0.78	0.0818052	0	0.8	1	1	0	1	2	2	0	1	1	0	0	1	1	1	1	1	1	0	0	1	1	1	1	1	1	1
AC145285.6	ENSG00000275807	lncRNA	-0.1	0.26	1	-0.11	0.962831	0	1.1	0.12	0.25	1	0.05	0.929233	0	1.1	0	0.26	1	-0.02	0.974926	0	1.2	1	1	2	2	1	2	1	0	1	1	0	1	1	1	1	1	1	1	2	1	1	1	1	2	1	2
AC146944.3	ENSG00000269983	lncRNA	-0.12	0.16	1	-0.15	0.941694	0	4.1	-0.06	0.16	1	-0.08	0.783528	0	4.1	-0.12	0.16	1	-0.15	0.598615	0	4.1	8	3	3	2	2	3	6	7	3	5	3	5	4	3	3	3	3	6	3	3	3	5	3	4	3	3
AC147067.1	ENSG00000244459	lncRNA	0.15	0.24	1	0.17	0.946479	0	2.5	-0.09	0.24	1	0.01	0.984151	0	2.5	-0.01	0.24	1	0.06	0.901587	0	2.7	1	1	2	2	3	3	2	1	1	2	5	2	2	4	4	4	3	1	1	2	1	3	1	4	3	4
AC156455.1	ENSG00000256546	lncRNA	0.07	0.17	1	0.07	0.964071	0	2.8	-0.01	0.17	1	-0.01	0.965778	0	2.8	0.14	0.17	1	0.16	0.576072	0	3.2	1	1	2	4	3	3	2	3	4	4	4	0	1	3	4	3	5	3	4	2	3	3	0	1	2	3
AC159540.2	ENSG00000277701	lncRNA	-0.13	0.18	1	-0.14	0.947412	0	25.2	0	0.18	1	0	0.999108	0	25.6	0.21	0.18	0.839384	0.21	0.502615	0	29.6	29	29	18	20	28	33	23	24	38	22	13	18	13	20	19	26	30	37	34	42	24	19	29	18	18	19
AC211476.5	ENSG00000277125	unprocessed_pseudogene	0.1	0.61	1	-0.04	0.995732	0	0.3	-0.16	0.62	1	-0.32	0.742866	0	0.3	0.39	0.61	1	0.23	0.818538	0	0.5	0	1	0	0	0	0	0	0	0	0	2	0	0	1	0	0	0	0	1	0	0	0	0	0	0	1
AC211476.6	ENSG00000285702	lncRNA	-0.11	0.33	1	-0.13	0.965173	0	0.7	-0.29	0.33	1	-0.29	0.586379	0	0.8	0.34	0.32	0.947932	0.32	0.500292	0	0.9	0	0	1	1	1	0	1	0	1	0	1	1	1	1	1	1	1	1	0	0	1	1	1	1	0	1
AC211476.7	ENSG00000285886	lncRNA	-0.12	0.27	1	-0.1	0.97108	0	1	-0.24	0.28	0.994743	-0.19	0.669349	0	0.9	-0.28	0.27	0.971734	-0.33	0.432289	0	0.9	1	1	1	1	1	1	1	0	1	1	1	2	1	1	1	1	1	0	1	1	0	1	1	3	1	1
AC211486.1	ENSG00000146722	transcribed_unprocessed_pseudogene	-0.02	0.37	1	-0.04	0.994153	0	0.7	-0.64	0.38	0.485301	-0.61	0.244728	0	0.6	-0.18	0.37	1	-0.12	0.863174	0	0.6	1	1	0	1	1	1	0	0	1	0	1	0	0	0	1	0	0	1	0	0	0	1	1	1	1	1
AC211486.3	ENSG00000273598	transcribed_unprocessed_pseudogene	-0.33	0.35	1	-0.45	0.921298	0	0.9	-0.41	0.36	0.815981	-0.45	0.354817	0	0.9	-0.73	0.36	0.307226	-0.77	0.105288	0	0.9	1	0	0	1	0	1	1	1	1	2	2	1	1	1	1	1	0	0	1	1	0	1	1	2	1	1
AC232271.1	ENSG00000270012	lncRNA	-0.66	0.28	0.565225	-0.65	0.921298	0	1.1	-0.26	0.28	0.94861	-0.26	0.532564	0	1.1	0.01	0.27	1	-0.08	0.875027	0	1.3	1	0	2	2	2	1	2	1	0	1	0	1	0	1	1	1	1	2	2	1	1	1	1	0	1	1
AC233266.2	ENSG00000261600	lncRNA	0.45	0.39	1	0.37	0.931034	0	0.6	0	0.4	1	-0.04	0.958237	0	0.5	-0.67	0.41	0.549463	-0.61	0.310379	0	0.5	1	0	1	1	1	1	0	0	1	0	0	0	0	1	1	1	0	0	0	0	1	1	1	0	1	1
AC233699.1	ENSG00000261499	unprocessed_pseudogene	-0.23	0.25	1	-0.21	0.941952	0	4.1	-0.42	0.25	0.481446	-0.35	0.340343	0	4.1	-0.16	0.25	1	-0.1	0.840205	0	4.1	4	3	4	4	3	4	4	5	5	5	4	3	2	1	2	2	1	4	7	4	5	4	6	1	4	2
AC233723.1	ENSG00000262165	protein_coding	-0.61	0.46	1	-0.25	0.947627	0	1.2	-0.88	0.47	0.363846	-0.53	0.338564	0	1.2	-0.56	0.46	0.826313	-0.56	0.335072	0	1.2	3	2	1	1	1	1	0	1	1	1	1	1	2	1	1	1	1	0	0	0	0	0	1	5	1	1
AC233723.2	ENSG00000280254	TEC	0.02	0.19	1	-0.01	0.995837	0	2.5	-0.17	0.19	1	-0.2	0.500962	0	2.5	-0.35	0.19	0.416255	-0.37	0.168824	0	2.5	5	5	3	3	3	2	1	1	1	1	2	3	4	2	2	3	2	1	1	2	1	1	3	7	3	2
AC233968.1	ENSG00000274615	unprocessed_pseudogene	-0.21	0.17	1	-0.21	0.921298	0	10.6	-0.34	0.17	0.270945	-0.34	0.153378	0	10.6	-0.2	0.17	0.840341	-0.2	0.464707	0	10.6	11	10	8	10	10	9	12	14	12	12	9	8	9	4	8	7	8	13	15	10	10	3	10	9	8	7
AC234582.1	ENSG00000231064	lncRNA	-0.15	0.26	1	-0.14	0.952098	0	1.5	-0.53	0.27	0.291885	-0.53	0.14382	0	1.5	-0.31	0.26	0.844675	-0.31	0.435397	0	1.5	0	2	1	2	3	1	1	1	1	2	2	1	0	0	1	1	1	1	2	1	1	1	2	0	2	1
AC234781.1	ENSG00000224216	lncRNA	0.22	0.32	1	0.21	0.949789	0	0.9	0.21	0.33	1	0.16	0.786092	0	0.9	0.21	0.32	1	0.18	0.778422	0	0.8	2	1	1	1	1	0	1	1	0	1	0	1	1	1	1	1	1	1	0	2	0	1	1	2	1	1
AC234781.5	ENSG00000230578	transcribed_unprocessed_pseudogene	0.21	0.4	1	0.22	0.951113	0	0.5	0.03	0.4	1	-0.01	0.990102	0	0.6	0.17	0.4	1	0.14	0.854089	0	0.6	1	0	1	0	1	0	1	1	0	0	0	1	2	0	1	0	0	0	0	1	1	1	0	0	1	1
AC234917.3	ENSG00000287222	lncRNA	0.21	0.19	1	0.21	0.922871	0	2.7	0	0.19	1	0	0.996632	0	2.2	-0.33	0.19	0.467064	-0.33	0.240485	0	2.1	2	2	2	3	2	4	2	1	2	1	2	2	2	3	3	2	3	1	1	2	3	2	3	2	3	4
AC239799.1	ENSG00000276509	lncRNA	-0.34	0.35	1	-0.26	0.941968	0	0.6	-0.24	0.35	1	-0.27	0.623366	0	0.6	0.05	0.34	1	0.03	0.969972	0	0.6	1	1	1	0	0	1	0	0	1	1	0	0	1	1	0	0	1	1	0	1	1	1	2	0	1	1
AC239804.1	ENSG00000254539	lncRNA	0.01	0.4	1	-0.08	0.983704	0	0.3	0.13	0.39	1	0.04	0.960833	0	0.3	-0.81	0.42	0.35713	-0.84	0.134485	0	0.3	1	1	0	0	1	0	0	0	0	0	0	1	1	1	0	0	0	0	0	0	0	0	1	0	0	0
AC239809.3	ENSG00000227733	lncRNA	0.08	0.3	1	0.06	0.980559	0	1.4	-0.63	0.31	0.275827	-0.59	0.12292	0	1.4	-0.85	0.31	0.0698784	-0.75	0.0465365	0	1.4	4	2	1	1	1	1	0	1	1	1	2	2	1	1	1	1	1	0	0	0	2	1	3	2	1	1
AC239859.5	ENSG00000277702	unprocessed_pseudogene	0.09	0.14	1	0.07	0.957513	0	10.6	0.05	0.14	1	0.04	0.879227	0	10	0.08	0.14	1	0.08	0.776848	0	10.5	10	13	8	9	9	7	11	11	10	8	14	7	13	10	11	9	8	12	9	9	9	12	8	20	10	10
AC239868.1	ENSG00000264207	lncRNA	-0.09	0.24	1	-0.15	0.948606	0	1.3	-0.12	0.25	1	-0.14	0.733205	0	1.3	-0.49	0.25	0.339834	-0.52	0.124177	0	1.3	2	2	1	0	1	1	3	1	1	1	1	2	1	1	1	0	1	1	0	1	2	1	2	1	1	1
AC240565.1	ENSG00000280136	lncRNA	-0.27	0.4	1	-0.26	0.947627	0	0.4	0.1	0.39	1	0.13	0.850436	0	0.5	0.39	0.39	0.979656	0.39	0.491487	0	0.7	1	0	1	0	1	0	0	0	0	1	0	1	0	1	0	0	1	1	0	0	0	1	1	0	0	1
AC240565.2	ENSG00000280279	lncRNA	0.06	0.42	1	0.29	0.941968	0	0.6	-0.39	0.43	0.983395	-0.27	0.694747	0	0.4	-0.16	0.42	1	0.06	0.937538	0	0.5	0	0	0	1	0	0	1	1	0	1	0	0	0	1	0	1	0	1	0	0	1	0	0	0	1	0
AC241377.3	ENSG00000281741	TEC	0.08	0.22	1	0.08	0.971476	0	1.3	0.62	0.21	0.0381474	0.63	0.0170314	1	1.6	0.03	0.22	1	0.05	0.905708	0	1.2	1	1	1	1	1	2	1	1	2	1	1	2	1	2	2	2	1	2	1	2	1	2	1	2	1	1
AC241585.1	ENSG00000223612	processed_pseudogene	-0.04	0.12	1	-0.04	0.972934	0	5.7	0.08	0.12	1	0.07	0.73408	0	5.8	0.17	0.12	0.698974	0.17	0.382881	0	6.2	3	5	7	7	8	7	5	5	5	5	6	5	5	6	7	7	7	5	6	6	5	5	7	6	7	4
AC241585.2	ENSG00000281571	TEC	0.08	0.22	1	0.07	0.972934	0	1.5	0.36	0.22	0.486643	0.36	0.238168	0	2.1	-0.04	0.22	1	-0.04	0.928508	0	1.5	2	1	2	2	2	2	1	1	1	1	2	2	2	3	2	2	2	3	1	2	1	3	1	2	2	2
AC241952.1	ENSG00000275131	transcribed_unprocessed_pseudogene	-0.13	0.13	1	-0.13	0.938267	0	24.9	-0.08	0.13	1	-0.08	0.702252	0	24.9	0.2	0.13	0.568301	0.19	0.338646	0	27.4	7	12	21	29	32	26	24	27	33	39	24	10	7	22	28	28	25	21	28	28	41	23	13	4	22	26
AC242376.1	ENSG00000259414	unprocessed_pseudogene	0.27	0.38	1	0.31	0.94013	0	0.6	0.03	0.38	1	0.08	0.915386	0	0.6	-0.87	0.4	0.23839	-0.79	0.152677	0	0.6	0	1	1	1	1	1	0	0	0	1	1	1	0	0	0	1	1	0	1	1	1	0	1	0	0	1
AC242842.1	ENSG00000275557	lncRNA	0.34	0.2	1	0.34	0.921298	0	2.3	0.18	0.21	1	0.19	0.566177	0	2	-0.11	0.21	1	-0.1	0.798307	0	1.8	4	1	2	1	1	1	1	2	2	1	3	3	2	2	1	1	1	2	1	3	3	3	2	4	1	1
AC243562.1	ENSG00000259570	unprocessed_pseudogene	0.61	0.35	1	0.57	0.921298	0	1	-0.13	0.36	1	-0.08	0.912827	0	0.9	-0.25	0.37	1	-0.2	0.77889	0	0.9	1	1	1	1	1	2	0	1	0	1	1	0	1	1	1	1	2	0	0	0	0	1	1	1	1	1
AC243562.2	ENSG00000259683	unprocessed_pseudogene	0.44	0.36	1	0.49	0.921298	0	1.5	-0.44	0.37	0.790925	-0.51	0.370409	0	1.1	0.17	0.36	1	0.25	0.679142	0	1.2	1	2	1	2	2	2	0	0	0	1	1	1	1	1	1	1	1	0	0	0	0	1	5	1	2	1
AC243772.2	ENSG00000233030	lncRNA	-0.43	0.39	1	-0.48	0.921298	0	0.5	-0.94	0.41	0.174286	-0.89	0.0651032	0	0.5	-0.2	0.38	1	-0.12	0.841171	0	0.5	0	0	0	0	1	1	0	1	1	0	1	0	0	0	0	0	0	0	0	1	0	1	0	0	0	0
AC243919.1	ENSG00000237550	transcribed_processed_pseudogene	0.23	0.13	1	0.22	0.921298	0	463.4	0.12	0.13	0.988715	0.11	0.612767	0	429.5	-0.06	0.13	1	-0.07	0.797868	0	390.2	577	423	425	427	388	367	380	355	301	304	345	489	546	524	568	573	444	308	310	320	318	324	356	1056	448	528
AC243964.3	ENSG00000266903	lncRNA	0.03	0.45	1	-0.05	0.994153	0	0.5	0.4	0.44	0.983395	0.37	0.544144	0	0.5	0.42	0.44	1	0.24	0.750178	0	0.5	1	1	1	0	0	1	1	0	0	0	0	1	1	0	1	1	0	0	0	0	0	0	1	1	0	0
AC244033.2	ENSG00000285184	lncRNA	0.3	0.24	1	0.26	0.929419	0	1.5	0.41	0.24	0.477481	0.41	0.227225	0	1.7	0.28	0.24	0.893104	0.23	0.578355	0	1.5	2	2	2	2	1	2	0	1	1	1	2	2	3	2	2	1	2	1	0	1	3	2	2	2	2	2
AC244153.1	ENSG00000276170	lncRNA	0.25	0.2	1	0.21	0.92734	0	5.4	-0.31	0.2	0.562992	-0.36	0.212002	0	4.9	-0.26	0.2	0.786086	-0.24	0.439607	0	4.9	2	1	4	4	5	4	6	6	4	6	12	1	1	5	5	5	4	3	4	2	5	4	1	3	3	6
AC244197.3	ENSG00000241489	protein_coding	0.12	0.3	1	0.17	0.950861	0	0.9	-0.03	0.3	1	0	0.996781	0	0.9	0.08	0.3	1	0.07	0.912754	0	0.9	0	1	1	1	1	1	1	1	1	1	1	1	0	1	1	1	1	1	1	1	1	0	2	0	1	1
AC244669.1	ENSG00000223804	transcribed_unprocessed_pseudogene	0.07	0.11	1	0.05	0.960745	0	12.2	-0.02	0.11	1	-0.03	0.904592	0	11.7	-0.14	0.11	0.846347	-0.14	0.456724	0	11.7	10	6	14	12	15	12	14	9	12	12	13	7	9	15	14	16	15	10	9	12	11	10	7	13	14	14
AC244669.2	ENSG00000274642	unprocessed_pseudogene	-0.06	0.37	1	-0.08	0.982571	0	0.8	-0.2	0.38	1	-0.01	0.987802	0	0.8	-0.23	0.38	1	0.06	0.939668	0	0.7	1	0	1	0	1	0	1	1	1	1	1	0	0	0	0	1	1	2	2	0	2	1	0	1	0	1
AC245041.2	ENSG00000276850	lncRNA	0.03	0.45	1	0.21	0.94468	0	1.5	-0.63	0.46	0.683418	-0.78	0.0732265	0	1.2	-0.98	0.47	0.271688	-1.2	0.00455782	0	1.2	0	0	0	0	0	0	3	2	3	3	2	0	0	0	0	0	0	2	2	1	1	1	0	0	0	0
AC245060.2	ENSG00000234630	lncRNA	-0.8	0.35	0.597595	-0.8	0.921298	0	0.7	-0.85	0.35	0.133893	-0.92	0.0265749	0	0.7	-0.61	0.34	0.443788	-0.56	0.176285	0	0.7	1	0	0	1	1	0	1	1	1	1	1	0	0	0	0	0	0	0	1	0	1	0	1	0	1	0
AC245060.4	ENSG00000272779	transcribed_unprocessed_pseudogene	-0.13	0.32	1	-0.1	0.97446	0	0.5	0.23	0.31	1	0.22	0.654776	0	0.6	0.01	0.32	1	0.01	0.986819	0	0.5	1	0	0	0	1	0	0	0	1	0	0	0	0	1	0	1	1	0	1	1	1	1	0	0	0	1
AC245060.5	ENSG00000274422	lncRNA	-0.08	0.3	1	-0.05	0.985009	0	1	-0.29	0.3	0.9381	-0.3	0.506309	0	1	-0.02	0.29	1	0.03	0.960247	0	1	1	1	1	1	1	1	0	1	1	2	1	1	0	1	1	0	0	1	1	1	0	1	1	0	1	1
AC245060.6	ENSG00000279278	lncRNA	0.01	0.26	1	0.01	0.99747	0	2.7	-0.17	0.26	1	-0.12	0.79972	0	2.7	0.02	0.26	1	0.03	0.960908	0	2.7	2	2	2	1	2	3	3	4	3	5	3	1	1	1	1	2	2	3	3	3	5	3	4	1	3	2
AC245060.7	ENSG00000286129	lncRNA	-0.19	0.39	1	-0.14	0.965541	0	0.6	-0.34	0.4	1	-0.3	0.599197	0	0.5	-0.8	0.4	0.33631	-0.74	0.155648	0	0.4	0	0	0	0	0	1	0	1	1	0	1	0	0	0	0	0	1	1	1	1	1	0	1	0	0	1
AC245100.3	ENSG00000228626	unprocessed_pseudogene	-0.02	0.36	1	0.01	0.99923	0	1.1	-0.54	0.37	0.621056	-0.53	0.262731	0	1.1	-0.66	0.37	0.450506	-0.59	0.216342	0	1.1	0	0	3	1	2	2	0	1	1	1	1	0	0	1	1	1	2	0	1	0	0	0	0	0	3	1
AC245100.4	ENSG00000231551	transcribed_unprocessed_pseudogene	0.15	0.21	1	0.22	0.930689	0	1.7	-0.35	0.22	0.516359	-0.25	0.456233	0	1.5	-0.2	0.21	1	-0.1	0.805198	0	1.5	2	1	1	1	2	2	2	2	1	2	1	1	1	1	1	1	0	2	2	2	2	2	2	1	2	1
AC245100.7	ENSG00000280649	TEC	0.64	0.26	0.452234	0.62	0.921298	0	1.9	0.49	0.26	0.35686	0.46	0.22764	0	1.9	0.26	0.26	0.979536	0.25	0.602088	0	1.5	2	1	2	1	1	1	0	1	1	1	2	2	2	2	2	2	1	2	2	1	2	3	2	3	3	1
AC245140.2	ENSG00000280195	lncRNA	0.14	0.26	1	0.17	0.947627	0	1.3	0.15	0.26	1	0.19	0.66672	0	1.4	-0.01	0.26	1	0.02	0.972434	0	1.3	1	1	1	2	1	2	1	1	1	1	2	1	1	2	2	2	1	2	1	1	2	0	1	1	1	1
AC245297.1	ENSG00000215861	transcribed_unprocessed_pseudogene	0.05	0.12	1	0.05	0.964071	0	29.1	-0.12	0.12	0.881354	-0.12	0.513762	0	27.2	-0.16	0.12	0.73927	-0.16	0.393845	0	27.2	8	11	33	35	30	34	27	23	24	36	38	7	8	33	35	36	32	24	20	17	39	34	6	12	35	42
AC245297.2	ENSG00000272755	lncRNA	0.41	0.26	1	0.22	0.941694	0	1.3	0.33	0.27	0.758695	0.19	0.654101	0	1.3	0.1	0.27	1	-0.01	0.983069	0	1.1	3	2	0	1	0	0	1	0	1	1	1	2	2	1	1	1	1	2	1	1	1	1	1	3	0	1
AC245297.3	ENSG00000274265	lncRNA	0.03	0.11	1	0.02	0.984737	0	9.1	0.14	0.11	0.755192	0.14	0.425064	0	9.7	-0.11	0.11	1	-0.11	0.579984	0	8.8	14	9	8	9	11	10	9	7	7	6	7	12	12	10	11	10	11	8	7	11	8	7	11	17	10	8
AC245407.2	ENSG00000287978	lncRNA	0.03	0.27	1	-0.06	0.980191	0	1.6	0.02	0.27	1	-0.13	0.786092	0	1.6	-0.37	0.27	0.730679	-0.38	0.33158	0	1.6	5	4	1	0	1	1	2	1	1	1	1	3	2	1	1	1	1	1	1	1	2	1	2	4	1	1
AC245452.1	ENSG00000225544	processed_pseudogene	-0.12	0.19	1	-0.12	0.948606	0	1.7	-0.03	0.19	1	-0.04	0.910857	0	1.7	0.08	0.19	1	0.07	0.83465	0	1.7	2	2	2	1	2	3	2	1	1	2	1	1	1	1	1	1	2	2	2	2	2	1	2	1	1	2
AC245884.8	ENSG00000267838	lncRNA	-0.64	0.38	1	-0.55	0.921298	0	0.6	-0.47	0.37	0.746745	-0.53	0.297103	0	0.6	-0.24	0.37	1	-0.23	0.702162	0	0.6	2	1	0	1	1	1	0	0	1	0	0	0	0	1	1	0	0	0	1	0	0	1	1	0	1	1
AC246787.1	ENSG00000225200	processed_pseudogene	0.17	0.15	1	0.15	0.934792	0	11	-0.03	0.15	1	-0.04	0.889522	0	9.6	-0.13	0.15	1	-0.14	0.583345	0	9.6	18	9	10	11	9	8	11	9	7	7	7	12	10	11	11	13	10	9	7	7	7	7	9	25	9	11
AC253536.2	ENSG00000228039	processed_pseudogene	-0.08	0.47	1	-0.07	0.989454	0	0.4	-0.13	0.47	1	-0.02	0.978288	0	0.4	0.31	0.46	1	0.3	0.644087	0	0.4	1	1	0	0	0	0	0	1	0	0	1	0	1	0	0	0	0	1	0	0	0	1	0	2	0	0
AC253536.6	ENSG00000272787	lncRNA	0.23	0.42	1	0.13	0.973436	0	0.4	-0.09	0.43	1	-0.1	0.89871	0	0.4	0.06	0.42	1	0.12	0.882783	0	0.4	0	0	0	0	1	0	1	0	1	1	0	0	0	0	0	0	0	0	1	1	0	0	0	1	1	0
ACAA1	ENSG00000060971	protein_coding	0.03	0.08	1	0.03	0.97446	0	45.2	0.17	0.08	0.257929	0.17	0.152638	0	49.8	0.02	0.08	1	0.02	0.922671	0	44.8	36	62	47	46	45	44	40	39	43	35	51	54	61	50	52	51	49	46	42	46	39	58	53	63	40	39
ACAA2	ENSG00000167315	protein_coding	0.14	0.07	0.980782	0.13	0.921298	0	41.9	0.06	0.07	1	0.06	0.645167	0	40.2	-0.01	0.07	1	-0.01	0.943533	0	38.3	37	30	30	29	34	35	33	40	46	48	59	30	28	34	35	38	33	38	37	48	55	66	33	39	32	38
ACACA	ENSG00000278540	protein_coding	-0.08	0.09	1	-0.08	0.941694	0	59.4	-0.01	0.09	1	-0.02	0.925337	0	59.4	0.15	0.09	0.497976	0.14	0.286988	0	63.8	29	55	86	80	101	94	34	40	45	51	38	44	52	84	79	72	95	37	45	46	40	40	52	39	78	59
ACACB	ENSG00000076555	protein_coding	-0.15	0.18	1	-0.12	0.947627	0	6.7	-0.4	0.18	0.21725	-0.37	0.154944	0	6.7	-0.32	0.18	0.483841	-0.26	0.36503	0	6.7	9	9	7	5	6	6	5	6	6	8	7	7	5	5	2	3	4	8	7	5	6	7	14	6	7	3
ACAD10	ENSG00000111271	protein_coding	0.01	0.07	1	0.01	0.995732	0	17.6	-0.04	0.07	1	-0.05	0.73228	0	17.6	0.01	0.07	1	0	0.997499	0	17.6	16	16	16	18	17	16	19	21	19	19	17	15	10	15	17	15	14	23	22	20	20	18	19	16	16	18
ACAD11	ENSG00000240303	protein_coding	-0.09	0.29	1	-0.07	0.98216	0	1.2	0.07	0.29	1	0.12	0.820665	0	1.4	0.12	0.29	1	0.08	0.886211	0	1.3	0	1	1	1	2	2	0	2	2	1	1	0	1	1	1	1	1	1	2	2	2	3	2	0	2	0
ACAD8	ENSG00000151498	protein_coding	-0.05	0.06	1	-0.06	0.941674	0	23.5	0.07	0.06	0.848694	0.06	0.546558	0	24.5	-0.01	0.06	1	-0.02	0.881976	0	23.5	19	20	22	23	21	22	32	25	26	24	24	22	20	19	26	21	25	30	26	25	29	27	23	20	20	22
ACAD9	ENSG00000177646	protein_coding	0.13	0.06	0.707357	0.12	0.921298	0	34.3	0.1	0.06	0.485459	0.09	0.304903	0	33.5	0.2	0.06	0.0134627	0.19	0.0180478	1	35.9	25	35	30	34	34	35	33	32	28	30	32	35	32	37	36	33	37	31	32	31	31	33	34	41	33	36
ACADM	ENSG00000117054	protein_coding	-0.01	0.08	1	-0.01	0.991708	0	21.2	-0.01	0.08	1	-0.01	0.933239	0	21.2	-0.04	0.08	1	-0.04	0.770225	0	21.2	25	20	22	16	18	18	24	20	22	28	20	21	24	20	17	16	18	26	21	23	26	19	24	16	23	17
ACADS	ENSG00000122971	protein_coding	0.18	0.08	0.673216	0.18	0.921298	0	16.5	-0.13	0.08	0.552057	-0.13	0.286391	0	14.7	-0.16	0.08	0.372967	-0.16	0.188785	0	14.7	18	19	12	13	21	17	14	13	10	11	14	16	16	11	15	17	16	10	13	11	8	13	16	25	14	17
ACADSB	ENSG00000196177	protein_coding	-0.16	0.1	1	-0.16	0.921298	0	14.1	-0.15	0.1	0.596418	-0.15	0.323998	0	14.1	-0.1	0.1	0.956362	-0.11	0.541734	0	14.1	16	13	16	14	15	20	11	13	14	12	11	15	13	11	12	13	15	13	10	18	10	11	15	9	15	10
ACADVL	ENSG00000072778	protein_coding	0.08	0.08	1	0.07	0.941694	0	287.5	0.37	0.08	8.00143e-05	0.36	0.000609335	1	350.3	0.33	0.08	0.00078808	0.32	0.00236392	1	339.4	263	215	164	193	167	148	379	381	359	337	438	264	213	244	285	255	249	477	448	389	477	552	261	260	181	206
ACAN	ENSG00000157766	protein_coding	2.63	0.95	0.224069	0.65	0.921298	0	2.3	-0.98	0.98	0.923622	-0.98	0.147041	0	1.5	-0.71	0.98	1	-0.59	0.422701	0	1.5	3	2	11	1	0	0	0	0	0	0	0	2	1	5	0	0	0	0	0	0	0	0	6	2	15	1
ACAP1	ENSG00000072818	protein_coding	0.2	0.14	1	0.18	0.921298	0	5.8	-0.33	0.14	0.154175	-0.34	0.0766626	0	4.8	-0.27	0.14	0.357089	-0.28	0.159232	0	4.8	8	5	4	5	5	6	4	3	5	4	4	4	4	4	5	5	4	3	3	3	5	3	5	10	6	7
ACAP2	ENSG00000114331	protein_coding	-0.14	0.1	1	-0.15	0.921298	0	53.3	-0.12	0.1	0.841335	-0.12	0.467262	0	53.3	0.01	0.1	1	0	0.996909	0	53.3	43	52	66	56	64	68	34	48	60	55	40	41	56	47	42	50	53	45	45	55	56	43	39	29	62	50
ACAP3	ENSG00000131584	protein_coding	0.08	0.07	1	0.07	0.938267	0	68.1	0.12	0.07	0.37941	0.12	0.242003	0	70.6	0.09	0.07	0.690019	0.09	0.417133	0	69.2	60	68	51	63	61	54	82	77	71	69	57	81	50	57	60	55	58	89	94	82	77	74	73	68	54	61
ACAT1	ENSG00000075239	protein_coding	0	0.08	1	-0.01	0.994153	0	48.5	-0.03	0.08	1	-0.04	0.797897	0	48.5	-0.1	0.08	0.799014	-0.1	0.41068	0	48.5	79	77	41	46	43	44	38	38	37	36	55	63	78	39	50	50	49	32	34	34	40	52	62	90	41	48
ACAT2	ENSG00000120437	protein_coding	0.06	0.13	1	0.05	0.970507	0	17.5	0.47	0.13	0.0061571	0.48	0.00684637	1	25.3	0.35	0.13	0.0950285	0.35	0.0578046	0	22.5	11	18	21	22	29	27	17	12	12	14	9	20	32	36	42	39	37	16	10	15	20	11	12	20	20	19
ACBD3	ENSG00000182827	protein_coding	-0.07	0.07	1	-0.08	0.931065	0	51.5	0.07	0.07	0.864087	0.07	0.552704	0	53.7	0.18	0.07	0.101454	0.17	0.0849231	0	57.5	37	49	55	55	50	55	39	52	55	64	55	44	59	57	50	54	57	51	58	49	64	48	37	33	53	50
ACBD4	ENSG00000181513	protein_coding	-0.08	0.11	1	-0.08	0.946013	0	13.2	-0.16	0.11	0.576259	-0.17	0.284623	0	13.2	-0.27	0.11	0.137391	-0.27	0.0715895	0	13.2	23	19	11	11	17	13	13	11	10	8	9	21	14	12	11	11	10	7	11	12	10	7	23	26	10	10
ACBD5	ENSG00000107897	protein_coding	-0.12	0.1	1	-0.12	0.921298	0	22.1	-0.1	0.1	0.869287	-0.11	0.490954	0	22.1	-0.05	0.1	1	-0.05	0.791392	0	22.1	26	29	21	17	22	23	20	23	25	18	19	22	32	20	16	22	20	19	17	21	20	16	27	19	22	19
ACBD6	ENSG00000230124	protein_coding	0.06	0.06	1	0.05	0.941968	0	50.5	-0.12	0.06	0.268004	-0.13	0.142844	0	48.6	-0.2	0.06	0.0137741	-0.2	0.01355	1	48.6	59	52	55	56	48	49	51	42	43	40	40	57	49	47	52	49	47	39	35	39	37	40	53	65	56	59
ACBD7	ENSG00000176244	protein_coding	0.41	0.37	1	0.18	0.950861	0	0.5	-0.12	0.38	1	-0.32	0.517508	0	0.5	-0.1	0.37	1	-0.23	0.686536	0	0.5	2	1	0	0	0	0	0	1	1	0	1	1	1	0	0	0	0	0	1	0	0	1	0	2	1	0
ACCS	ENSG00000110455	protein_coding	-0.01	0.08	1	-0.01	0.988692	0	19.9	-0.34	0.08	0.000681059	-0.35	0.00168197	1	19.9	-0.21	0.08	0.0931134	-0.22	0.0589713	0	19.9	23	25	19	23	26	26	14	15	15	16	17	17	12	17	17	22	22	11	12	16	11	15	26	20	21	20
ACD	ENSG00000102977	protein_coding	0.13	0.1	1	0.12	0.921298	0	15.5	0.19	0.1	0.341147	0.18	0.20399	0	15.9	0.14	0.1	0.705909	0.13	0.426608	0	15.3	28	22	13	13	14	15	14	8	11	10	11	24	19	19	20	18	18	10	14	13	8	12	26	25	17	15
ACE	ENSG00000159640	protein_coding	0.06	0.16	1	0.01	0.997144	0	9.8	0.32	0.15	0.254706	0.42	0.0316475	0	14.5	0.33	0.15	0.266332	0.43	0.024303	0	15	3	2	2	3	3	2	27	22	19	13	12	2	1	3	4	2	2	47	33	24	22	20	4	3	2	3
ACER2	ENSG00000177076	protein_coding	-0.28	0.27	1	-0.24	0.94013	0	2.7	-0.17	0.27	1	-0.15	0.748415	0	2.7	0.03	0.27	1	-0.01	0.989645	0	2.8	0	1	1	1	4	4	3	4	5	4	3	1	2	1	1	2	2	3	3	7	4	3	2	0	2	1
ACER3	ENSG00000078124	protein_coding	-0.07	0.09	1	-0.07	0.941968	0	13.1	-0.07	0.09	1	-0.08	0.61205	0	13.1	-0.06	0.09	1	-0.06	0.701546	0	13.1	14	11	13	11	13	12	13	14	14	14	15	9	12	12	12	12	13	12	10	14	19	13	10	11	10	14
ACHE	ENSG00000087085	protein_coding	0.32	0.46	1	0.46	0.921298	0	0.6	-0.85	0.48	0.428765	-0.57	0.393757	0	0.3	-0.72	0.48	0.627983	-0.49	0.492054	0	0.4	0	0	0	1	0	0	1	0	1	0	0	0	0	0	0	0	0	0	0	1	0	1	0	1	1	1
ACIN1	ENSG00000100813	protein_coding	-0.01	0.06	1	-0.02	0.980744	0	157.5	-0.01	0.06	1	-0.02	0.884445	0	157.5	0.04	0.06	1	0.04	0.762377	0	162	121	149	140	155	133	142	190	183	186	192	141	147	106	133	136	125	130	202	216	190	187	159	165	116	144	137
ACKR3	ENSG00000144476	protein_coding	0.29	0.48	1	0.09	0.972154	0	5.3	-1.24	0.5	0.120354	-1.72	4.87821e-05	0	5.3	-1.27	0.5	0.110436	-1.33	0.000816243	0	5.3	3	0	21	11	10	11	0	0	0	1	1	1	0	5	3	2	2	0	0	0	0	1	2	0	18	11
ACKR4	ENSG00000129048	protein_coding	0.15	0.29	1	0.18	0.947627	0	23.8	-0.53	0.29	0.402066	-0.41	0.340343	0	20.7	-0.24	0.29	1	-0.19	0.730172	0	22.2	120	67	9	2	5	3	2	2	3	8	7	123	66	8	2	5	4	1	2	2	1	4	120	95	12	4
ACKR4P1	ENSG00000225415	processed_pseudogene	-0.08	0.35	1	0.11	0.971476	0	3	-1	0.37	0.0694499	-0.62	0.150424	0	2.6	-0.6	0.36	0.512985	-0.26	0.605839	0	2.6	17	7	2	0	0	0	0	0	0	1	2	14	7	1	0	1	0	0	0	0	1	0	13	16	1	0
ACLY	ENSG00000131473	protein_coding	-0.09	0.08	1	-0.1	0.926306	0	190.9	0.22	0.08	0.0765254	0.22	0.0645453	0	221.5	0.29	0.08	0.00748117	0.29	0.012162	1	228.4	64	119	207	261	301	311	170	152	157	171	187	100	143	266	335	326	375	165	177	168	195	186	93	78	199	204
ACO1	ENSG00000122729	protein_coding	-0.01	0.07	1	-0.02	0.98285	0	199.9	0.11	0.07	0.625477	0.1	0.396208	0	210.9	0.12	0.07	0.556424	0.11	0.342745	0	214.9	80	103	153	178	212	217	231	234	301	231	259	109	123	159	198	215	217	214	229	309	259	288	97	92	144	183
ACO2	ENSG00000100412	protein_coding	-0.04	0.09	1	-0.05	0.961077	0	50.5	0.14	0.09	0.624076	0.13	0.366406	0	55.2	0.24	0.09	0.117413	0.23	0.0805685	0	59.2	26	65	49	57	53	52	47	51	53	47	55	42	48	56	57	49	59	57	59	59	54	67	53	29	48	48
ACOT1	ENSG00000184227	protein_coding	0.05	0.13	1	0.04	0.976691	0	16.9	-0.3	0.13	0.160657	-0.3	0.0914582	0	16.5	-0.4	0.13	0.0283432	-0.41	0.0200677	1	16.5	16	15	15	17	18	16	13	13	13	17	28	18	19	14	13	15	13	10	9	10	8	17	11	18	15	22
ACOT11	ENSG00000162390	protein_coding	-0.01	0.18	1	-0.02	0.992006	0	2.5	0.21	0.17	0.788811	0.2	0.450213	0	2.8	0.01	0.17	1	-0.01	0.987377	0	2.4	3	2	3	3	3	3	3	2	1	2	1	3	2	3	4	3	4	4	2	1	2	3	4	3	3	2
ACOT13	ENSG00000112304	protein_coding	0.06	0.08	1	0.05	0.950861	0	20.2	-0.03	0.08	1	-0.03	0.827615	0	19.2	-0.12	0.08	0.656935	-0.13	0.331941	0	19.2	22	24	21	16	25	21	14	17	14	17	20	23	26	20	18	20	20	14	13	17	20	17	18	36	23	19
ACOT2	ENSG00000119673	protein_coding	0.13	0.09	1	0.12	0.921298	0	42.5	-0.21	0.09	0.15737	-0.21	0.0839177	0	39	-0.26	0.09	0.0488183	-0.26	0.031212	1	39	32	35	36	45	40	36	36	34	36	41	58	37	36	32	34	36	32	28	30	37	29	35	29	37	33	47
ACOT4	ENSG00000177465	protein_coding	-0.96	0.4	0.52821	-0.75	0.921298	0	0.7	-0.87	0.4	0.223385	-0.75	0.117271	0	0.7	-0.35	0.39	1	-0.34	0.526589	0	0.7	1	0	2	1	1	1	1	0	0	0	1	1	0	1	1	1	1	0	1	0	0	0	0	0	1	0
ACOT7	ENSG00000097021	protein_coding	0.14	0.12	1	0.13	0.931065	0	54.8	0.62	0.12	1.24757e-05	0.61	0.000146007	1	76.2	0.54	0.12	0.000224166	0.54	0.000772895	1	72	50	75	40	67	57	52	40	39	41	31	52	67	101	78	115	95	89	49	56	64	54	70	41	111	40	78
ACOT8	ENSG00000101473	protein_coding	0.09	0.09	1	0.08	0.941952	0	22.6	-0.01	0.09	1	-0.02	0.924079	0	21.5	-0.05	0.09	1	-0.06	0.7623	0	21.5	20	21	19	16	19	18	25	25	23	22	29	18	20	24	18	19	16	22	22	23	22	27	19	35	19	18
ACOT9	ENSG00000123130	protein_coding	0.08	0.07	1	0.08	0.931065	0	47.9	0.19	0.07	0.0964713	0.18	0.0723678	0	51.3	0.2	0.07	0.0748176	0.19	0.0579857	0	51.7	46	42	41	43	40	37	55	49	57	43	47	50	47	50	56	53	56	57	54	49	48	44	43	49	42	50
ACOX1	ENSG00000161533	protein_coding	-0.01	0.05	1	-0.02	0.979916	0	40.8	-0.11	0.05	0.24605	-0.12	0.140263	0	40.8	-0.15	0.05	0.0728003	-0.15	0.0536107	0	40.8	39	43	35	33	41	36	39	44	44	48	47	40	43	32	35	32	31	37	40	35	40	50	39	46	33	39
ACOX2	ENSG00000168306	protein_coding	-0.06	0.07	1	-0.07	0.941968	0	19.5	-0.16	0.07	0.206824	-0.17	0.120236	0	19.5	-0.19	0.07	0.0946111	-0.2	0.0628823	0	19.5	24	27	20	18	19	17	14	19	19	19	18	24	21	17	14	19	16	14	19	14	16	16	27	21	19	17
ACOX3	ENSG00000087008	protein_coding	0	0.11	1	-0.01	0.996007	0	18.5	-0.21	0.11	0.377258	-0.22	0.184899	0	18.5	-0.23	0.11	0.324033	-0.23	0.147508	0	18.5	11	13	14	18	13	14	25	21	16	24	34	10	9	13	17	16	14	15	20	19	17	23	13	15	13	17
ACOXL	ENSG00000153093	protein_coding	0.08	0.42	1	0.27	0.941694	0	0.6	-0.3	0.43	1	-0.2	0.73393	0	0.5	-1.07	0.45	0.154779	-0.9	0.0708033	0	0.5	2	2	0	0	0	0	0	1	0	0	1	2	2	0	0	0	0	0	0	1	0	0	1	4	1	0
ACOXL.AS1	ENSG00000204581	lncRNA	-0.56	0.35	1	-0.57	0.921298	0	0.5	-0.96	0.36	0.0798233	-0.95	0.0235566	0	0.5	-0.89	0.35	0.126187	-0.86	0.0372427	0	0.5	2	1	1	0	0	1	0	0	1	0	0	1	0	0	0	0	1	1	0	0	0	0	1	1	0	0
ACP1	ENSG00000143727	protein_coding	0.07	0.08	1	0.07	0.941968	0	83	0.01	0.08	1	0.01	0.974204	0	79.7	-0.05	0.08	1	-0.05	0.726491	0	78.8	83	105	77	76	82	81	72	71	71	69	80	78	119	82	91	87	81	65	58	65	70	81	70	138	72	91
ACP2	ENSG00000134575	protein_coding	0.13	0.08	1	0.13	0.921298	0	33.3	0.14	0.08	0.413466	0.13	0.244302	0	33.2	0.13	0.08	0.540004	0.12	0.309494	0	33	22	28	30	30	34	29	43	32	32	22	31	28	30	35	36	33	31	40	35	38	25	34	26	32	32	32
ACP3	ENSG00000014257	protein_coding	1.03	0.64	1	0.67	0.921298	0	0.2	1.28	0.63	0.288646	1.08	0.126144	0	0.4	1.47	0.63	0.173033	1.24	0.0585003	0	0.3	0	0	0	0	0	0	1	1	0	0	0	0	0	0	0	1	0	1	1	0	1	0	0	0	0	0
ACP5	ENSG00000102575	protein_coding	0.62	0.35	1	0.58	0.921298	0	0.7	-0.43	0.37	0.82955	-0.29	0.600415	0	0.3	-0.16	0.37	1	-0.16	0.801731	0	0.3	1	1	1	0	0	0	0	0	0	0	0	1	2	0	0	0	0	0	0	0	0	0	1	2	1	0
ACP6	ENSG00000162836	protein_coding	0	0.09	1	-0.01	0.99383	0	7.4	-0.12	0.09	0.752125	-0.13	0.39534	0	7.4	-0.06	0.09	1	-0.06	0.732439	0	7.4	9	9	8	10	11	11	7	5	4	3	4	9	6	8	9	8	8	7	5	4	4	3	10	9	9	9
ACP7	ENSG00000183760	protein_coding	1.45	0.75	0.980782	0.62	0.921298	0	0.9	1.61	0.75	0.228167	1.86	9.98419e-06	0	2.5	2.02	0.73	0.0729881	1.74	3.85391e-05	0	2.2	0	0	1	1	2	3	0	0	0	0	0	0	0	4	8	8	7	0	0	0	0	0	0	0	2	2
ACSF2	ENSG00000167107	protein_coding	0.11	0.09	1	0.11	0.921298	0	32.3	-0.24	0.09	0.0694036	-0.25	0.0362016	0	29.1	-0.29	0.09	0.013653	-0.3	0.00977016	1	29.1	42	59	30	32	30	31	15	18	19	23	21	30	47	26	28	25	25	12	18	18	16	20	39	87	30	32
ACSF3	ENSG00000176715	protein_coding	0.15	0.06	0.51155	0.14	0.921298	0	21.8	-0.04	0.06	1	-0.04	0.71314	0	19.7	-0.02	0.06	1	-0.03	0.833289	0	19.7	25	23	17	19	18	20	22	18	18	19	18	24	19	17	17	15	15	20	22	19	21	20	24	26	18	21
ACSL1	ENSG00000151726	protein_coding	-0.08	0.09	1	-0.08	0.941781	0	56.2	-0.5	0.09	4.24393e-06	-0.51	6.91721e-05	1	56.2	-0.44	0.09	0.000106553	-0.44	0.000406259	1	56.2	29	33	60	69	86	91	42	47	43	65	53	28	33	42	39	44	48	32	37	30	40	42	35	23	58	66
ACSL3	ENSG00000123983	protein_coding	-0.09	0.1	1	-0.09	0.939687	0	112.5	0.12	0.1	0.751315	0.12	0.447333	0	121.7	0.1	0.1	0.954965	0.1	0.575034	0	119.5	59	141	134	131	182	199	70	72	83	85	81	99	177	150	147	184	189	65	71	77	96	84	62	100	132	122
ACSL4	ENSG00000068366	protein_coding	-0.13	0.11	1	-0.14	0.921298	0	95.2	0.35	0.11	0.0332942	0.34	0.0334963	1	116.9	0.38	0.11	0.015175	0.37	0.0184885	1	121.1	42	56	58	63	91	95	114	149	178	95	106	62	81	72	100	103	112	132	147	180	154	143	41	50	54	65
ACSL5	ENSG00000197142	protein_coding	-0.14	0.24	1	-0.24	0.931065	0	3.4	0.2	0.23	1	0.13	0.730044	0	3.6	0.26	0.23	0.911198	0.21	0.57094	0	3.6	0	0	3	4	3	4	3	4	8	4	4	1	1	2	3	2	3	3	5	9	6	5	1	0	2	2
ACSM3	ENSG00000005187	protein_coding	-0.2	0.42	1	0.12	0.97446	0	0.5	-0.28	0.42	1	-0.03	0.970495	0	0.5	0.01	0.41	1	0.38	0.537919	0	0.5	0	0	1	1	0	0	0	1	1	1	1	0	0	0	0	0	0	1	2	1	2	0	0	0	0	0
ACSS1	ENSG00000154930	protein_coding	0.07	0.23	1	0.09	0.965541	0	8.5	-1.02	0.23	0.00044043	-1.02	0.00168296	1	8	-1.18	0.24	3.41477e-05	-1.13	0.000529714	1	8	5	3	9	7	7	8	7	9	5	17	11	4	3	3	2	2	3	5	6	3	8	5	7	4	9	5
ACSS2	ENSG00000131069	protein_coding	0.03	0.09	1	0.03	0.977981	0	45.3	0.13	0.09	0.646208	0.12	0.37374	0	49.9	0.08	0.09	1	0.07	0.663018	0	47.9	29	40	43	42	80	72	35	43	33	37	44	33	40	56	67	83	77	31	42	35	35	50	46	38	41	36
ACSS3	ENSG00000111058	protein_coding	0.08	0.26	1	0.04	0.989082	0	5.6	-0.29	0.26	0.8409	-0.31	0.435587	0	5.6	-0.32	0.26	0.820049	-0.32	0.439451	0	5.6	19	13	9	3	3	3	1	2	2	4	3	15	11	6	2	2	2	1	2	1	4	4	14	11	7	5
ACTA2	ENSG00000107796	protein_coding	0.32	0.32	1	0.31	0.941191	0	526.7	-1.9	0.32	3.36859e-07	-1.91	9.69139e-05	1	426.4	-1.79	0.32	2.242e-06	-1.8	0.000192164	1	426.4	295	405	277	373	107	117	254	248	185	924	1505	95	129	97	64	30	31	69	101	80	126	323	576	420	359	402
ACTA2.AS1	ENSG00000180139	lncRNA	0.17	0.31	1	0.24	0.94013	0	3.2	-2.19	0.33	5.79711e-09	-2.14	4.62201e-06	1	2.9	-1.92	0.32	3.39587e-07	-1.74	3.36878e-05	1	2.9	3	3	2	3	1	1	2	1	2	6	8	0	1	0	0	0	0	1	1	2	0	1	5	2	2	2
ACTB	ENSG00000075624	protein_coding	0.14	0.09	1	0.13	0.921298	0	4714.9	-0.32	0.09	0.00491876	-0.33	0.0100014	1	4294	-0.35	0.09	0.00183509	-0.36	0.00503159	1	4294	3755	4022	3178	4484	3041	3241	4511	4752	4164	5038	7048	3090	3918	2980	3820	2996	2829	2931	3409	3533	3279	4193	3703	5520	3325	4736
ACTBP11	ENSG00000188460	processed_pseudogene	0.1	0.27	1	0.09	0.972934	0	1.3	-0.38	0.28	0.682535	-0.4	0.31354	0	1.2	-0.19	0.28	1	-0.24	0.60268	0	1.2	0	1	1	2	2	2	1	1	0	1	2	1	1	1	1	1	1	0	1	1	1	1	1	0	2	1
ACTBP2	ENSG00000213763	processed_pseudogene	0.12	0.34	1	0.14	0.961249	0	0.5	0.11	0.34	1	0.08	0.89404	0	0.4	-0.12	0.34	1	-0.19	0.752871	0	0.4	0	0	1	1	1	1	0	0	0	0	0	0	1	1	0	1	0	0	0	0	0	1	1	0	1	1
ACTG1	ENSG00000184009	protein_coding	0.1	0.07	1	0.09	0.923156	0	4383.2	-0.29	0.07	0.00134603	-0.3	0.00605904	1	4090.7	-0.33	0.07	0.000196755	-0.34	0.00177525	1	4090.7	4725	3755	3259	4549	3595	3710	4213	4019	3302	4465	5406	3899	3693	3107	3998	3247	3138	2761	3026	2877	3051	3655	5082	4915	3283	4461
ACTG2	ENSG00000163017	protein_coding	0.46	0.34	1	0.4	0.921298	0	7.7	-1.69	0.35	7.83711e-05	-1.72	0.00101887	1	5.7	-1.87	0.35	9.90919e-06	-1.95	0.000312465	1	5.7	2	2	10	20	5	4	3	0	1	3	13	0	1	4	3	2	1	1	1	1	1	4	3	3	15	26
ACTL10	ENSG00000182584	protein_coding	0.34	0.23	1	0.29	0.921298	0	2.5	0.66	0.23	0.0433125	0.6	0.0424523	1	3.1	0.5	0.23	0.215727	0.45	0.160972	0	2.8	3	4	2	2	2	2	1	1	2	1	1	5	4	3	4	4	3	2	2	2	2	3	2	6	3	4
ACTL6A	ENSG00000136518	protein_coding	-0.02	0.05	1	-0.03	0.960145	0	25.2	0.14	0.05	0.106208	0.13	0.103286	0	27.7	0.13	0.05	0.133178	0.13	0.125076	0	27.6	20	25	26	28	21	21	28	27	27	29	25	24	31	28	31	28	22	32	29	25	27	28	24	19	25	27
ACTN1	ENSG00000072110	protein_coding	0.03	0.1	1	0.03	0.977981	0	598.1	-0.29	0.1	0.0283267	-0.3	0.0255167	1	591	-0.17	0.1	0.421356	-0.18	0.226945	0	591	210	350	539	754	485	549	595	669	615	844	891	248	343	431	471	374	443	512	623	541	560	602	330	270	580	610
ACTN2	ENSG00000077522	protein_coding	-0.08	0.44	1	-0.02	0.997144	0	0.9	-0.48	0.45	0.878338	-0.31	0.608022	0	0.8	-0.76	0.45	0.505795	-0.58	0.307928	0	0.8	2	1	2	1	1	1	0	0	0	0	1	1	1	1	1	1	0	0	0	1	0	0	2	2	2	1
ACTN4	ENSG00000130402	protein_coding	0.09	0.08	1	0.09	0.938267	0	468.8	-0.19	0.08	0.170862	-0.2	0.104529	0	444.6	-0.09	0.08	0.911027	-0.1	0.515479	0	444.6	416	459	411	656	415	442	326	379	360	516	511	298	325	392	524	447	484	312	349	364	357	399	592	397	454	522
ACTR10	ENSG00000131966	protein_coding	0.04	0.06	1	0.04	0.952098	0	77.8	0.02	0.06	1	0.01	0.931748	0	77	-0.08	0.06	0.857717	-0.08	0.464398	0	76.2	88	89	74	70	68	66	75	79	67	75	87	87	102	80	80	83	75	69	56	67	74	74	74	98	76	86
ACTR1A	ENSG00000138107	protein_coding	0.09	0.06	1	0.08	0.921298	0	156.7	0.13	0.06	0.253692	0.13	0.166243	0	161.5	0.08	0.06	0.758729	0.08	0.452091	0	156.1	138	173	147	152	135	122	141	134	148	149	189	163	190	163	179	151	145	140	148	147	168	182	152	222	145	147
ACTR1B	ENSG00000115073	protein_coding	0.09	0.05	1	0.09	0.921298	0	67.5	0.27	0.05	1.25439e-05	0.26	0.00038407	1	76	0.2	0.05	0.00194803	0.2	0.00687997	1	72.7	60	74	55	55	60	58	76	68	64	56	72	70	75	65	70	75	78	86	85	71	75	86	74	67	52	54
ACTR2	ENSG00000138071	protein_coding	-0.05	0.06	1	-0.06	0.941694	0	198.2	0.1	0.06	0.463474	0.1	0.310061	0	212.4	0.18	0.06	0.0464317	0.17	0.0535702	0	224.1	158	229	202	209	170	179	177	187	222	218	229	192	287	216	215	196	210	185	180	200	241	214	156	190	192	198
ACTR3	ENSG00000115091	protein_coding	0.01	0.1	1	0	0.998147	0	180.7	0.09	0.1	0.976684	0.09	0.606074	0	191.1	0.08	0.1	1	0.08	0.68686	0	189.4	125	210	153	197	150	172	160	175	186	210	241	127	304	173	208	211	198	161	149	181	201	189	101	197	158	193
ACTR3B	ENSG00000133627	protein_coding	-0.08	0.11	1	-0.08	0.947627	0	5.7	0	0.11	1	-0.01	0.977214	0	5.7	-0.06	0.11	1	-0.06	0.77368	0	5.7	4	5	6	5	5	5	5	6	6	6	10	5	5	6	5	6	6	6	7	6	4	6	5	3	5	5
ACTR5	ENSG00000101442	protein_coding	-0.03	0.12	1	-0.04	0.972147	0	6.1	-0.07	0.12	1	-0.07	0.739136	0	6.1	-0.02	0.12	1	-0.03	0.910009	0	6.1	9	5	5	6	6	5	8	6	7	5	5	7	6	7	6	8	6	5	6	6	4	3	7	8	5	7
ACTR6	ENSG00000075089	protein_coding	-0.04	0.08	1	-0.04	0.957613	0	16	0.08	0.08	0.931734	0.07	0.590119	0	16.9	-0.03	0.08	1	-0.04	0.811765	0	16	19	18	15	14	12	12	15	19	16	17	19	17	15	18	16	17	14	18	17	16	19	19	13	13	15	15
ACTR8	ENSG00000113812	protein_coding	-0.01	0.05	1	-0.01	0.980744	0	23.6	-0.02	0.05	1	-0.03	0.78591	0	23.6	0.07	0.05	0.74904	0.07	0.476014	0	24.8	20	22	20	19	19	20	26	28	27	25	34	19	24	20	19	19	21	26	25	25	27	29	22	25	19	21
ACTRT3	ENSG00000184378	protein_coding	0.32	0.18	1	0.29	0.921298	0	3.1	-0.21	0.18	0.798294	-0.21	0.452481	0	2.4	-0.12	0.18	1	-0.12	0.711021	0	2.4	3	3	2	2	3	3	2	1	2	2	3	2	3	2	3	3	3	2	1	2	2	2	2	6	3	3
ACVR1	ENSG00000115170	protein_coding	-0.09	0.06	1	-0.1	0.921298	0	67.5	0	0.06	1	-0.01	0.964302	0	67.8	0.04	0.06	1	0.03	0.799772	0	69.5	77	83	68	67	64	65	64	60	66	70	59	91	88	68	63	58	66	65	61	68	60	58	77	59	63	67
ACVR1B	ENSG00000135503	protein_coding	-0.13	0.08	1	-0.13	0.921298	0	30.5	0.01	0.08	1	0.01	0.965983	0	30.5	0.11	0.08	0.681136	0.11	0.41801	0	32.2	17	18	39	42	40	40	30	24	26	31	28	23	18	38	41	35	42	29	23	23	33	30	23	11	36	33
ACVR2A	ENSG00000121989	protein_coding	0.04	0.1	1	0.04	0.971476	0	18.8	-0.22	0.1	0.229191	-0.23	0.100315	0	18.5	-0.26	0.1	0.113829	-0.27	0.0532202	0	18.5	6	6	19	15	13	13	24	27	22	36	23	6	9	11	13	13	13	25	21	17	25	16	6	7	18	15
ACVR2B	ENSG00000114739	protein_coding	-0.08	0.22	1	-0.03	0.994019	0	2.6	-0.12	0.22	1	-0.11	0.782289	0	2.6	0.24	0.22	0.922818	0.29	0.372941	0	3.2	3	3	2	3	3	3	3	3	3	2	1	4	2	2	2	2	2	2	3	3	2	1	4	2	3	1
ACVR2B.AS1	ENSG00000229589	lncRNA	-0.38	0.32	1	-0.43	0.921298	0	0.7	-0.79	0.33	0.146983	-0.78	0.0527235	0	0.7	-0.43	0.32	0.741324	-0.41	0.337578	0	0.7	1	1	1	0	0	1	1	1	1	1	0	1	1	0	0	0	1	0	0	0	0	1	1	1	0	0
ACVRL1	ENSG00000139567	protein_coding	0.24	0.12	0.858018	0.23	0.921298	0	24	0.52	0.12	0.000295957	0.54	0.000491994	1	34.8	0.45	0.12	0.0022516	0.47	0.00196606	1	33.6	19	20	35	46	41	37	10	8	6	6	6	26	20	66	77	78	74	11	9	8	7	7	27	27	43	45
ACY1	ENSG00000243989	protein_coding	-0.12	0.33	1	-0.11	0.973436	0	0.8	0.57	0.32	0.412841	0.59	0.146742	0	0.9	0.24	0.32	1	0.23	0.683387	0	0.8	1	1	1	1	1	1	1	1	0	0	1	1	1	1	1	1	1	1	1	2	0	0	1	1	1	1
ACYP1	ENSG00000119640	protein_coding	-0.07	0.21	1	-0.08	0.971476	0	2.9	-0.02	0.21	1	-0.02	0.956493	0	2.9	0.05	0.21	1	0.02	0.960165	0	3	5	2	4	4	3	3	1	2	3	3	2	3	5	3	4	3	4	1	2	2	2	2	3	2	3	3
ACYP2	ENSG00000170634	protein_coding	-0.06	0.11	1	-0.07	0.950861	0	13.5	-0.03	0.11	1	-0.03	0.880464	0	13.5	-0.08	0.11	1	-0.09	0.662296	0	13.5	21	23	9	10	14	14	10	15	13	10	10	17	26	11	12	17	12	7	7	13	12	14	15	31	9	10
ADA	ENSG00000196839	protein_coding	0.1	0.1	1	0.1	0.941694	0	10.8	-0.13	0.1	0.733216	-0.14	0.394229	0	10	-0.2	0.1	0.385799	-0.2	0.203292	0	10	5	7	12	11	11	11	13	12	9	8	11	6	5	10	10	9	7	10	10	11	9	11	4	8	12	11
ADA2	ENSG00000093072	protein_coding	-0.02	0.16	1	0.04	0.977698	0	9.9	-0.37	0.17	0.200644	-0.33	0.087628	0	9.2	-0.07	0.16	1	0	0.997402	0	10	11	13	1	2	1	0	11	15	15	17	15	9	10	0	1	0	0	10	12	10	11	21	15	12	1	1
ADAL	ENSG00000168803	protein_coding	0.11	0.1	1	0.1	0.937788	0	7.9	-0.13	0.1	0.752036	-0.13	0.424006	0	7.2	-0.08	0.1	1	-0.08	0.685297	0	7.2	6	5	8	8	7	8	7	8	7	9	6	5	5	6	6	7	7	6	6	9	8	9	6	5	8	8
ADAM10	ENSG00000137845	protein_coding	-0.07	0.08	1	-0.08	0.941694	0	191.1	0.12	0.08	0.572871	0.12	0.358275	0	200.5	0.18	0.08	0.217715	0.17	0.150762	0	208.1	84	105	132	129	142	154	245	263	367	228	253	115	129	154	144	152	163	232	251	318	282	265	91	85	131	128
ADAM11	ENSG00000073670	protein_coding	0.16	0.32	1	0.11	0.96472	0	0.8	-0.59	0.34	0.427179	-0.72	0.0755824	0	0.8	-0.68	0.34	0.312311	-0.64	0.111337	0	0.8	2	2	1	1	1	1	0	0	0	1	0	1	1	0	0	0	0	0	0	0	0	0	2	2	0	1
ADAM12	ENSG00000148848	protein_coding	-0.01	0.12	1	-0.02	0.988692	0	107.1	0.13	0.12	0.905423	0.12	0.556068	0	112.7	0.29	0.12	0.161499	0.28	0.107118	0	125.2	8	20	112	175	121	141	64	77	137	166	157	9	21	105	157	116	135	115	125	146	167	144	12	15	118	150
ADAM15	ENSG00000143537	protein_coding	0.1	0.07	1	0.09	0.921298	0	128.9	0.15	0.07	0.252685	0.15	0.160121	0	136.2	0.15	0.07	0.324575	0.14	0.195461	0	135.4	113	133	109	133	139	131	94	107	121	98	160	151	142	131	158	163	160	83	99	126	111	174	125	156	109	133
ADAM17	ENSG00000151694	protein_coding	-0.13	0.16	1	-0.13	0.94563	0	30.9	0.02	0.16	1	0.01	0.978832	0	30.9	0.18	0.16	0.893115	0.18	0.538828	0	34.5	13	34	37	31	35	35	24	26	39	38	28	18	42	32	27	29	33	30	32	39	33	24	23	8	34	29
ADAM19	ENSG00000135074	protein_coding	0.1	0.16	1	0.08	0.960145	0	24.4	-0.13	0.16	1	-0.14	0.590119	0	23.7	0.09	0.16	1	0.05	0.88619	0	23.8	2	6	23	34	16	20	31	26	36	33	34	4	4	16	26	13	14	35	34	35	29	27	5	5	26	31
ADAM21	ENSG00000139985	protein_coding	-1.03	0.37	0.218337	-0.96	0.921298	0	0.5	-0.52	0.35	0.605373	-0.46	0.33149	0	0.5	0.29	0.33	1	0.36	0.406218	0	0.6	0	0	0	1	0	1	0	1	1	0	1	1	1	0	0	0	0	0	0	0	0	1	0	0	0	0
ADAM22	ENSG00000008277	protein_coding	0.27	0.41	1	0.18	0.959343	0	0.5	-0.21	0.42	1	-0.17	0.803579	0	0.5	0.16	0.41	1	0.09	0.897418	0	0.7	0	0	1	1	1	1	0	1	0	1	0	0	0	1	1	1	1	0	0	0	0	0	0	0	1	1
ADAM23	ENSG00000114948	protein_coding	0	0.14	1	-0.01	0.997144	0	39.6	0.09	0.14	1	0.07	0.783528	0	39.7	0.15	0.14	0.910585	0.15	0.556722	0	42	15	70	49	56	67	70	11	16	19	27	36	30	77	42	47	55	60	16	18	18	25	49	18	57	49	51
ADAM28	ENSG00000042980	protein_coding	0	0.48	1	0	0.999853	0	0.8	-0.4	0.48	1	-0.53	0.421854	0	0.6	-0.05	0.48	1	-0.02	0.984244	0	0.6	0	0	1	1	1	1	1	1	1	0	0	0	0	0	1	1	1	0	1	1	1	0	0	0	1	1
ADAM32	ENSG00000197140	protein_coding	0.5	0.32	1	0.37	0.921298	0	1.1	0.13	0.32	1	0	0.999378	0	1	0.18	0.32	1	0.12	0.842102	0	0.8	1	1	1	1	1	1	0	0	0	1	0	1	1	1	1	1	1	1	1	1	1	1	1	1	1	1
ADAM33	ENSG00000149451	protein_coding	0.08	0.11	1	0.08	0.947627	0	66.5	-0.58	0.11	1.44218e-05	-0.59	0.000154056	1	62.9	-0.47	0.11	0.00091747	-0.48	0.00175584	1	62.9	44	37	87	90	94	88	59	54	42	59	38	50	25	60	40	55	60	28	30	36	32	35	57	29	106	91
ADAM8	ENSG00000151651	protein_coding	0.1	0.23	1	0.11	0.960145	0	2	0.12	0.23	1	0.12	0.761652	0	2.2	0.03	0.23	1	0.02	0.971066	0	2	3	2	1	2	2	2	2	3	2	2	1	2	2	2	2	1	2	4	3	2	2	2	4	1	2	2
ADAM9	ENSG00000168615	protein_coding	-0.13	0.12	1	-0.14	0.928861	0	441.1	0	0.12	1	0	0.999108	0	444.1	0.11	0.12	1	0.1	0.645374	0	475.6	261	362	371	471	521	632	337	459	592	434	412	227	390	391	487	634	631	336	367	563	461	398	249	208	345	410
ADAMTS1	ENSG00000154734	protein_coding	0.03	0.1	1	0.02	0.98285	0	337.1	-0.04	0.1	1	-0.04	0.842353	0	329.9	0.08	0.1	1	0.07	0.71894	0	349.9	336	330	309	292	281	294	332	423	379	308	345	399	312	411	378	324	348	267	323	284	266	249	476	264	325	283
ADAMTS10	ENSG00000142303	protein_coding	0.07	0.16	1	0.07	0.963363	0	38.3	-0.82	0.16	1.3371e-05	-0.82	0.000280054	1	35.4	-0.7	0.16	0.00038859	-0.69	0.00168566	1	35.4	56	48	38	35	25	25	35	26	17	51	33	45	26	24	19	15	14	22	14	17	16	15	93	42	45	29
ADAMTS12	ENSG00000151388	protein_coding	0.08	0.14	1	0.04	0.979068	0	58.8	-0.07	0.14	1	-0.06	0.828783	0	58.8	0.13	0.14	1	0.14	0.565461	0	64.5	5	8	39	57	41	54	60	74	125	92	92	3	5	38	52	53	59	59	80	106	91	89	10	9	42	53
ADAMTS13	ENSG00000160323	protein_coding	0.12	0.12	1	0.12	0.938267	0	12.5	-0.13	0.12	0.820543	-0.14	0.456729	0	11.4	-0.02	0.12	1	-0.02	0.926117	0	11.4	13	16	10	11	12	11	8	9	12	12	11	13	8	9	7	9	10	10	12	12	12	12	20	12	11	10
ADAMTS14	ENSG00000138316	protein_coding	0.13	0.17	1	0.11	0.947627	0	15.1	0.55	0.17	0.0149615	0.51	0.0209067	1	19.5	0.78	0.17	0.000149843	0.69	0.00146984	1	21.2	0	3	9	12	24	25	14	9	24	16	22	3	4	13	20	24	29	17	20	31	25	29	2	2	11	12
ADAMTS15	ENSG00000166106	protein_coding	0.02	0.24	1	0.03	0.994153	0	16.9	-0.53	0.25	0.235204	-0.51	0.179618	0	15.2	-0.54	0.24	0.231437	-0.52	0.176737	0	15.2	62	31	14	8	7	6	8	6	4	9	12	56	24	11	5	3	4	4	4	2	7	8	94	21	14	8
ADAMTS16	ENSG00000145536	protein_coding	0.86	0.48	1	0.66	0.921298	0	0.5	0.74	0.48	0.561306	0.85	0.0987255	0	0.6	0.94	0.47	0.328473	1.12	0.0153383	0	0.5	0	0	0	0	0	0	1	1	1	0	0	0	0	0	0	0	0	2	2	1	1	1	0	0	0	0
ADAMTS17	ENSG00000140470	protein_coding	0.15	0.35	1	0.04	0.990033	0	1.2	-0.31	0.36	1	-0.49	0.269138	0	1.2	-0.2	0.36	1	-0.4	0.372012	0	1.2	3	3	1	1	0	0	2	2	1	0	0	1	2	0	0	0	0	2	1	0	1	1	4	3	1	0
ADAMTS18	ENSG00000140873	protein_coding	-0.46	0.73	1	-0.3	0.952028	0	0.7	2.95	0.69	0.000594326	2.4	7.85818e-06	1	3.5	2.81	0.69	0.00135599	2.27	1.70049e-05	1	3.3	0	0	0	0	0	0	3	2	3	0	0	0	0	0	0	1	1	13	6	10	6	2	0	0	0	0
ADAMTS2	ENSG00000087116	protein_coding	0.04	0.08	1	0.04	0.964071	0	110.2	-0.22	0.08	0.0642981	-0.23	0.0427106	0	107.7	-0.19	0.08	0.15576	-0.2	0.0886962	0	107.7	73	55	136	193	124	126	82	84	91	119	102	55	39	122	125	98	101	77	86	86	112	101	89	45	141	179
ADAMTS3	ENSG00000156140	protein_coding	-0.15	0.21	1	-0.09	0.960145	0	8.5	-0.92	0.21	0.000372858	-0.84	0.000940221	1	8.5	-1	0.21	9.35775e-05	-1	0.000126742	1	8.5	2	2	4	3	2	2	15	17	14	18	14	2	3	1	1	1	1	9	13	10	5	9	4	1	3	2
ADAMTS4	ENSG00000158859	protein_coding	-0.01	0.19	1	-0.02	0.994153	0	2.6	0.12	0.19	1	0.19	0.534448	0	3.2	0.26	0.19	0.745732	0.3	0.285649	0	3.4	2	3	3	4	3	3	2	3	2	2	2	2	2	4	9	4	4	4	2	2	1	1	2	2	3	5
ADAMTS5	ENSG00000154736	protein_coding	-0.07	0.16	1	-0.06	0.971476	0	48.1	-1.02	0.16	2.9678e-08	-1.02	1.99261e-05	1	48.1	-0.99	0.16	1.14188e-07	-0.99	3.18144e-05	1	48.1	35	14	64	31	49	54	48	45	48	82	59	11	7	36	17	30	30	18	24	32	35	26	35	8	64	32
ADAMTS6	ENSG00000049192	protein_coding	-0.03	0.18	1	-0.09	0.961077	0	14.1	0.2	0.18	0.813773	0.23	0.392369	0	16.7	0.45	0.18	0.106261	0.38	0.127752	0	17.3	1	2	8	15	11	13	23	24	25	15	18	1	1	12	17	19	21	23	26	21	22	21	2	2	11	13
ADAMTS7	ENSG00000136378	protein_coding	0.2	0.15	1	0.2	0.921298	0	105.9	-0.65	0.15	0.000517747	-0.66	0.00238348	1	85.6	-0.51	0.15	0.0126273	-0.51	0.0180603	1	85.6	231	153	77	70	63	65	61	63	50	49	60	102	56	40	30	34	39	65	71	46	29	44	399	172	92	71
ADAMTS7P1	ENSG00000274376	transcribed_unprocessed_pseudogene	0.39	0.51	1	0.19	0.954122	0	0.7	-0.71	0.54	0.715701	-0.78	0.144357	0	0.6	-0.01	0.52	1	-0.41	0.498716	0	0.6	0	0	2	1	2	2	0	0	0	0	0	0	0	1	1	1	1	0	0	0	0	0	0	0	2	3
ADAMTS7P3	ENSG00000261143	transcribed_unprocessed_pseudogene	0.05	0.3	1	0.08	0.97446	0	1.6	-0.73	0.31	0.150541	-0.75	0.0646519	0	1.5	-0.56	0.3	0.407258	-0.65	0.110261	0	1.5	5	3	0	1	1	1	1	0	1	1	2	2	2	1	0	0	0	2	1	1	0	1	7	3	1	1
ADAMTS9	ENSG00000163638	protein_coding	-0.04	0.23	1	-0.16	0.947627	0	2.1	0.42	0.23	0.361356	0.47	0.107363	0	3	0.43	0.23	0.369733	0.53	0.0655478	0	3.2	2	0	0	1	1	1	6	3	3	4	2	1	1	1	1	1	1	13	6	2	4	2	1	1	1	1
ADAMTS9.AS2	ENSG00000241684	lncRNA	-0.08	0.4	1	-0.08	0.98285	0	0.7	-0.67	0.41	0.495028	-0.66	0.222964	0	0.7	-0.35	0.4	1	-0.26	0.688894	0	0.7	1	1	1	0	1	1	0	0	1	1	1	1	1	1	0	0	0	0	1	0	0	1	1	1	0	0
ADAMTSL1	ENSG00000178031	protein_coding	-0.07	0.13	1	-0.08	0.953594	0	25.6	1.05	0.13	2.48213e-13	1.05	1.07193e-07	1	52.5	1.24	0.13	1.89999e-18	1.24	3.51337e-09	1	60	20	21	32	20	18	18	32	22	38	20	41	30	28	69	43	39	51	60	48	53	68	89	35	17	29	17
ADAMTSL2	ENSG00000197859	protein_coding	0.11	0.23	1	0.02	0.994153	0	5.1	-0.33	0.23	0.653553	-0.34	0.23247	0	5.1	-0.18	0.23	1	-0.2	0.531458	0	5.1	0	0	1	1	1	0	35	10	2	4	2	0	1	1	0	0	1	20	11	3	2	1	0	0	1	1
ADAMTSL3	ENSG00000156218	protein_coding	0.3	0.55	1	0.38	0.941694	0	0.5	0.11	0.55	1	0.15	0.869433	0	0.4	0.11	0.55	1	0.05	0.960637	0	0.3	0	0	1	0	0	0	1	0	0	1	0	0	0	1	1	0	0	1	0	0	1	0	0	0	1	0
ADAMTSL4	ENSG00000143382	protein_coding	0.15	0.12	1	0.14	0.921298	0	52.2	-0.45	0.12	0.00372033	-0.45	0.00524743	1	48.6	-0.27	0.12	0.211123	-0.27	0.110061	0	48.6	30	25	71	82	97	95	20	31	27	26	31	25	18	55	46	64	67	18	24	22	15	25	54	20	78	70
ADAMTSL4.AS1	ENSG00000203804	lncRNA	-0.76	0.39	0.998093	-0.69	0.921298	0	0.6	-0.53	0.39	0.679193	-0.56	0.255685	0	0.6	-0.74	0.39	0.383621	-0.71	0.146733	0	0.6	1	0	1	1	1	1	0	0	0	1	1	1	0	0	0	0	0	1	1	0	1	0	1	1	0	1
ADAMTSL4.AS2	ENSG00000237781	lncRNA	-0.03	0.36	1	-0.04	0.992897	0	0.6	-0.32	0.36	1	-0.3	0.569603	0	0.6	-0.74	0.37	0.330864	-0.71	0.141779	0	0.6	1	0	1	1	1	1	1	1	0	0	0	0	0	0	1	0	1	1	1	0	0	1	1	0	1	1
ADAMTSL5	ENSG00000185761	protein_coding	0.12	0.09	1	0.11	0.921298	0	10.8	0.09	0.09	0.923579	0.08	0.574531	0	10.8	0.12	0.09	0.736161	0.12	0.42878	0	11	7	7	9	9	12	9	13	11	12	7	14	7	7	11	10	10	13	11	13	10	12	15	11	7	11	10
ADAP1	ENSG00000105963	protein_coding	0.23	0.18	1	0.16	0.941968	0	5.9	0.96	0.18	6.52399e-06	0.99	2.9896e-05	1	11.1	0.75	0.18	0.00110037	0.77	0.000846844	1	9.4	1	2	4	4	8	9	3	4	9	4	11	1	3	14	11	23	22	3	8	12	8	17	1	4	4	5
ADAP2	ENSG00000184060	protein_coding	-0.31	0.23	1	-0.35	0.921298	0	0.9	-0.4	0.23	0.438812	-0.4	0.196233	0	0.9	0.03	0.22	1	0.02	0.966479	0	1	2	1	1	1	1	0	0	1	1	1	1	1	1	0	0	1	1	1	0	1	1	1	1	1	1	1
ADAR	ENSG00000160710	protein_coding	-0.08	0.08	1	-0.09	0.931065	0	154.2	-0.04	0.08	1	-0.04	0.775187	0	154.2	0.09	0.08	0.881135	0.09	0.540689	0	163.9	114	148	149	163	142	150	168	181	185	167	129	131	121	130	131	118	136	195	193	188	175	142	163	101	143	132
ADARB1	ENSG00000197381	protein_coding	0.04	0.07	1	0.03	0.964071	0	34.5	-0.46	0.07	3.21934e-08	-0.46	6.76443e-06	1	34.2	-0.31	0.07	0.000517626	-0.31	0.00120049	1	34.2	14	16	30	30	28	29	47	47	39	54	42	11	10	19	18	21	21	38	40	29	40	32	21	18	25	26
ADAT1	ENSG00000065457	protein_coding	-0.09	0.1	1	-0.09	0.941694	0	12.2	0.05	0.1	1	0.05	0.816754	0	12.4	0.19	0.1	0.412513	0.18	0.235972	0	13.6	8	10	13	14	12	14	10	7	16	17	13	9	9	13	13	10	12	15	15	14	12	14	11	8	13	11
ADAT2	ENSG00000189007	protein_coding	0.1	0.13	1	0.09	0.947627	0	5.3	0.09	0.13	1	0.09	0.703686	0	5.3	0.2	0.13	0.609202	0.19	0.370383	0	5.6	5	4	5	5	5	6	7	5	5	4	3	4	3	4	4	5	7	7	5	7	5	7	4	4	5	5
ADAT3	ENSG00000213638	protein_coding	0.16	0.15	1	0.15	0.938649	0	3	0.37	0.15	0.114088	0.38	0.0577772	0	3.4	0.04	0.15	1	0.05	0.884265	0	2.8	1	2	3	3	3	2	4	3	2	2	2	2	2	3	4	3	4	5	6	4	2	2	2	2	2	4
ADCK1	ENSG00000063761	protein_coding	0.07	0.1	1	0.06	0.951906	0	6.9	0.06	0.1	1	0.06	0.757895	0	6.8	0.04	0.1	1	0.03	0.881991	0	6.6	5	4	6	8	8	6	9	6	7	5	8	5	6	6	7	5	6	8	10	6	8	8	4	6	7	7
ADCK2	ENSG00000133597	protein_coding	0.12	0.08	1	0.11	0.921298	0	17.5	-0.01	0.08	1	-0.02	0.921318	0	16.4	0.02	0.08	1	0.01	0.941615	0	16.5	20	21	19	20	20	20	9	11	12	12	16	22	19	20	18	22	21	10	9	14	11	13	21	27	17	18
ADCK5	ENSG00000173137	protein_coding	0.06	0.13	1	0.05	0.96996	0	12.4	0.12	0.13	0.959138	0.12	0.59116	0	12.5	-0.09	0.13	1	-0.1	0.698964	0	11.7	17	17	11	11	10	10	12	11	7	10	13	15	14	13	14	12	12	10	11	13	10	13	15	27	10	13
ADCY10P1	ENSG00000161912	transcribed_unprocessed_pseudogene	0.15	0.13	1	0.15	0.921298	0	3.1	0.04	0.13	1	0.03	0.898476	0	2.8	0.12	0.13	1	0.12	0.600216	0	2.8	4	3	2	3	3	3	2	2	2	3	2	4	4	3	2	2	3	4	2	2	3	2	5	3	3	3
ADCY3	ENSG00000138031	protein_coding	-0.04	0.12	1	-0.04	0.973436	0	34.3	-0.07	0.12	1	-0.08	0.709825	0	34.3	0.12	0.12	1	0.11	0.605691	0	36.9	29	62	42	44	40	44	22	23	23	28	20	40	42	35	34	33	45	27	24	25	26	19	63	24	41	27
ADCY4	ENSG00000129467	protein_coding	0.11	0.35	1	0.19	0.950861	0	1	-0.42	0.36	0.793605	-0.31	0.558851	0	1	-0.64	0.36	0.445287	-0.53	0.281858	0	1	0	1	1	1	2	1	2	1	1	0	1	0	0	1	1	0	1	1	1	2	0	0	0	0	1	1
ADCY5	ENSG00000173175	protein_coding	-0.13	0.32	1	-0.07	0.98147	0	1.2	-0.8	0.33	0.151938	-0.72	0.0944216	0	1.2	-0.74	0.33	0.214971	-0.76	0.0763988	0	1.2	0	1	1	1	1	1	1	1	1	2	3	0	0	1	0	1	1	1	1	1	1	1	1	0	1	1
ADCY6	ENSG00000174233	protein_coding	0	0.12	1	0	0.999853	0	63.6	-0.18	0.12	0.576629	-0.19	0.311215	0	63.6	-0.03	0.12	1	-0.04	0.879199	0	63.6	37	43	77	79	70	67	56	60	57	85	69	51	36	61	54	51	66	56	56	58	60	62	84	27	75	61
ADCY7	ENSG00000121281	protein_coding	-0.1	0.15	1	-0.11	0.94311	0	10.5	0.03	0.15	1	0.02	0.958801	0	10.6	0.34	0.15	0.184924	0.28	0.181538	0	12.1	1	4	13	14	9	7	11	15	14	16	12	2	4	12	11	9	10	13	22	13	11	10	3	2	11	10
ADCY9	ENSG00000162104	protein_coding	0.01	0.1	1	0.01	0.995732	0	44.6	-0.44	0.11	0.00080803	-0.44	0.00168296	1	44.1	-0.26	0.1	0.120871	-0.27	0.0716856	0	44.1	38	37	47	46	50	53	33	37	48	56	40	34	29	31	26	29	37	29	34	39	36	34	70	34	46	29
ADD1	ENSG00000087274	protein_coding	0.02	0.05	1	0.02	0.973517	0	220.5	0.03	0.05	1	0.03	0.783528	0	220.9	0.06	0.05	0.756056	0.06	0.532872	0	225.8	211	248	204	206	191	187	221	234	223	237	224	223	201	209	196	202	205	224	239	238	240	253	281	224	207	172
ADD3	ENSG00000148700	protein_coding	-0.12	0.08	1	-0.12	0.921298	0	203.5	0.17	0.08	0.24605	0.17	0.171147	0	230.4	0.23	0.08	0.057737	0.23	0.0547735	0	240.1	233	215	174	124	155	152	246	262	278	240	159	242	277	173	134	152	164	305	276	288	291	232	213	157	165	119
ADD3.AS1	ENSG00000203876	lncRNA	0.11	0.27	1	0.11	0.965541	0	1	0.11	0.27	1	0.12	0.805166	0	0.9	0.19	0.27	1	0.18	0.696576	0	1.1	1	1	1	1	0	1	2	1	1	1	0	1	0	1	1	0	0	2	1	1	2	1	1	1	0	1
ADGRA2	ENSG00000020181	protein_coding	-0.01	0.18	1	-0.01	0.997144	0	303.9	-0.61	0.18	0.0115017	-0.61	0.0221774	1	303.9	-0.43	0.18	0.159876	-0.44	0.127797	0	303.9	72	138	421	419	405	395	309	286	260	379	259	151	92	241	180	172	232	190	259	203	182	190	283	45	406	305
ADGRA3	ENSG00000152990	protein_coding	-0.07	0.08	1	-0.07	0.941968	0	35.6	-0.07	0.08	1	-0.07	0.624312	0	35.6	0.06	0.08	1	0.05	0.748483	0	36.7	24	23	33	31	33	36	44	44	53	39	32	24	22	28	29	28	32	53	45	47	37	31	28	17	28	28
ADGRB2	ENSG00000121753	protein_coding	0.02	0.07	1	0.01	0.992669	0	49	0.03	0.07	1	0.03	0.844517	0	51.5	0.1	0.07	0.697754	0.1	0.414927	0	54	18	17	32	28	42	40	71	71	89	56	67	17	10	37	30	41	42	86	82	86	62	74	20	18	32	28
ADGRD1	ENSG00000111452	protein_coding	0.18	0.21	1	0.17	0.941391	0	12.9	-0.78	0.22	0.00583826	-0.72	0.00373458	1	12.3	-0.59	0.21	0.0737212	-0.55	0.0296775	0	12.3	1	0	11	5	7	9	12	12	21	31	26	0	0	7	2	3	5	5	9	12	19	20	0	0	13	6
ADGRE2	ENSG00000127507	protein_coding	0.75	0.59	1	0.9	0.921298	0	0.3	1.52	0.58	0.0908243	1.53	0.0262773	0	0.4	1.54	0.58	0.0874084	1.71	0.00783343	0	0.5	0	0	0	0	1	0	0	0	0	0	0	0	0	0	0	1	0	2	0	0	1	0	1	0	0	0
ADGRE5	ENSG00000123146	protein_coding	0.19	0.07	0.176547	0.18	0.921298	0	49.1	0.32	0.07	6.56403e-05	0.31	0.00052045	1	52.2	0.4	0.07	2.09524e-07	0.39	2.30971e-05	1	56.3	66	57	45	41	40	42	42	40	33	25	31	77	79	51	48	54	52	50	51	39	36	37	103	77	42	42
ADGRF3	ENSG00000173567	protein_coding	0.1	0.32	1	0.11	0.970958	0	0.7	-0.08	0.32	1	-0.11	0.852145	0	0.5	0.38	0.31	0.833447	0.23	0.648341	0	0.7	1	1	0	0	0	0	0	1	1	0	1	1	1	0	0	0	0	1	1	0	1	1	2	1	1	0
ADGRF4	ENSG00000153294	protein_coding	0.05	0.32	1	-0.17	0.950861	0	6	1.08	0.32	0.0112884	0.98	0.00434178	1	10.7	0.98	0.32	0.0292762	0.99	0.0039537	1	10.5	0	0	0	1	1	1	21	15	18	5	4	0	0	1	1	2	2	36	25	25	14	12	0	0	0	1
ADGRF5	ENSG00000069122	protein_coding	-0.25	0.39	1	0.03	0.994721	0	3.4	-0.66	0.39	0.483324	-0.51	0.308506	0	3.4	-0.78	0.39	0.342219	-0.45	0.387118	0	3.4	1	0	12	4	4	5	1	1	1	3	5	0	0	7	3	2	3	1	2	1	3	3	0	0	10	3
ADGRG1	ENSG00000205336	protein_coding	0.12	0.2	1	0.13	0.950861	0	3.2	0.63	0.2	0.0220088	0.7	0.00643384	1	5	0.9	0.2	0.000204109	0.95	0.000167815	1	5.7	2	5	3	4	4	3	2	2	2	3	1	5	6	9	9	6	8	1	3	2	3	3	3	6	4	3
ADGRG2	ENSG00000173698	protein_coding	0.41	0.34	1	0.43	0.921298	0	0.5	-0.26	0.36	1	-0.24	0.666041	0	0.3	-0.15	0.35	1	-0.14	0.831395	0	0.3	0	0	0	1	0	0	0	1	0	1	0	0	0	1	0	0	0	0	1	0	0	1	0	0	0	1
ADGRG6	ENSG00000112414	protein_coding	0.11	0.23	1	0.12	0.954479	0	1.8	-0.3	0.23	0.721451	-0.3	0.368918	0	1.6	-0.18	0.23	1	-0.21	0.575865	0	1.6	0	0	1	2	2	2	2	1	2	3	3	0	0	1	1	1	1	2	2	1	3	3	0	0	2	2
ADGRL1	ENSG00000072071	protein_coding	0.06	0.08	1	0.05	0.950861	0	25.6	-0.04	0.08	1	-0.04	0.798143	0	24.7	0	0.08	1	0	0.99492	0	25.2	14	12	20	18	19	20	34	37	31	33	32	14	10	21	17	15	15	38	39	32	34	37	15	14	21	15
ADGRL2	ENSG00000117114	protein_coding	-0.19	0.1	1	-0.19	0.921298	0	53.4	0.56	0.1	2.54592e-06	0.56	7.14884e-05	1	81.5	0.61	0.1	2.84165e-07	0.61	2.14749e-05	1	83.5	35	24	51	41	43	44	90	68	93	56	42	34	26	73	68	59	69	147	117	100	121	83	36	14	47	34
ADGRL4	ENSG00000162618	protein_coding	-0.02	0.15	1	-0.03	0.988538	0	53.7	0.87	0.15	4.35358e-07	0.87	6.28942e-05	1	103.6	0.85	0.15	8.76378e-07	0.85	7.85989e-05	1	102.3	31	62	47	59	77	78	42	51	65	32	47	86	128	127	164	166	157	58	55	78	63	58	28	64	47	69
ADH1B	ENSG00000196616	protein_coding	0.02	0.46	1	0	0.999853	0	186.5	-1.67	0.46	0.00523604	-1.68	0.00848717	1	186.5	-2.08	0.46	0.000245675	-1.9	0.00277054	1	186.5	1387	446	66	45	42	38	4	4	3	10	6	1231	236	32	5	2	2	1	2	2	2	2	1315	334	56	44
ADH1C	ENSG00000248144	protein_coding	-0.05	0.38	1	-0.42	0.921298	0	1	-0.54	0.39	0.671475	-0.58	0.248157	0	1	-0.21	0.39	1	-0.28	0.63753	0	1	7	1	0	1	0	1	0	0	0	0	1	4	1	1	0	0	0	0	0	0	0	1	2	1	1	0
ADH4	ENSG00000198099	protein_coding	0.01	0.44	1	-0.28	0.941968	0	0.4	0.02	0.44	1	-0.14	0.832772	0	0.4	-0.19	0.45	1	-0.3	0.624334	0	0.4	0	0	0	0	0	0	1	1	1	0	1	0	0	0	0	0	0	0	1	1	1	1	0	0	0	0
ADH5	ENSG00000197894	protein_coding	0.05	0.05	1	0.04	0.941968	0	234.7	-0.19	0.05	0.00283553	-0.2	0.00934432	1	227.8	-0.29	0.05	1.05711e-06	-0.29	0.000130127	1	227.8	267	266	239	230	223	214	179	202	231	209	246	248	291	191	192	195	171	136	163	195	195	239	245	288	233	262
ADH6	ENSG00000172955	protein_coding	-0.28	0.34	1	-0.3	0.938267	0	0.9	-0.55	0.35	0.536539	-0.36	0.444923	0	0.9	-0.64	0.35	0.410293	-0.44	0.352262	0	0.9	1	1	0	0	1	0	1	2	2	1	1	0	1	0	0	0	0	0	1	1	1	2	0	1	0	1
ADHFE1	ENSG00000147576	protein_coding	0.03	0.22	1	0	0.999186	0	2.3	-0.55	0.23	0.13542	-0.59	0.0440999	0	2.3	-0.53	0.23	0.175501	-0.62	0.0337929	0	2.3	8	3	2	2	1	2	3	1	1	1	1	5	1	1	1	1	1	1	2	2	1	0	6	4	2	1
ADI1	ENSG00000182551	protein_coding	0.05	0.09	1	0.04	0.960145	0	115.5	0.05	0.09	1	0.04	0.787293	0	114.8	-0.06	0.09	1	-0.07	0.657961	0	112.5	106	126	81	88	96	88	159	144	118	97	134	113	146	88	101	95	85	128	133	126	110	138	83	171	83	94
ADIPOR1	ENSG00000159346	protein_coding	-0.08	0.05	1	-0.09	0.921298	0	101.3	0.01	0.05	1	0	0.986052	0	101.5	0.04	0.05	1	0.03	0.759524	0	103.5	79	82	104	108	114	117	98	97	98	95	122	85	95	111	123	123	124	77	94	89	90	106	89	65	101	98
ADIPOR2	ENSG00000006831	protein_coding	-0.03	0.07	1	-0.03	0.964071	0	52.3	0.01	0.07	1	0.01	0.966154	0	52.3	0.02	0.07	1	0.02	0.901117	0	52.5	31	42	58	58	62	63	59	49	54	57	42	38	47	56	57	53	61	54	53	54	52	47	38	30	56	50
ADIRF.AS1	ENSG00000272734	lncRNA	0.09	0.14	1	0.09	0.950861	0	7.2	-0.01	0.14	1	-0.01	0.966279	0	6.8	0.03	0.14	1	0.02	0.946206	0	7	10	9	5	5	7	6	7	6	8	7	5	11	4	4	4	5	6	7	8	8	9	8	9	8	6	5
ADK	ENSG00000156110	protein_coding	0.02	0.09	1	0.01	0.994153	0	25.5	0.2	0.09	0.186687	0.2	0.111337	0	29.2	0.16	0.09	0.443881	0.15	0.250213	0	27.8	41	36	24	26	25	27	19	22	19	15	24	39	46	30	37	36	33	17	17	20	19	27	31	44	24	27
ADM	ENSG00000148926	protein_coding	0.1	0.14	1	0.09	0.950861	0	141.5	-0.68	0.14	6.56403e-05	-0.68	0.000676224	1	135.1	-0.86	0.14	1.51584e-07	-0.86	3.28348e-05	1	135.1	118	79	132	167	307	298	49	89	94	59	94	69	66	106	118	198	187	21	42	70	31	57	110	104	127	179
ADM2	ENSG00000128165	protein_coding	0.17	0.14	1	0.17	0.921298	0	34.8	-0.23	0.14	0.506867	-0.26	0.211877	0	31.2	-0.17	0.14	0.845232	-0.2	0.385415	0	31.2	7	5	42	42	23	24	34	32	38	48	48	9	7	35	25	21	24	21	31	33	31	36	10	4	45	45
ADNP	ENSG00000101126	protein_coding	-0.05	0.07	1	-0.06	0.94311	0	54	-0.03	0.07	1	-0.03	0.838434	0	54	0.07	0.07	0.983021	0.07	0.6106	0	56.8	51	47	57	48	45	48	63	60	63	70	42	56	45	48	42	40	51	63	66	57	62	53	64	31	51	45
ADNP.AS1	ENSG00000259456	lncRNA	-0.28	0.25	1	-0.29	0.921298	0	1.6	-0.44	0.25	0.434855	-0.4	0.252807	0	1.6	-0.58	0.25	0.182707	-0.57	0.0883974	0	1.6	2	2	1	3	2	1	1	2	2	1	1	2	1	1	1	1	1	2	2	2	1	0	1	1	1	1
ADNP2	ENSG00000101544	protein_coding	-0.06	0.08	1	-0.06	0.947627	0	17.1	-0.04	0.08	1	-0.04	0.792688	0	17.1	-0.03	0.08	1	-0.03	0.872248	0	17.1	14	15	19	19	17	20	17	17	17	19	14	15	14	18	19	14	16	18	19	18	18	15	18	9	18	17
ADO	ENSG00000181915	protein_coding	0.02	0.07	1	0.02	0.980744	0	24.8	0.12	0.07	0.4704	0.12	0.279584	0	26.2	0.08	0.07	0.900493	0.08	0.54048	0	25.6	17	16	25	21	20	23	31	25	27	30	35	23	22	25	24	25	23	30	25	25	33	33	18	20	24	25
ADORA1	ENSG00000163485	protein_coding	0.05	0.21	1	0.07	0.960145	0	15.5	-0.34	0.21	0.540794	-0.18	0.4314	0	14.5	-0.22	0.21	0.947714	-0.09	0.746098	0	14.5	0	0	2	2	2	1	54	25	26	28	20	0	0	2	0	1	0	50	31	22	23	21	0	0	2	1
ADORA2B	ENSG00000170425	protein_coding	0.01	0.1	1	0.01	0.997144	0	41.9	0.28	0.1	0.0609064	0.26	0.0562964	0	46.2	0.32	0.1	0.0217728	0.3	0.0284939	1	46.6	3	4	27	32	22	23	111	79	65	47	48	5	7	29	37	32	30	87	89	65	64	63	3	4	27	31
ADORA2BP1	ENSG00000236136	processed_pseudogene	-0.14	0.38	1	-0.16	0.964071	0	0.5	0.67	0.36	0.372263	0.69	0.133478	0	0.8	1.06	0.36	0.041084	1.01	0.0122921	1	1.2	0	0	0	0	1	1	2	1	1	0	0	0	0	0	1	1	0	1	2	2	1	1	0	0	0	0
ADPGK	ENSG00000159322	protein_coding	-0.05	0.07	1	-0.05	0.94311	0	58	0.07	0.07	0.868126	0.07	0.547318	0	61	0.1	0.07	0.686384	0.09	0.411763	0	61.6	36	39	58	66	69	69	68	67	62	51	53	35	45	58	77	63	66	77	77	61	57	55	41	40	53	67
ADPRH	ENSG00000144843	protein_coding	0	0.14	1	0	0.999853	0	3.3	0.17	0.14	0.7553	0.16	0.45883	0	3.5	0.3	0.14	0.255153	0.29	0.137912	0	3.8	2	4	5	4	4	5	3	2	2	3	2	3	4	4	4	4	5	4	2	3	3	2	4	2	4	4
ADPRHL1	ENSG00000153531	protein_coding	0.28	0.15	1	0.28	0.921298	0	2.5	0.28	0.15	0.377997	0.27	0.215395	0	2.4	0.17	0.15	0.890527	0.16	0.515027	0	2.1	2	2	2	2	2	2	1	1	2	3	2	3	2	2	2	2	3	1	3	2	3	3	3	3	3	2
ADPRM	ENSG00000170222	protein_coding	-0.02	0.13	1	-0.03	0.983843	0	8.9	-0.2	0.13	0.574107	-0.21	0.288312	0	8.9	-0.25	0.13	0.375544	-0.26	0.172613	0	8.9	15	11	9	8	9	10	6	8	6	7	9	9	10	10	9	8	9	7	7	5	5	6	11	19	9	8
ADPRS	ENSG00000116863	protein_coding	0.18	0.08	0.593225	0.17	0.921298	0	36.5	0.22	0.08	0.054185	0.21	0.0421187	0	37.5	0.08	0.08	0.933161	0.08	0.560797	0	34.1	30	30	35	35	30	31	38	32	31	29	33	33	35	41	41	44	38	35	34	32	33	47	28	39	35	42
ADRA1B	ENSG00000170214	protein_coding	0.02	0.27	1	-0.05	0.983843	0	2.4	-0.98	0.28	0.00753795	-1.01	0.00535469	1	2.4	-1.02	0.28	0.00528702	-1.08	0.00267946	1	2.4	1	2	2	1	2	1	5	4	1	4	3	0	1	1	1	1	1	2	2	1	1	1	2	3	2	2
ADRA2A	ENSG00000150594	protein_coding	-0.28	0.42	1	-0.36	0.938267	0	0.5	0.05	0.41	1	0.34	0.507258	0	0.6	0.25	0.41	1	0.41	0.414245	0	0.8	2	1	1	0	0	0	1	1	0	0	0	4	1	0	0	0	0	1	1	0	0	0	2	0	1	0
ADRA2C	ENSG00000184160	protein_coding	0.42	0.69	1	0.39	0.947627	0	0.4	1.01	0.68	0.592092	0.52	0.577176	0	0.5	0.47	0.68	1	0.24	0.837611	0	0.2	1	0	1	0	0	0	0	0	0	0	0	0	1	1	1	1	0	0	1	0	0	1	1	1	0	1
ADRB2	ENSG00000169252	protein_coding	0.1	0.48	1	-0.19	0.961213	0	0.4	0.57	0.47	0.772408	0.33	0.586786	0	0.5	0.92	0.46	0.32127	0.61	0.254103	0	0.5	1	2	1	0	0	0	0	0	0	0	0	1	2	1	1	0	1	0	0	0	0	0	1	1	1	0
ADRM1	ENSG00000130706	protein_coding	0.2	0.08	0.583922	0.19	0.921298	0	68.5	0.35	0.08	0.000830292	0.35	0.00172119	1	77.3	0.24	0.08	0.0548687	0.24	0.0391854	0	71.2	56	66	71	75	64	60	56	52	55	51	57	76	84	93	98	92	87	60	66	70	56	68	53	90	70	75
ADSL	ENSG00000239900	protein_coding	0	0.1	1	-0.01	0.994153	0	6.3	-0.13	0.1	0.709994	-0.13	0.392653	0	6.3	-0.36	0.1	0.00581482	-0.36	0.0065407	1	6.3	5	5	6	6	5	5	8	7	7	8	7	4	5	4	4	4	4	5	7	7	9	9	5	5	5	6
ADSS1	ENSG00000185100	protein_coding	0.06	0.17	1	0.04	0.981993	0	10	-0.23	0.17	0.717422	-0.29	0.250299	0	9.7	-0.26	0.17	0.618996	-0.31	0.221977	0	9.7	15	8	10	13	24	20	3	3	4	2	5	10	6	10	10	14	16	3	6	4	3	3	15	10	9	14
ADSS2	ENSG00000035687	protein_coding	0.02	0.07	1	0.01	0.990033	0	44.3	0.29	0.07	0.00178418	0.28	0.00491693	1	53.2	0.25	0.07	0.00853276	0.25	0.0135626	1	52	35	38	50	40	41	46	47	47	49	40	50	48	56	53	56	62	59	47	48	49	53	54	34	28	45	46
ADTRP	ENSG00000111863	protein_coding	0.06	0.27	1	0.06	0.98379	0	1.5	0.98	0.26	0.00367354	1.26	4.87821e-05	1	3.7	1	0.26	0.00279221	1.23	6.4139e-05	1	3.9	1	1	2	2	2	4	0	0	1	1	1	1	1	10	9	7	9	0	0	1	1	2	0	1	3	3
AEBP1	ENSG00000106624	protein_coding	0.13	0.11	1	0.12	0.931065	0	489	-0.46	0.11	0.00114981	-0.46	0.00255214	1	433.1	-0.35	0.11	0.0314017	-0.35	0.0266505	1	433.1	986	796	728	453	280	276	383	367	183	240	72	871	517	456	314	172	200	319	333	164	110	65	1553	822	774	378
AEBP2	ENSG00000139154	protein_coding	-0.04	0.07	1	-0.05	0.950861	0	25.6	-0.15	0.07	0.279878	-0.15	0.159359	0	25.6	-0.2	0.07	0.0648598	-0.2	0.0481325	0	25.6	35	26	30	25	24	25	24	21	25	27	20	29	27	22	20	22	20	22	22	28	24	18	37	22	28	27
AEN	ENSG00000181026	protein_coding	-0.04	0.05	1	-0.04	0.941968	0	39.9	-0.06	0.05	0.773137	-0.07	0.425539	0	39.9	-0.08	0.05	0.659243	-0.08	0.36027	0	39.9	25	27	42	49	38	39	50	49	43	42	35	26	23	37	45	33	34	50	53	41	40	36	24	31	43	43
AF111167.2	ENSG00000259319	lncRNA	-0.11	0.25	1	-0.11	0.960145	0	1	-0.26	0.25	0.898479	-0.22	0.543907	0	0.9	-0.85	0.26	0.0208206	-0.81	0.0115889	1	0.9	1	0	1	1	1	1	1	1	1	1	1	0	1	0	1	1	1	0	0	2	2	1	1	0	1	1
AF117829.1	ENSG00000251136	lncRNA	0.05	0.1	1	0.05	0.964071	0	9.5	-0.02	0.1	1	-0.03	0.89482	0	9.2	-0.04	0.1	1	-0.04	0.835033	0	9.2	7	5	10	13	11	12	7	9	12	9	6	8	5	10	10	9	12	9	10	10	8	8	8	5	11	11
AF127577.4	ENSG00000235609	lncRNA	-0.17	0.21	1	-0.19	0.941694	0	2.2	0.17	0.21	1	0.2	0.547373	0	2.5	0.05	0.21	1	0.05	0.903301	0	2.5	1	2	2	2	3	4	3	1	3	2	1	0	1	2	1	3	3	3	3	3	4	4	1	1	2	2
AF129075.3	ENSG00000286018	lncRNA	-0.48	0.28	1	-0.37	0.921298	0	1	-0.38	0.28	0.674093	-0.31	0.451887	0	1	-0.18	0.27	1	-0.16	0.750487	0	1	1	1	1	1	1	1	1	1	1	1	1	1	1	1	0	0	1	1	1	2	1	0	0	0	0	0
AF131215.5	ENSG00000255310	lncRNA	0.1	0.29	1	0.13	0.960145	0	1.7	0.03	0.29	1	0.13	0.798143	0	1.8	0.49	0.28	0.485325	0.53	0.156563	0	2.3	1	2	1	1	2	2	2	3	2	2	1	2	1	1	0	1	1	4	3	2	2	3	3	0	1	1
AF131215.6	ENSG00000269918	lncRNA	-0.25	0.19	1	-0.3	0.921298	0	2	-0.19	0.19	0.903838	-0.2	0.490926	0	2	-0.27	0.19	0.682628	-0.28	0.320863	0	2	4	2	1	2	1	1	3	2	2	2	2	2	3	1	1	2	1	1	3	2	2	1	2	3	1	2
AF131216.4	ENSG00000280273	lncRNA	0.39	0.42	1	0.32	0.941952	0	0.5	0.28	0.42	1	0.24	0.721594	0	0.4	-0.15	0.43	1	-0.17	0.834037	0	0.4	1	1	0	1	0	0	0	0	0	0	1	0	0	1	1	0	0	0	1	0	1	0	0	1	0	0
AF165147.1	ENSG00000232855	lncRNA	-0.2	0.28	1	-0.16	0.948606	0	1.6	-0.6	0.29	0.27068	-0.49	0.186094	0	1.6	-0.55	0.29	0.372463	-0.51	0.165569	0	1.6	5	2	2	2	1	2	0	0	0	1	3	4	2	2	1	1	1	0	0	1	1	0	4	2	2	2
AF235103.3	ENSG00000286681	lncRNA	0.13	0.29	1	0.12	0.962831	0	0.9	-0.27	0.3	0.990855	-0.28	0.545058	0	0.9	0	0.29	1	0.01	0.989637	0	0.9	1	1	1	0	1	1	1	2	1	0	1	0	0	1	1	0	1	0	1	1	1	1	1	1	1	0
AF274858.1	ENSG00000260081	transcribed_processed_pseudogene	0.45	0.35	1	0.44	0.921298	0	1	-0.01	0.36	1	0.03	0.966279	0	0.7	0.03	0.36	1	-0.04	0.952318	0	0.8	1	1	1	1	1	1	0	0	0	1	1	2	2	1	1	1	0	0	0	0	0	1	2	3	1	1
AFAP1	ENSG00000196526	protein_coding	-0.02	0.07	1	-0.03	0.965701	0	51.1	0.22	0.07	0.0390015	0.22	0.0344824	1	59.5	0.26	0.07	0.00712554	0.26	0.00976004	1	61.4	24	22	49	59	50	47	59	53	72	66	61	25	28	61	57	54	61	72	68	70	91	67	25	28	50	48
AFAP1.AS1	ENSG00000272620	lncRNA	-0.25	0.31	1	-0.28	0.938267	0	1.1	-0.01	0.31	1	-0.04	0.947026	0	1.2	-0.07	0.31	1	-0.11	0.836742	0	1.2	0	0	1	2	1	2	1	1	1	2	1	1	0	1	1	1	1	1	2	3	1	1	1	0	1	1
AFAP1L1	ENSG00000157510	protein_coding	0.2	0.17	1	0.19	0.926393	0	6.6	-0.05	0.18	1	-0.1	0.755478	0	6.1	0.14	0.17	1	0.09	0.786684	0	6.1	2	5	8	11	13	13	2	4	3	3	3	4	5	8	8	10	10	3	2	5	3	1	3	5	11	12
AFAP1L2	ENSG00000169129	protein_coding	0.25	0.45	1	0.03	0.994153	0	0.9	0.66	0.45	0.606544	0.31	0.50939	0	0.9	0.52	0.45	0.867549	0.35	0.446573	0	1.1	0	0	0	0	0	0	3	2	3	1	1	0	0	0	0	0	0	3	3	1	1	2	0	0	0	0
AFDN	ENSG00000130396	protein_coding	-0.18	0.1	1	-0.19	0.921298	0	29	-0.02	0.1	1	-0.03	0.8963	0	29	0.13	0.09	0.751554	0.12	0.463617	0	30.1	9	11	24	28	27	30	37	38	41	40	34	11	11	21	24	28	29	47	38	30	39	32	13	9	21	20
AFF1	ENSG00000172493	protein_coding	-0.09	0.1	1	-0.09	0.94185	0	39.9	-0.1	0.1	0.925958	-0.11	0.525622	0	39.9	0.04	0.1	1	0.03	0.87517	0	40	25	31	37	42	53	59	33	38	46	41	34	31	28	32	29	39	52	36	41	38	39	38	25	22	42	33
AFF4	ENSG00000072364	protein_coding	-0.09	0.09	1	-0.1	0.936126	0	77.8	-0.08	0.09	0.983593	-0.09	0.570487	0	77.8	0.09	0.09	0.98587	0.09	0.602494	0	81.7	63	56	82	87	75	89	62	83	94	99	66	56	57	70	70	61	81	81	86	87	87	69	68	43	82	72
AFG1L	ENSG00000135537	protein_coding	-0.14	0.15	1	-0.13	0.941952	0	2.8	0	0.15	1	0	0.988949	0	2.9	-0.01	0.15	1	-0.02	0.964051	0	3.1	3	3	2	4	3	3	2	3	3	3	2	2	4	3	3	3	3	2	3	3	4	2	3	4	3	4
AFG3L1P	ENSG00000223959	transcribed_unitary_pseudogene	-0.04	0.11	1	-0.04	0.969835	0	7.7	-0.09	0.11	1	-0.09	0.609412	0	7.7	0	0.11	1	0	0.995013	0	7.8	8	7	6	9	7	9	8	8	8	8	7	6	5	7	6	6	5	9	9	9	11	8	7	5	8	8
AFG3L2	ENSG00000141385	protein_coding	0.04	0.07	1	0.04	0.960745	0	33.1	0.03	0.07	1	0.03	0.831855	0	33	0.09	0.07	0.842193	0.08	0.512635	0	34.3	19	37	31	31	36	38	32	35	34	30	34	26	36	32	31	36	32	33	32	35	39	31	26	27	34	29
AFMID	ENSG00000183077	protein_coding	0.06	0.08	1	0.06	0.947627	0	15.8	0.08	0.08	0.924897	0.08	0.575393	0	16.1	-0.02	0.08	1	-0.03	0.870411	0	14.9	20	21	13	13	13	13	13	14	16	14	14	22	23	18	14	19	16	12	14	14	10	15	17	24	13	15
AFP	ENSG00000081051	protein_coding	0.53	0.3	1	0.35	0.921298	0	2.2	0.26	0.3	0.997359	0.2	0.65574	0	1.8	0.1	0.3	1	0.12	0.822414	0	1.8	0	0	1	2	2	2	1	1	4	1	4	0	1	1	1	1	1	1	2	3	4	5	0	2	2	2
AFTPH	ENSG00000119844	protein_coding	0.03	0.06	1	0.02	0.972892	0	21.5	0.08	0.06	0.712433	0.08	0.453239	0	22.4	0.13	0.06	0.288854	0.12	0.198266	0	23	19	21	21	20	25	25	18	17	20	21	26	20	28	22	19	25	25	20	23	19	23	22	22	20	22	18
AGA	ENSG00000038002	protein_coding	0.04	0.08	1	0.04	0.964613	0	20.9	0.08	0.08	0.928485	0.07	0.579759	0	21.5	0.03	0.08	1	0.02	0.883589	0	20.6	30	19	19	15	19	17	21	20	19	17	30	26	22	20	20	22	18	18	21	21	25	24	23	24	18	19
AGAP1	ENSG00000157985	protein_coding	-0.06	0.1	1	-0.06	0.951144	0	39.1	-0.22	0.1	0.209801	-0.22	0.116824	0	39.1	-0.06	0.1	1	-0.07	0.733038	0	39.1	29	32	37	39	44	44	32	44	42	46	41	28	28	31	28	33	42	33	37	39	39	32	49	21	35	30
AGAP10P	ENSG00000230869	unprocessed_pseudogene	-0.17	0.12	1	-0.16	0.921298	0	3.8	-0.29	0.12	0.135774	-0.29	0.078958	0	3.8	-0.37	0.12	0.0297835	-0.36	0.0249011	1	3.8	3	3	3	3	4	3	5	6	3	4	5	3	2	2	2	3	3	5	4	3	4	3	3	1	3	3
AGAP12P	ENSG00000265018	transcribed_unprocessed_pseudogene	0.03	0.15	1	0.08	0.955694	0	4.9	-0.15	0.16	0.944334	-0.11	0.666545	0	4.5	-0.18	0.16	0.854507	-0.14	0.588781	0	4.5	2	1	2	2	2	2	10	8	7	7	7	1	1	1	1	1	2	10	10	9	6	6	1	1	2	1
AGAP13P	ENSG00000243289	unprocessed_pseudogene	-0.16	0.39	1	-0.12	0.972147	0	1	-0.46	0.4	0.81696	-0.11	0.86819	0	1	0	0.39	1	0.2	0.750487	0	1.1	0	1	1	1	0	0	2	2	2	1	1	1	0	0	0	0	0	3	2	1	2	1	2	0	1	0
AGAP14P	ENSG00000279058	unprocessed_pseudogene	0.03	0.24	1	0.04	0.989082	0	1.5	-0.28	0.24	0.819315	-0.25	0.509102	0	1.5	0.18	0.24	1	0.27	0.460748	0	1.7	1	1	1	2	1	2	2	1	1	2	2	1	1	1	1	1	1	2	2	2	2	1	1	0	2	2
AGAP2	ENSG00000135439	protein_coding	-0.02	0.28	1	0.01	0.997144	0	1	0.39	0.27	0.625191	0.41	0.269314	0	1	0.09	0.27	1	0.08	0.877426	0	1	1	0	1	1	1	1	1	1	1	1	2	1	1	1	1	1	1	0	2	1	1	1	0	1	1	1
AGAP2.AS1	ENSG00000255737	lncRNA	0.13	0.23	1	0.17	0.946067	0	2.5	0.04	0.23	1	0.05	0.92048	0	2.4	0.09	0.23	1	0.09	0.841814	0	2.3	3	3	2	2	3	2	2	1	2	2	3	3	4	2	3	3	3	1	2	1	1	3	2	9	2	2
AGAP3	ENSG00000133612	protein_coding	0.1	0.07	1	0.1	0.921298	0	79.3	-0.03	0.07	1	-0.03	0.810789	0	74.4	0.01	0.07	1	0.01	0.960745	0	75	61	66	79	73	86	78	76	75	66	74	84	73	54	86	86	86	82	68	66	66	63	72	65	94	81	78
AGAP4	ENSG00000188234	protein_coding	-0.07	0.11	1	-0.06	0.95759	0	9.2	-0.27	0.11	0.136552	-0.27	0.0922293	0	9.2	-0.09	0.11	1	-0.09	0.679342	0	9.2	9	7	8	9	12	9	11	12	9	8	7	8	4	6	7	7	9	12	10	8	7	8	10	3	9	8
AGAP5	ENSG00000172650	protein_coding	0.6	0.53	1	0.63	0.921298	0	0.6	-0.92	0.56	0.4958	-0.67	0.352052	0	0.5	-0.45	0.54	1	-0.5	0.511926	0	0.5	0	0	0	0	0	1	1	0	1	1	1	0	0	0	0	0	0	1	1	1	0	0	1	0	0	1
AGAP6	ENSG00000204149	protein_coding	-0.01	0.27	1	-0.04	0.99101	0	1.3	-0.14	0.27	1	-0.12	0.803802	0	1.3	0.33	0.26	0.810874	0.26	0.531426	0	1.6	0	1	1	1	1	1	2	2	2	2	1	0	1	1	1	1	2	2	2	2	1	1	2	0	1	1
AGAP7P	ENSG00000264204	unprocessed_pseudogene	-0.03	0.14	1	-0.02	0.99246	0	4.1	-0.02	0.14	1	-0.01	0.968578	0	4.1	-0.22	0.14	0.58261	-0.21	0.354364	0	4.1	5	4	3	4	3	4	7	5	3	3	4	3	2	3	2	4	3	5	4	6	5	5	3	3	3	2
AGAP9	ENSG00000204172	protein_coding	-0.05	0.16	1	-0.04	0.980744	0	6.8	-0.14	0.16	1	-0.14	0.598901	0	6.8	0.07	0.16	1	0.05	0.880497	0	7.2	7	6	1	2	2	2	15	14	10	10	6	5	4	2	2	1	2	15	13	12	6	7	9	1	2	1
AGBL2	ENSG00000165923	protein_coding	-0.23	0.26	1	-0.21	0.941968	0	1.1	-0.3	0.26	0.800003	-0.29	0.455158	0	1.1	0.08	0.25	1	0.15	0.742311	0	1.2	2	1	1	0	2	1	1	1	1	1	1	1	1	1	1	0	1	1	1	1	1	1	2	1	1	1
AGBL3	ENSG00000146856	protein_coding	-0.62	0.22	0.210873	-0.64	0.921298	0	2.1	-0.62	0.22	0.0601146	-0.63	0.0263083	0	2.1	-0.26	0.22	0.841128	-0.32	0.300352	0	2.1	4	4	1	2	1	1	3	2	2	2	1	3	3	1	1	1	1	2	1	1	1	1	3	2	2	1
AGBL5	ENSG00000084693	protein_coding	0.02	0.05	1	0.02	0.979916	0	36.3	-0.17	0.05	0.0307109	-0.17	0.0284741	1	35.9	-0.23	0.05	0.000714548	-0.24	0.00207243	1	35.9	38	41	36	30	34	37	35	35	39	39	31	33	36	34	26	32	29	28	33	37	30	31	39	45	35	27
AGBL5.IT1	ENSG00000229122	lncRNA	-0.49	0.33	1	-0.53	0.921298	0	0.7	-1.17	0.35	0.0130473	-1.19	0.00518827	1	0.7	-0.45	0.33	0.725476	-0.46	0.278553	0	0.7	1	1	1	1	0	0	1	1	1	1	0	1	0	1	0	0	0	0	0	0	0	1	0	1	0	1
AGER	ENSG00000204305	protein_coding	-0.26	0.21	1	-0.27	0.921298	0	2.5	-0.21	0.21	0.92001	-0.2	0.560333	0	2.5	-0.18	0.21	1	-0.16	0.665308	0	2.5	3	3	2	2	2	2	4	2	3	2	2	1	2	1	2	1	1	3	2	4	2	1	2	3	1	2
AGFG1	ENSG00000173744	protein_coding	-0.04	0.06	1	-0.04	0.947627	0	79.6	-0.09	0.06	0.658134	-0.09	0.364654	0	79.6	-0.05	0.06	1	-0.05	0.686217	0	79.6	46	51	66	72	74	77	109	94	93	100	94	46	57	64	67	63	69	107	93	82	89	81	39	43	69	78
AGFG2	ENSG00000106351	protein_coding	0.06	0.09	1	0.05	0.955694	0	10.9	0.24	0.09	0.0641047	0.23	0.0497039	0	12.4	0.22	0.08	0.0971459	0.22	0.0675022	0	12.5	15	14	8	11	9	9	12	14	8	9	9	16	13	12	12	12	10	15	15	11	10	10	13	16	8	8
AGGF1	ENSG00000164252	protein_coding	-0.06	0.08	1	-0.07	0.941968	0	15.2	0.03	0.08	1	0.03	0.860233	0	15.2	0.04	0.08	1	0.04	0.821468	0	15.4	19	15	16	13	15	15	11	16	16	15	16	18	19	15	14	15	12	16	13	14	17	14	16	21	14	15
AGK	ENSG00000006530	protein_coding	-0.19	0.09	0.78842	-0.19	0.921298	0	15	-0.05	0.09	1	-0.05	0.76001	0	15	0	0.09	1	-0.01	0.969972	0	15.1	12	10	13	15	14	15	18	17	18	13	20	14	10	15	16	13	12	17	17	15	17	14	14	8	15	13
AGL	ENSG00000162688	protein_coding	-0.22	0.09	0.480548	-0.22	0.921298	0	17.9	-0.25	0.09	0.0529766	-0.26	0.0345989	0	17.9	-0.16	0.09	0.45086	-0.16	0.227506	0	17.9	18	26	21	17	15	17	10	17	17	22	17	16	25	19	14	15	16	11	12	12	16	10	16	21	18	15
AGMAT	ENSG00000116771	protein_coding	0	0.22	1	0	0.998147	0	0.9	0.54	0.21	0.10628	0.51	0.0577199	0	1.4	0.26	0.21	0.834497	0.23	0.509765	0	1.1	1	1	1	0	1	1	1	0	1	1	2	2	2	1	2	1	1	1	1	1	2	1	1	2	1	1
AGO1	ENSG00000092847	protein_coding	-0.04	0.07	1	-0.05	0.947689	0	34.9	-0.13	0.07	0.407177	-0.14	0.214374	0	34.9	-0.06	0.07	1	-0.07	0.616232	0	34.9	37	30	33	31	29	31	38	33	41	46	35	31	28	26	25	23	29	40	41	34	40	36	42	29	31	27
AGO2	ENSG00000123908	protein_coding	-0.11	0.11	1	-0.12	0.938267	0	26	0.16	0.11	0.658528	0.15	0.39157	0	28.6	0.36	0.11	0.0258473	0.35	0.0233387	1	32.9	30	20	32	31	31	28	23	22	26	27	16	28	20	33	29	30	35	32	27	26	30	25	34	15	31	26
AGO3	ENSG00000126070	protein_coding	-0.14	0.1	1	-0.15	0.921298	0	22.5	-0.19	0.1	0.375036	-0.2	0.19898	0	22.5	-0.12	0.1	0.864207	-0.12	0.473656	0	22.5	20	18	25	24	23	22	19	27	27	23	20	17	15	19	18	15	22	21	24	24	22	19	24	14	22	19
AGO4	ENSG00000134698	protein_coding	-0.13	0.1	1	-0.14	0.921298	0	15.6	-0.12	0.1	0.770885	-0.12	0.427189	0	15.6	-0.05	0.1	1	-0.05	0.810726	0	15.6	17	17	16	17	16	16	16	13	16	14	14	17	15	15	13	14	16	16	13	15	13	13	25	9	15	14
AGPAT1	ENSG00000204310	protein_coding	0.04	0.07	1	0.03	0.965541	0	26.1	0.04	0.07	1	0.04	0.796346	0	26.1	0	0.07	1	0	0.989423	0	25.5	25	24	22	22	26	23	29	27	24	23	34	28	20	25	24	24	25	27	27	31	25	31	29	17	20	26
AGPAT2	ENSG00000169692	protein_coding	0.16	0.11	1	0.16	0.921298	0	67.9	0.07	0.11	1	0.07	0.702491	0	63.5	-0.01	0.11	1	-0.02	0.943568	0	59.8	65	64	65	62	70	68	58	54	48	39	65	72	72	72	81	79	69	49	57	51	45	52	57	138	61	71
AGPAT3	ENSG00000160216	protein_coding	-0.02	0.06	1	-0.03	0.97108	0	74.7	0.05	0.06	1	0.05	0.689615	0	76.8	0.13	0.06	0.284226	0.13	0.194355	0	80.5	49	52	75	89	89	89	67	68	89	75	80	60	49	77	83	80	87	75	74	91	85	84	64	48	72	89
AGPAT4	ENSG00000026652	protein_coding	-0.06	0.08	1	-0.06	0.94311	0	11.2	-0.07	0.08	0.97508	-0.08	0.564218	0	11.2	-0.1	0.08	0.7799	-0.1	0.420294	0	11.2	12	11	11	13	11	12	13	11	10	10	9	10	9	12	13	12	11	13	9	9	10	9	13	12	11	12
AGPAT5	ENSG00000155189	protein_coding	-0.07	0.11	1	-0.07	0.948606	0	12.3	0.05	0.11	1	0.04	0.824991	0	12.5	0.2	0.1	0.349731	0.2	0.194602	0	13.8	12	9	17	16	11	11	12	12	10	12	13	9	11	16	16	16	14	12	9	8	15	12	10	9	16	15
AGPS	ENSG00000018510	protein_coding	-0.07	0.09	1	-0.08	0.941694	0	43.2	-0.1	0.09	0.80471	-0.11	0.439307	0	43.2	-0.02	0.09	1	-0.02	0.902711	0	43.2	26	44	46	41	39	48	40	41	49	60	41	29	54	42	42	40	40	37	36	39	44	35	27	34	45	41
AGRN	ENSG00000188157	protein_coding	0	0.09	1	-0.01	0.994153	0	336.7	-0.05	0.09	1	-0.06	0.743984	0	336.7	0.09	0.09	1	0.08	0.637534	0	344.5	95	194	351	396	335	326	408	442	374	388	395	161	145	308	275	251	314	415	475	402	398	422	192	138	342	336
AGT	ENSG00000135744	protein_coding	0.09	0.61	1	0.08	0.979916	0	8	-1.82	0.64	0.0527964	-0.96	0.0265527	0	6.6	-1.3	0.63	0.289732	-0.78	0.081845	0	6.6	40	25	3	0	2	1	0	0	0	1	1	27	20	1	0	1	0	0	0	0	0	0	42	37	3	1
AGTPBP1	ENSG00000135049	protein_coding	-0.09	0.09	1	-0.09	0.94013	0	13.4	-0.2	0.09	0.228415	-0.21	0.126962	0	13.4	-0.1	0.09	0.915468	-0.1	0.515027	0	13.4	11	12	13	11	14	15	10	16	13	15	17	12	13	14	10	12	13	9	7	9	14	14	12	10	13	12
AGTR1	ENSG00000144891	protein_coding	0.02	0.2	1	0.04	0.98285	0	2.2	-0.14	0.2	1	-0.14	0.651303	0	2.2	0.06	0.2	1	0.04	0.912528	0	2.2	0	1	4	4	5	5	1	1	1	1	1	0	1	3	4	4	4	0	0	1	1	2	0	1	4	5
AGTRAP	ENSG00000177674	protein_coding	0.05	0.09	1	0.04	0.961816	0	66.2	0.1	0.09	0.858644	0.1	0.512126	0	69.2	0.08	0.09	1	0.07	0.669408	0	68.5	47	43	73	82	94	85	61	55	58	44	62	45	53	81	111	104	90	57	55	64	48	53	34	61	69	93
AHCTF1	ENSG00000153207	protein_coding	-0.08	0.09	1	-0.08	0.941952	0	28.8	0.02	0.09	1	0.02	0.930341	0	29.1	0.21	0.09	0.16855	0.2	0.115797	0	33	22	21	26	28	25	31	27	33	40	39	25	20	21	26	26	26	27	32	36	37	37	32	21	12	29	24
AHCTF1P1	ENSG00000226121	processed_pseudogene	-0.1	0.22	1	-0.09	0.965701	0	1.5	0.03	0.22	1	0.01	0.989055	0	1.5	0.4	0.22	0.409345	0.37	0.214781	0	2	0	1	2	1	1	2	1	2	3	2	2	1	1	2	1	2	1	1	2	2	3	1	1	0	2	1
AHCY	ENSG00000101444	protein_coding	0.07	0.06	1	0.06	0.938424	0	126.7	0.07	0.06	0.794158	0.07	0.500122	0	128.6	0	0.06	1	0	0.986766	0	122.1	90	125	142	139	137	138	98	110	116	106	142	106	135	139	164	153	140	94	110	110	127	137	94	134	132	141
AHCYL1	ENSG00000168710	protein_coding	-0.03	0.06	1	-0.04	0.950861	0	121.5	0	0.06	1	-0.01	0.949324	0	121.5	0.05	0.06	1	0.05	0.66799	0	124.7	67	83	117	106	121	126	132	144	149	150	141	81	87	107	99	101	110	148	152	138	166	142	86	64	114	113
AHCYL2	ENSG00000158467	protein_coding	-0.05	0.09	1	-0.05	0.959845	0	15.3	-0.1	0.09	0.853868	-0.1	0.485335	0	15.3	0.01	0.09	1	0.01	0.965113	0	15.6	15	13	15	15	18	16	15	14	17	17	13	15	14	13	14	14	14	13	14	16	14	17	18	10	17	13
AHDC1	ENSG00000126705	protein_coding	0.03	0.11	1	0.02	0.98285	0	47.1	-0.21	0.11	0.306136	-0.22	0.164893	0	45.9	-0.09	0.11	1	-0.09	0.641418	0	45.9	59	54	47	52	43	43	35	42	39	52	39	64	36	37	25	31	34	41	49	43	44	34	85	43	53	35
AHI1	ENSG00000135541	protein_coding	-0.11	0.14	1	-0.11	0.941968	0	16.5	0.27	0.14	0.307446	0.26	0.18962	0	20.3	0.31	0.14	0.206065	0.31	0.119141	0	20.9	15	12	13	14	15	17	21	21	22	16	16	14	14	17	22	31	33	24	17	16	19	16	11	11	12	13
AHNAK	ENSG00000124942	protein_coding	0	0.12	1	-0.01	0.997144	0	868.2	0.16	0.12	0.708983	0.16	0.432565	0	952.8	0.33	0.12	0.0889926	0.33	0.0718825	0	1086.3	1045	956	788	679	703	774	720	932	1007	1092	706	1320	730	845	664	767	990	885	1100	958	1286	936	1776	783	772	516
AHNAK2	ENSG00000185567	protein_coding	-0.02	0.14	1	-0.02	0.990033	0	85.3	0.4	0.14	0.0406001	0.39	0.0426105	1	109.9	0.66	0.14	7.01283e-05	0.65	0.000691888	1	124.6	20	58	107	110	146	164	41	54	83	81	74	43	43	120	97	153	193	51	90	114	168	137	44	34	110	71
AHR	ENSG00000106546	protein_coding	-0.06	0.09	1	-0.07	0.947627	0	120.5	0.14	0.09	0.561312	0.13	0.336369	0	130.3	0.1	0.09	0.89787	0.1	0.547459	0	124.5	290	144	81	78	62	58	108	138	138	110	119	281	179	104	85	73	68	111	131	135	134	132	193	149	81	80
AHRR	ENSG00000063438	protein_coding	0.33	0.3	1	0.26	0.94013	0	1.1	0	0.3	1	0.01	0.991192	0	0.7	0.1	0.3	1	0.05	0.939396	0	0.9	0	1	0	0	1	1	1	0	2	1	1	0	1	0	0	0	1	2	1	1	1	1	1	1	1	1
AHSA1	ENSG00000100591	protein_coding	0.09	0.08	1	0.08	0.931065	0	82.7	0.2	0.08	0.106549	0.19	0.0709769	0	89.1	0.13	0.08	0.49017	0.13	0.272694	0	85	71	72	73	72	72	66	91	91	80	70	100	81	82	87	101	92	79	89	81	87	91	110	64	103	73	81
AHSA2P	ENSG00000173209	transcribed_unitary_pseudogene	-0.07	0.06	1	-0.08	0.922871	0	78.2	-0.25	0.07	0.00259756	-0.25	0.00526764	1	78.2	-0.22	0.06	0.0107775	-0.23	0.0135626	1	78.2	79	102	71	76	90	91	73	78	70	73	57	63	64	59	58	74	77	70	65	64	61	61	74	73	70	79
AIDA	ENSG00000186063	protein_coding	-0.07	0.04	1	-0.07	0.921298	0	78.5	0.15	0.04	0.00238228	0.15	0.0166316	1	86.4	0.18	0.04	0.000365728	0.17	0.00547759	1	87.6	106	95	77	64	66	66	69	77	86	83	74	95	110	81	76	80	78	84	87	90	93	76	87	92	75	63
AIDAP2	ENSG00000251429	transcribed_processed_pseudogene	0.01	0.31	1	0.1	0.973075	0	0.9	-0.23	0.32	1	-0.15	0.778671	0	0.9	-0.43	0.32	0.753841	-0.37	0.444508	0	0.9	0	1	1	1	1	2	0	1	1	2	0	1	0	0	0	0	0	1	1	1	1	1	0	0	1	1
AIFM1	ENSG00000156709	protein_coding	0.12	0.06	0.9537	0.12	0.921298	0	28.9	0.12	0.06	0.362763	0.11	0.229308	0	28.8	0.02	0.06	1	0.02	0.879199	0	27	21	29	25	26	21	25	28	26	28	31	31	29	28	27	32	25	23	29	28	28	34	34	23	34	25	31
AIFM2	ENSG00000042286	protein_coding	0.05	0.08	1	0.04	0.960145	0	34.4	-0.13	0.08	0.541622	-0.13	0.273777	0	33.4	-0.18	0.08	0.212161	-0.19	0.106701	0	33.4	23	25	35	41	36	35	37	29	41	26	39	26	28	31	33	28	29	29	31	39	27	33	23	34	36	46
AIFM3	ENSG00000183773	protein_coding	0.19	0.28	1	0.18	0.946013	0	1	-0.11	0.29	1	-0.15	0.755691	0	0.8	-0.41	0.29	0.706839	-0.46	0.26459	0	0.8	1	1	1	1	1	1	0	0	1	1	1	1	1	1	0	1	1	0	1	1	1	1	1	2	1	0
AIG1	ENSG00000146416	protein_coding	-0.05	0.09	1	-0.06	0.950861	0	33.9	-0.24	0.09	0.0720495	-0.24	0.0426452	0	33.9	-0.29	0.09	0.0156483	-0.29	0.0123954	1	33.9	61	38	39	33	40	38	18	27	23	23	33	37	41	33	30	33	33	16	21	26	17	28	51	49	33	37
AIMP1	ENSG00000164022	protein_coding	-0.01	0.06	1	-0.02	0.978564	0	39.6	0	0.06	1	-0.01	0.950024	0	39.6	-0.06	0.06	0.980887	-0.07	0.554352	0	39.6	46	41	39	39	40	38	40	39	42	36	36	38	41	40	44	44	37	37	33	39	45	36	35	48	37	41
AIMP2	ENSG00000106305	protein_coding	0.03	0.1	1	0.03	0.979916	0	13.9	0.17	0.1	0.473421	0.16	0.285702	0	15.3	0	0.1	1	-0.01	0.963843	0	13.6	9	9	15	16	12	11	17	11	17	16	17	12	12	14	19	14	13	13	19	19	16	17	10	7	17	19
AIP	ENSG00000110711	protein_coding	0.24	0.11	0.83765	0.23	0.921298	0	70.5	0.1	0.11	0.999645	0.09	0.618647	0	62.6	-0.05	0.11	1	-0.06	0.789394	0	59.5	103	83	50	52	57	50	63	58	45	44	50	84	94	67	68	66	55	54	48	51	47	55	80	164	54	62
AJ011932.1	ENSG00000274248	lncRNA	0.15	0.39	1	0.15	0.964613	0	0.6	0.42	0.39	0.865249	0.36	0.523022	0	0.7	-0.15	0.4	1	-0.13	0.867441	0	0.6	1	0	1	1	1	1	1	0	0	0	1	0	1	1	1	1	1	0	1	1	0	1	1	1	1	1
AJ239328.1	ENSG00000280604	lncRNA	0.72	0.41	1	0.53	0.921298	0	0.5	-0.48	0.44	0.858644	-0.58	0.344424	0	0.3	-0.1	0.42	1	-0.11	0.888209	0	0.3	0	0	0	1	0	0	0	0	1	1	0	0	0	0	0	0	0	0	0	0	1	1	0	0	0	0
AJM1	ENSG00000232434	protein_coding	-0.01	0.1	1	-0.01	0.994109	0	16	0.07	0.1	1	0.07	0.702491	0	16.5	-0.04	0.1	1	-0.05	0.799772	0	16	28	24	15	17	16	13	14	12	13	11	13	31	18	15	14	18	18	12	17	15	13	10	30	25	14	17
AJUBA	ENSG00000129474	protein_coding	0	0.08	1	0	0.997144	0	77.5	-0.86	0.08	1.06252e-22	-0.86	3.313e-10	1	77.5	-0.84	0.08	8.82655e-22	-0.85	3.74598e-10	1	77.5	96	60	68	77	54	53	102	88	69	95	90	54	40	35	36	28	28	57	52	51	45	43	105	55	68	80
AK1	ENSG00000106992	protein_coding	0.05	0.1	1	0.04	0.964071	0	11.1	0.07	0.1	1	0.06	0.739136	0	10.9	0.01	0.1	1	0	0.994327	0	10.5	13	11	10	9	6	7	17	12	10	10	11	11	12	10	9	7	8	12	13	12	13	13	12	18	11	8
AK2	ENSG00000004455	protein_coding	0.08	0.05	1	0.07	0.921298	0	83.9	0.05	0.05	0.927567	0.04	0.617791	0	82.4	0.02	0.05	1	0.02	0.890641	0	80.9	60	54	87	89	84	79	90	85	86	79	89	66	67	84	96	93	90	77	80	83	80	90	59	75	81	88
AK3	ENSG00000147853	protein_coding	-0.04	0.06	1	-0.04	0.950861	0	111	-0.2	0.06	0.0117361	-0.2	0.0172975	1	111	-0.21	0.06	0.00695335	-0.21	0.01201	1	111	98	116	95	87	107	109	101	131	126	120	131	91	130	71	68	89	83	89	101	119	109	120	83	95	92	97
AK4	ENSG00000162433	protein_coding	-0.06	0.09	1	-0.06	0.947627	0	59.7	-0.1	0.09	0.8557	-0.11	0.461048	0	59.7	-0.02	0.09	1	-0.03	0.88842	0	59.7	16	18	68	81	87	89	41	60	40	66	91	21	19	70	74	91	104	28	47	34	57	66	17	16	74	82
AK4P1	ENSG00000263535	processed_pseudogene	-0.18	0.13	1	-0.18	0.921298	0	4.1	-0.08	0.13	1	-0.1	0.665	0	4.1	0	0.13	1	-0.05	0.847305	0	4.1	0	1	4	6	5	5	4	5	3	5	7	0	1	4	5	5	6	4	4	4	6	4	1	0	4	4
AK4P3	ENSG00000233381	processed_pseudogene	0.02	0.22	1	0.02	0.996575	0	1.5	-0.17	0.22	1	-0.16	0.662908	0	1.5	-0.29	0.22	0.757522	-0.26	0.45208	0	1.5	1	1	1	2	2	2	1	1	1	1	3	0	1	1	2	2	2	1	2	2	1	1	1	0	1	2
AK5	ENSG00000154027	protein_coding	0.04	0.16	1	0.03	0.99146	0	15	1.03	0.16	3.53162e-08	1.02	1.77213e-05	1	30.1	0.95	0.16	4.92048e-07	0.94	5.21713e-05	1	28.8	17	18	13	11	14	11	16	16	20	9	14	19	28	33	32	49	42	18	19	28	26	37	17	26	12	10
AK6	ENSG00000085231	protein_coding	0.05	0.12	1	0.03	0.977981	0	14.2	0.1	0.12	1	0.09	0.623538	0	14.5	-0.07	0.12	1	-0.07	0.742311	0	13.5	18	17	13	14	14	11	13	14	13	11	11	14	19	17	17	16	13	14	11	14	9	15	11	28	15	18
AK7	ENSG00000140057	protein_coding	0.55	0.49	1	0.59	0.921298	0	0.5	0.99	0.49	0.283796	0.58	0.366439	0	0.4	0.28	0.5	1	0.34	0.671032	0	0.4	0	0	1	0	1	1	1	0	0	0	0	0	0	0	0	1	1	0	0	0	1	0	0	0	0	1
AK8	ENSG00000165695	protein_coding	0.01	0.31	1	-0.01	0.997144	0	1	0.09	0.3	1	0.05	0.931465	0	1	-0.15	0.31	1	-0.2	0.719354	0	1	1	0	1	1	2	2	0	1	2	1	0	0	0	1	1	1	1	2	1	2	1	0	0	1	2	1
AK9	ENSG00000155085	protein_coding	-0.1	0.16	1	-0.1	0.948606	0	3.9	-0.17	0.16	0.889895	-0.15	0.560363	0	3.9	0.19	0.16	0.827441	0.18	0.476978	0	4.1	6	6	4	4	5	4	3	4	3	2	2	7	6	4	3	4	4	2	2	2	2	2	4	4	5	3
AKAP1	ENSG00000121057	protein_coding	-0.06	0.08	1	-0.07	0.941968	0	17.8	-0.19	0.08	0.18599	-0.19	0.104244	0	17.8	-0.07	0.08	1	-0.07	0.646069	0	17.8	18	15	21	18	21	19	14	20	17	18	15	18	17	15	15	16	18	15	14	15	14	16	24	17	20	16
AKAP10	ENSG00000108599	protein_coding	-0.01	0.08	1	-0.02	0.984461	0	23.5	0	0.08	1	0	0.982675	0	23.6	-0.08	0.08	0.995666	-0.08	0.570917	0	23.5	21	19	25	23	24	23	22	26	25	24	26	24	23	21	21	22	23	27	23	28	25	23	21	13	25	21
AKAP11	ENSG00000023516	protein_coding	-0.15	0.09	1	-0.15	0.921298	0	49.7	0.07	0.09	1	0.07	0.690771	0	51.8	0.17	0.09	0.415447	0.17	0.242559	0	55.5	45	38	53	45	53	57	42	51	64	57	42	51	47	50	42	51	57	47	54	52	68	51	38	28	48	43
AKAP12	ENSG00000131016	protein_coding	-0.02	0.13	1	-0.03	0.985009	0	90.5	0.14	0.13	0.906048	0.13	0.574793	0	97.5	0.25	0.13	0.395216	0.24	0.243328	0	107.5	210	113	81	71	97	107	45	49	95	62	60	236	116	76	67	107	105	53	70	97	74	71	274	96	74	56
AKAP13	ENSG00000170776	protein_coding	-0.06	0.09	1	-0.07	0.947627	0	46.1	-0.03	0.09	1	-0.04	0.851246	0	46.1	0.07	0.09	1	0.07	0.722119	0	48.9	44	56	43	41	42	41	46	45	52	57	40	56	42	38	32	35	41	49	58	47	53	47	74	34	44	31
AKAP17A	ENSG00000197976	protein_coding	0.05	0.06	1	0.04	0.947627	0	57.5	-0.02	0.06	1	-0.02	0.846052	0	55.5	0.04	0.06	1	0.03	0.781998	0	56.8	41	47	50	59	56	53	67	61	61	54	61	44	35	51	58	46	58	69	65	63	60	56	55	33	55	54
AKAP3	ENSG00000111254	protein_coding	-0.82	0.39	0.867665	-0.7	0.921298	0	0.5	-1.48	0.41	0.00620163	-1.36	0.00630478	1	0.5	-0.53	0.39	0.726191	-0.35	0.513206	0	0.5	1	0	0	1	0	1	0	2	1	0	0	0	0	0	0	0	0	0	0	1	0	0	0	0	0	0
AKAP5	ENSG00000179841	protein_coding	0.67	0.24	0.256584	0.61	0.921298	0	1.6	-0.23	0.26	1	-0.29	0.411808	0	0.8	-0.58	0.26	0.231437	-0.67	0.0336416	0	0.8	0	0	1	0	0	0	1	1	1	3	2	0	0	0	1	0	0	1	1	1	2	1	1	1	1	1
AKAP6	ENSG00000151320	protein_coding	0.27	0.3	1	0.26	0.936126	0	1.7	0.19	0.3	1	0.27	0.510078	0	1.9	0.2	0.3	1	0.34	0.402537	0	1.8	3	4	2	2	2	2	0	0	0	1	0	3	6	4	2	2	2	0	1	0	1	0	6	3	3	1
AKAP7	ENSG00000118507	protein_coding	-0.31	0.14	0.736419	-0.31	0.921298	0	5.9	0.04	0.14	1	0.05	0.85819	0	6.3	0.05	0.14	1	0.05	0.872409	0	6.2	3	3	5	7	10	10	6	6	6	4	5	2	3	5	7	8	9	7	8	7	6	7	2	2	5	6
AKAP8	ENSG00000105127	protein_coding	0	0.06	1	-0.01	0.988832	0	22.5	-0.02	0.06	1	-0.03	0.814148	0	22.5	0.08	0.06	0.696025	0.08	0.437833	0	23.9	19	22	22	22	21	21	28	26	22	25	19	23	21	19	18	17	21	33	26	26	22	19	24	18	23	20
AKAP8L	ENSG00000011243	protein_coding	0.12	0.09	1	0.11	0.921298	0	38.9	-0.05	0.09	1	-0.06	0.710537	0	35.8	-0.17	0.09	0.419205	-0.18	0.190965	0	35.8	53	47	35	38	35	35	36	30	27	25	33	40	32	36	40	34	31	37	32	25	30	35	43	73	40	40
AKAP9	ENSG00000127914	protein_coding	-0.2	0.12	1	-0.21	0.921298	0	33.3	-0.14	0.12	0.800069	-0.15	0.445105	0	33.3	-0.01	0.12	1	-0.02	0.954702	0	33.3	15	25	28	29	25	36	34	44	44	54	32	19	20	25	19	25	25	41	38	41	45	31	22	9	25	21
AKIP1	ENSG00000166452	protein_coding	0.11	0.07	1	0.11	0.921298	0	32.8	-0.01	0.07	1	-0.02	0.917512	0	30.2	-0.13	0.07	0.445073	-0.14	0.215241	0	30.2	37	35	31	29	26	26	28	27	25	28	40	32	38	33	31	30	28	25	26	29	24	33	39	42	32	34
AKIRIN1	ENSG00000174574	protein_coding	0.06	0.06	1	0.06	0.941694	0	55.5	0.13	0.06	0.2116	0.13	0.156524	0	57.6	0.12	0.06	0.30886	0.12	0.20786	0	57.5	33	36	48	57	44	48	56	58	62	64	77	35	45	52	60	61	62	64	54	69	66	66	35	29	50	59
AKIRIN2	ENSG00000135334	protein_coding	0.04	0.07	1	0.03	0.97108	0	31.3	0.02	0.07	1	0.02	0.896209	0	31	0.02	0.07	1	0.02	0.895661	0	30.8	32	33	32	31	30	28	28	26	28	29	40	31	37	33	36	32	31	26	26	27	32	30	24	32	36	35
AKNA	ENSG00000106948	protein_coding	0.1	0.16	1	0.1	0.950861	0	23.1	-0.64	0.16	0.00203146	-0.66	0.00431016	1	22.1	-0.62	0.16	0.00336838	-0.62	0.0063452	1	22.1	20	17	36	38	24	22	13	12	15	31	15	21	13	19	12	12	13	12	14	9	12	10	34	14	39	31
AKR1A1	ENSG00000117448	protein_coding	0.12	0.09	1	0.11	0.921298	0	106.5	0.24	0.09	0.0671316	0.24	0.0459162	0	116.3	0.12	0.09	0.744539	0.11	0.421273	0	105.7	113	123	89	86	90	88	102	103	89	84	111	146	164	108	124	123	108	100	97	98	98	113	94	179	90	107
AKR1B1	ENSG00000085662	protein_coding	0.1	0.15	1	0.09	0.956461	0	301.1	0.23	0.15	0.580374	0.22	0.35705	0	338.6	0.13	0.15	1	0.12	0.679753	0	323.8	95	196	166	192	170	167	456	428	589	250	531	125	266	184	249	205	191	387	376	762	353	627	87	271	179	247
AKR1B10	ENSG00000198074	protein_coding	-0.13	0.21	1	-0.08	0.97108	0	4.8	0.74	0.2	0.00510455	0.83	0.00137529	1	8.6	0.66	0.2	0.0167202	0.76	0.00334046	1	8	2	8	3	2	2	2	4	4	16	2	6	7	15	4	2	2	3	5	10	23	9	15	3	9	3	2
AKR1B15	ENSG00000227471	protein_coding	-0.25	0.51	1	-0.23	0.950861	0	0.5	-0.07	0.5	1	-0.03	0.96551	0	0.5	-0.98	0.52	0.391216	-0.78	0.181192	0	0.5	1	2	1	0	0	0	0	1	0	0	0	1	2	0	0	0	0	0	1	0	1	0	0	3	0	0
AKR1C1	ENSG00000187134	protein_coding	0.21	0.2	1	0.2	0.938267	0	209.7	0.82	0.2	0.000848952	0.81	0.00248941	1	296.5	0.64	0.2	0.0181489	0.63	0.0200014	1	258.9	145	402	151	90	146	130	212	218	237	88	104	264	626	311	259	238	199	270	240	424	219	211	102	741	159	118
AKR1C2	ENSG00000151632	protein_coding	0.21	0.16	1	0.2	0.921298	0	52.2	0.13	0.16	1	0.12	0.674537	0	46.4	-0.12	0.16	1	-0.13	0.684709	0	41.6	40	112	28	18	23	22	43	45	53	37	37	52	144	36	29	24	22	33	32	61	35	42	29	212	35	22
AKR1C3	ENSG00000196139	protein_coding	0.08	0.13	1	0.07	0.955528	0	101.9	-0.24	0.13	0.335676	-0.24	0.195219	0	94.8	-0.32	0.13	0.113158	-0.32	0.0763988	0	94.8	89	158	80	64	74	73	93	105	108	99	100	113	191	60	52	44	35	79	80	107	82	98	61	232	82	75
AKR1E2	ENSG00000165568	protein_coding	-0.09	0.16	1	-0.1	0.950861	0	2.1	-0.04	0.16	1	-0.05	0.870276	0	2.1	-0.12	0.16	1	-0.11	0.712314	0	2.1	1	1	3	2	3	3	1	2	2	3	2	1	1	3	3	3	2	2	2	2	2	1	2	1	3	3
AKR7A2	ENSG00000053371	protein_coding	0.14	0.09	1	0.13	0.921298	0	74.7	0.13	0.09	0.580636	0.12	0.33149	0	73.6	0.01	0.09	1	0.01	0.980801	0	68	121	93	62	65	59	60	55	56	52	50	75	107	99	72	78	76	74	60	54	56	65	69	92	141	64	81
AKR7A3	ENSG00000162482	protein_coding	-0.09	0.29	1	-0.15	0.954479	0	1	-0.17	0.29	1	-0.19	0.679598	0	1	-0.33	0.29	0.89787	-0.38	0.372305	0	1	2	1	1	0	1	1	1	1	1	1	1	1	1	0	1	1	1	1	0	2	0	0	1	1	0	1
AKR7L	ENSG00000211454	polymorphic_pseudogene	-0.31	0.52	1	-0.26	0.950861	0	0.3	-0.22	0.51	1	-0.09	0.912717	0	0.3	0.35	0.5	1	0.37	0.570005	0	0.4	0	0	0	0	0	1	0	0	0	0	1	0	1	0	0	0	1	0	0	0	0	1	1	0	0	0
AKT1	ENSG00000142208	protein_coding	0	0.05	1	0	0.99923	0	111.5	0.11	0.05	0.228137	0.11	0.20143	0	119.7	0.16	0.05	0.0221157	0.16	0.0434058	1	123.7	89	109	120	124	115	118	118	115	108	102	105	122	99	130	131	125	130	104	116	117	129	114	121	79	121	131
AKT1S1	ENSG00000204673	protein_coding	0.08	0.06	1	0.07	0.921298	0	113.8	0.16	0.06	0.0415057	0.16	0.0461218	1	120.9	0.1	0.06	0.396496	0.1	0.256815	0	116.1	113	127	112	121	123	111	98	86	97	85	122	125	124	133	138	131	128	100	106	108	98	139	112	142	115	120
AKT2	ENSG00000105221	protein_coding	-0.02	0.06	1	-0.03	0.966016	0	138.2	0.09	0.06	0.573214	0.09	0.383486	0	147	0.11	0.06	0.410466	0.11	0.278908	0	149	134	130	143	143	139	136	145	133	136	134	147	159	112	158	156	138	146	147	154	131	153	163	169	84	145	133
AKT3	ENSG00000117020	protein_coding	-0.04	0.07	1	-0.05	0.948606	0	46.7	-0.14	0.07	0.276559	-0.14	0.157976	0	46.7	-0.04	0.07	1	-0.04	0.7623	0	46.7	41	40	50	45	44	49	46	44	53	57	45	41	42	47	41	45	48	42	41	35	46	39	48	33	49	42
AKTIP	ENSG00000166971	protein_coding	-0.04	0.07	1	-0.04	0.952151	0	19.3	-0.07	0.07	0.95414	-0.07	0.551625	0	19.3	-0.11	0.07	0.570784	-0.12	0.302643	0	19.3	28	24	18	16	19	18	14	17	18	19	21	23	25	21	17	19	19	11	15	18	18	19	24	21	18	16
AL008721.2	ENSG00000272977	lncRNA	-0.04	0.18	1	0.01	0.998147	0	3.3	-0.2	0.18	0.855226	-0.15	0.622316	0	3.3	-0.01	0.18	1	0.01	0.980645	0	3.3	2	2	3	3	2	4	5	4	3	4	4	2	1	2	2	3	3	7	6	3	3	2	1	1	3	3
AL008729.1	ENSG00000215022	lncRNA	0.08	0.32	1	0.09	0.976164	0	0.7	0.07	0.32	1	0.09	0.889094	0	0.7	0.18	0.32	1	0.27	0.612268	0	0.9	1	0	1	1	1	0	1	1	0	1	1	1	0	1	1	0	0	1	1	1	1	0	1	0	1	1
AL008729.2	ENSG00000272379	lncRNA	0.07	0.3	1	-0.04	0.991571	0	0.7	0.81	0.29	0.0691789	0.72	0.0538108	0	1.2	0.33	0.3	0.905735	0.28	0.562685	0	0.8	1	1	0	0	0	0	1	1	1	1	0	1	1	1	1	1	1	2	1	1	2	1	0	1	0	1
AL009174.1	ENSG00000227008	processed_pseudogene	-0.06	0.31	1	-0.07	0.980744	0	0.9	-0.25	0.31	1	-0.2	0.702252	0	0.8	-0.09	0.31	1	-0.1	0.872279	0	0.8	1	1	0	1	1	1	1	1	1	1	0	1	1	1	1	0	1	1	0	1	1	0	1	1	0	2
AL009176.1	ENSG00000285887	lncRNA	0.15	0.44	1	0.16	0.965173	0	0.5	-0.16	0.45	1	-0.08	0.917716	0	0.4	-0.14	0.45	1	0.04	0.961942	0	0.5	0	0	0	0	0	0	1	0	0	1	1	0	0	0	0	0	0	1	1	0	1	1	1	0	1	0
AL020996.1	ENSG00000228172	lncRNA	-0.1	0.34	1	-0.05	0.990033	0	0.5	-1.06	0.37	0.0535693	-1.03	0.0290923	0	0.5	0.09	0.34	1	0.11	0.843787	0	0.6	1	0	0	0	1	0	0	1	0	1	1	0	0	0	0	0	0	0	0	0	0	0	1	0	0	0
AL021155.4	ENSG00000285646	lncRNA	-0.03	0.35	1	-0.04	0.994153	0	0.5	-0.41	0.36	0.833467	-0.25	0.658765	0	0.5	-0.09	0.35	1	-0.04	0.954225	0	0.5	0	0	0	1	0	0	1	0	1	1	1	1	1	0	0	0	0	1	1	1	1	0	0	1	0	0
AL021368.2	ENSG00000272316	lncRNA	0.02	0.16	1	0.05	0.977698	0	4.3	-0.21	0.16	0.684465	-0.21	0.38728	0	4.3	-0.12	0.16	1	-0.11	0.695669	0	4.3	6	5	5	3	4	5	3	4	4	4	4	5	4	3	2	3	3	3	4	5	3	4	10	5	4	3
AL021707.2	ENSG00000228274	lncRNA	-0.2	0.24	1	-0.19	0.941968	0	1.8	-0.34	0.24	0.656299	-0.34	0.337631	0	1.8	-0.19	0.24	1	-0.16	0.715555	0	1.8	2	1	2	2	2	2	2	2	2	2	1	2	1	1	1	2	1	1	2	0	1	3	3	3	1	1
AL021707.6	ENSG00000272669	lncRNA	0.15	0.3	1	0.15	0.960127	0	1.1	-0.12	0.3	1	-0.12	0.823918	0	0.9	-0.09	0.3	1	-0.07	0.910092	0	1	2	1	1	1	1	0	1	0	1	1	1	1	1	1	1	1	0	1	1	1	0	1	1	3	1	1
AL021807.1	ENSG00000272468	lncRNA	0.24	0.29	1	0.18	0.947627	0	0.8	-0.23	0.3	1	-0.27	0.565264	0	0.7	-0.2	0.3	1	-0.27	0.575892	0	0.8	1	0	0	0	0	1	1	1	1	1	2	0	1	1	0	0	1	1	1	1	1	1	0	2	0	1
AL022069.3	ENSG00000286760	lncRNA	0.4	0.23	1	0.37	0.921298	0	1.5	-0.09	0.23	1	-0.1	0.81359	0	1.2	-0.13	0.23	1	-0.13	0.77424	0	1.2	2	1	1	1	1	2	1	1	1	1	1	2	1	1	0	1	1	0	1	1	1	1	1	2	2	2
AL022162.1	ENSG00000287024	lncRNA	0.37	0.57	1	0.55	0.921298	0	0.5	-0.21	0.58	1	-0.32	0.683355	0	0.4	-0.43	0.59	1	-0.69	0.365071	0	0.4	1	1	1	0	1	0	0	0	0	0	0	1	1	0	1	0	0	0	0	0	0	0	1	4	0	0
AL022311.1	ENSG00000279738	lncRNA	0.01	0.19	1	-0.02	0.994153	0	1.7	-0.17	0.19	0.994473	-0.19	0.531404	0	1.7	-0.05	0.19	1	-0.03	0.932969	0	1.7	2	2	1	2	1	2	2	2	2	2	1	1	1	2	2	2	1	2	2	2	1	1	1	3	1	1
AL022322.1	ENSG00000272720	lncRNA	0.1	0.35	1	0.15	0.960145	0	0.5	-0.01	0.35	1	0.01	0.98947	0	0.4	0.04	0.35	1	0.08	0.898439	0	0.6	1	1	0	0	0	0	1	0	0	1	0	1	0	0	0	0	0	1	1	1	0	0	1	1	0	1
AL022328.1	ENSG00000272836	lncRNA	0.2	0.35	1	0.22	0.947627	0	0.8	-0.06	0.35	1	-0.05	0.949202	0	0.8	-0.26	0.35	1	-0.27	0.667522	0	0.8	1	1	1	1	1	0	1	0	1	1	1	1	0	0	0	1	0	2	1	0	1	1	2	0	1	1
AL022328.2	ENSG00000273137	lncRNA	0.25	0.28	1	0.29	0.923529	0	1.4	-0.15	0.28	1	-0.13	0.792492	0	1.1	0.23	0.28	1	0.29	0.503753	0	1.2	1	1	1	2	1	1	1	1	1	1	1	1	0	1	1	1	2	1	1	1	1	0	2	0	1	2
AL022328.3	ENSG00000273188	lncRNA	-0.55	0.34	1	-0.54	0.921298	0	0.5	-0.31	0.33	0.954338	-0.34	0.490954	0	0.5	-0.05	0.33	1	-0.03	0.964229	0	0.7	1	0	0	1	1	1	0	1	1	0	0	1	1	0	1	0	1	0	1	0	0	1	1	1	0	1
AL022328.4	ENSG00000273253	lncRNA	0.09	0.19	1	0.14	0.94468	0	2	0.01	0.19	1	-0.02	0.952995	0	1.7	0.15	0.19	1	0.16	0.608139	0	2	1	3	3	2	2	3	1	1	1	1	1	2	3	2	1	2	3	1	1	1	1	1	2	4	3	3
AL022341.1	ENSG00000228201	lncRNA	-0.12	0.38	1	0.02	0.996941	0	0.5	-0.2	0.38	1	-0.14	0.834108	0	0.3	0.02	0.37	1	0.14	0.833289	0	0.5	0	0	0	0	1	1	1	0	0	0	0	0	1	0	0	0	1	0	0	1	0	0	0	0	1	1
AL023882.1	ENSG00000287855	lncRNA	-0.01	0.37	1	0.01	0.998147	0	0.5	-0.72	0.38	0.356134	-0.71	0.120759	0	0.4	-1.3	0.4	0.0188257	-1.31	0.00458752	1	0.4	1	0	0	1	1	0	0	0	0	1	0	0	0	0	0	0	0	1	0	0	1	0	1	1	1	0
AL024498.1	ENSG00000272097	lncRNA	-0.13	0.38	1	-0.16	0.961816	0	0.7	-0.5	0.39	0.729123	-0.48	0.393757	0	0.7	0.12	0.38	1	0.14	0.838011	0	0.8	1	1	1	1	2	1	0	1	0	0	0	0	1	0	0	1	1	0	0	1	1	1	0	0	1	1
AL024507.2	ENSG00000272476	lncRNA	0.12	0.15	1	0.11	0.947627	0	3	0.39	0.15	0.100066	0.37	0.0719747	0	3.6	0.29	0.15	0.353619	0.27	0.221977	0	3.5	1	3	3	3	2	2	4	4	4	2	4	2	3	3	4	4	3	4	4	4	5	4	2	2	2	4
AL031186.1	ENSG00000237015	lncRNA	0.07	0.32	1	0.14	0.961249	0	0.8	0.2	0.31	1	0.22	0.674503	0	0.9	0.02	0.32	1	0.09	0.890641	0	0.7	1	1	0	1	1	0	1	1	1	0	1	1	0	0	2	1	1	1	1	1	1	1	0	1	1	0
AL031282.1	ENSG00000227775	transcribed_processed_pseudogene	-0.86	0.35	0.488192	-0.88	0.921298	0	0.8	-0.37	0.34	0.867332	-0.41	0.38892	0	0.8	-0.12	0.34	1	-0.19	0.738582	0	0.8	1	1	1	1	0	1	0	2	1	1	0	1	0	1	0	0	1	0	0	1	0	0	1	0	1	1
AL031282.2	ENSG00000268575	lncRNA	-0.01	0.25	1	-0.02	0.995425	0	2.6	-0.36	0.25	0.650142	-0.27	0.494954	0	2.5	0.04	0.25	1	0.03	0.948241	0	2.6	4	3	2	2	3	2	3	3	3	2	1	2	2	1	1	1	1	5	5	3	1	2	3	4	1	2
AL031429.1	ENSG00000235782	lncRNA	-0.47	0.52	1	-0.46	0.931065	0	0.3	0.22	0.5	1	0.17	0.818134	0	0.4	-0.08	0.5	1	0.05	0.954394	0	0.4	0	0	0	1	1	1	0	0	0	0	0	0	0	0	1	1	1	0	0	0	0	1	0	0	0	0
AL031432.4	ENSG00000284602	lncRNA	-0.26	0.26	1	-0.26	0.931034	0	1.2	-0.52	0.26	0.304105	-0.52	0.135243	0	1.2	-0.62	0.26	0.169087	-0.64	0.0615198	0	1.2	1	1	1	1	2	2	1	2	1	0	1	1	0	1	1	1	1	2	1	1	1	1	1	1	1	2
AL031587.3	ENSG00000272582	lncRNA	-0.54	0.39	1	-0.49	0.921298	0	0.6	-0.32	0.39	1	-0.3	0.587952	0	0.6	-0.72	0.4	0.416954	-0.67	0.192053	0	0.6	1	0	1	1	1	1	1	0	1	0	0	0	0	0	0	1	0	1	1	1	1	1	0	0	0	0
AL031587.5	ENSG00000278948	TEC	0.2	0.16	1	0.18	0.922865	0	2.4	-0.07	0.16	1	-0.1	0.732752	0	2.4	-0.05	0.16	1	-0.08	0.815767	0	2.4	1	0	2	3	3	3	3	2	3	2	4	1	1	2	2	2	2	3	1	3	2	2	1	1	3	3
AL031595.3	ENSG00000280434	lncRNA	0.25	0.3	1	0.21	0.94311	0	0.8	0.06	0.31	1	0.07	0.906166	0	0.8	0.04	0.31	1	0.04	0.945942	0	0.8	1	1	0	1	1	1	1	1	1	1	0	1	0	0	1	0	1	1	1	0	1	1	1	1	0	1
AL031600.1	ENSG00000260051	lncRNA	0.16	0.34	1	0.12	0.971476	0	0.7	0.15	0.34	1	0.02	0.976728	0	0.5	0.24	0.34	1	0.19	0.76462	0	0.8	0	0	1	1	1	1	0	0	0	0	0	1	0	0	1	0	1	0	1	0	1	0	1	0	1	1
AL031666.1	ENSG00000231119	lncRNA	0.36	0.36	1	0.36	0.922865	0	0.8	-0.14	0.37	1	-0.09	0.888202	0	0.5	-0.08	0.37	1	-0.13	0.852128	0	0.5	0	1	0	1	1	1	1	1	0	0	0	0	1	1	1	1	1	0	0	0	0	0	0	1	1	1
AL031670.1	ENSG00000275582	lncRNA	-0.54	0.38	1	-0.56	0.921298	0	0.5	-0.18	0.37	1	-0.11	0.86454	0	0.5	-0.2	0.37	1	-0.13	0.834329	0	0.8	0	1	0	0	1	0	1	1	1	1	0	0	0	0	0	1	0	1	1	1	1	1	1	0	0	0
AL031709.1	ENSG00000260425	lncRNA	-0.41	0.48	1	-0.2	0.961422	0	0.4	-0.16	0.47	1	-0.07	0.932167	0	0.2	-0.22	0.47	1	0	0.998666	0	0.4	0	1	0	0	0	0	0	0	0	0	1	1	0	0	0	0	0	0	0	0	0	1	1	0	1	0
AL031714.1	ENSG00000261505	lncRNA	0.19	0.21	1	0.16	0.941968	0	2.3	0.09	0.21	1	0.08	0.825969	0	2.4	0.16	0.21	1	0.16	0.665994	0	2.3	1	2	2	3	2	3	3	3	3	2	1	2	1	3	3	2	3	2	4	2	3	1	3	2	2	2
AL031717.1	ENSG00000261207	lncRNA	-0.54	0.46	1	-0.36	0.941747	0	0.4	-0.11	0.45	1	0.04	0.956055	0	0.5	0.11	0.44	1	0.11	0.888809	0	0.5	0	1	0	0	1	0	1	0	1	0	0	0	0	1	0	0	0	1	1	1	0	1	1	0	0	0
AL031719.1	ENSG00000280062	TEC	-0.04	0.47	1	-0.02	0.997144	0	0.2	0.42	0.46	0.980565	0.37	0.576317	0	0.5	0.23	0.46	1	0.13	0.877005	0	0.2	0	1	0	0	0	0	0	0	0	0	0	1	0	1	0	0	1	1	0	1	0	0	0	0	1	0
AL031719.2	ENSG00000280231	TEC	-0.39	0.4	1	-0.26	0.944201	0	0.7	0.09	0.39	1	-0.11	0.871725	0	0.5	-0.45	0.4	0.888758	-0.33	0.595456	0	0.5	1	1	0	1	1	0	0	1	0	0	1	1	0	1	0	0	0	1	1	1	0	0	1	2	1	1
AL031727.1	ENSG00000226396	processed_pseudogene	0.23	0.35	1	0.16	0.960145	0	0.6	0.07	0.35	1	0.03	0.962021	0	0.6	-0.12	0.35	1	-0.13	0.849679	0	0.6	1	0	1	0	1	1	1	1	1	0	0	0	1	1	1	1	1	0	0	1	1	0	0	1	1	1
AL031729.1	ENSG00000235912	processed_pseudogene	0.37	0.29	1	0.3	0.931065	0	1.1	0.31	0.29	0.882727	0.25	0.593419	0	0.9	0.17	0.29	1	0.12	0.827231	0	1	1	1	0	0	1	0	1	0	1	1	1	1	1	1	1	1	1	0	1	1	1	1	1	2	1	1
AL031775.1	ENSG00000272345	lncRNA	0.07	0.31	1	0	0.999853	0	0.6	0.03	0.31	1	0.02	0.975575	0	0.8	-0.25	0.32	1	-0.25	0.627307	0	0.6	1	1	0	1	0	0	0	1	1	1	1	1	1	0	1	1	1	1	1	0	1	1	0	0	0	1
AL031778.1	ENSG00000287678	lncRNA	0.36	0.3	1	0.35	0.921298	0	0.9	-0.13	0.31	1	-0.14	0.803579	0	0.7	0.52	0.3	0.479792	0.46	0.274478	0	0.9	0	1	1	1	1	1	1	1	0	1	0	0	1	1	1	1	1	1	0	1	1	0	1	0	1	1
AL031846.2	ENSG00000279833	lncRNA	-0.02	0.35	1	0.03	0.994317	0	1.2	-0.26	0.35	1	-0.21	0.713461	0	1.2	-0.27	0.35	1	-0.2	0.754264	0	1.2	1	1	1	0	2	2	2	1	1	1	1	1	1	1	0	1	2	2	2	1	2	0	2	0	1	2
AL031963.3	ENSG00000272277	lncRNA	-0.04	0.39	1	-0.04	0.994153	0	0.6	-0.02	0.39	1	-0.07	0.931229	0	0.5	0.16	0.39	1	0.14	0.842832	0	0.4	0	0	1	0	0	1	0	0	0	0	2	1	0	1	0	0	1	0	1	0	1	0	0	1	0	1
AL031985.3	ENSG00000260920	lncRNA	-0.25	0.18	1	-0.29	0.921298	0	3.2	-0.02	0.18	1	-0.04	0.901713	0	3.3	0.04	0.18	1	0	0.994934	0	3.4	4	3	2	2	1	1	4	3	5	5	5	3	3	3	3	2	2	6	5	2	5	2	3	2	3	3
AL033519.3	ENSG00000219023	processed_pseudogene	0.21	0.41	1	0.18	0.960145	0	0.3	-0.06	0.41	1	-0.12	0.880117	0	0.3	0.35	0.4	1	0.29	0.65347	0	0.5	1	0	0	0	0	0	0	1	0	0	0	0	0	0	1	0	0	0	0	1	0	1	0	1	0	1
AL034417.4	ENSG00000284747	lncRNA	0.34	0.42	1	-0.05	0.99146	0	0.4	-0.28	0.43	1	-0.28	0.635292	0	0.4	-0.44	0.43	0.973443	-0.48	0.390059	0	0.4	0	0	0	0	0	0	1	1	0	1	1	0	0	0	0	0	0	1	1	0	1	0	1	0	0	0
AL034548.2	ENSG00000286158	lncRNA	0.26	0.22	1	0.24	0.921298	0	1.4	-0.08	0.22	1	-0.1	0.790409	0	1.2	-0.19	0.22	1	-0.23	0.513514	0	1	2	1	1	1	1	1	1	1	1	1	0	2	1	1	1	2	2	0	1	1	1	1	2	2	1	1
AL035071.1	ENSG00000260257	lncRNA	-0.08	0.22	1	-0.09	0.965701	0	2.5	0.02	0.22	1	0	0.998419	0	2.8	-0.25	0.22	0.87516	-0.3	0.382076	0	2.5	4	2	2	3	2	2	5	3	1	2	2	2	2	4	4	3	3	4	2	3	1	3	1	3	3	3
AL035411.1	ENSG00000185839	processed_pseudogene	0.21	0.27	1	0.19	0.947086	0	0.9	0.07	0.28	1	0.07	0.892947	0	0.9	0.48	0.27	0.442142	0.49	0.177513	0	1.1	1	0	0	1	1	1	1	1	1	1	0	1	1	0	2	1	1	1	0	1	1	1	1	1	1	1
AL035413.1	ENSG00000270728	processed_pseudogene	0.02	0.39	1	-0.01	0.99747	0	0.7	-0.47	0.4	0.797524	-0.39	0.509503	0	0.7	0.04	0.39	1	0.06	0.931116	0	1	0	0	1	1	1	1	0	1	1	0	2	1	0	1	0	0	1	1	0	1	1	0	1	0	1	1
AL035413.2	ENSG00000286064	unprocessed_pseudogene	0.06	0.37	1	0.04	0.994153	0	0.4	0.44	0.37	0.77784	0.31	0.564931	0	0.5	0.5	0.36	0.709548	0.41	0.432906	0	0.5	0	0	0	0	0	0	0	0	1	0	1	0	0	1	0	0	1	0	1	1	1	0	0	0	1	0
AL035530.2	ENSG00000271913	lncRNA	0.12	0.23	1	0.07	0.975893	0	1.6	-0.03	0.23	1	-0.12	0.763646	0	1.5	-0.08	0.23	1	-0.15	0.712387	0	1.5	4	2	2	1	1	1	1	0	1	2	1	2	2	1	1	1	1	1	1	2	2	1	3	2	2	1
AL035587.1	ENSG00000231113	lncRNA	0.02	0.2	1	-0.01	0.997901	0	2.9	0.05	0.2	1	0.01	0.978927	0	2.7	-0.13	0.2	1	-0.17	0.644442	0	2.7	7	3	1	2	3	3	2	2	3	2	2	4	2	3	3	3	2	3	3	2	2	2	3	7	2	3
AL035587.2	ENSG00000287825	lncRNA	0.09	0.34	1	0.23	0.947627	0	1	0.16	0.34	1	0.18	0.756991	0	1	-0.07	0.34	1	-0.02	0.978715	0	0.7	1	1	1	0	1	1	0	1	1	1	0	1	1	1	1	1	1	1	1	1	1	1	1	4	1	1
AL049552.1	ENSG00000234084	lncRNA	0.69	0.49	1	0.75	0.921298	0	0.4	0.43	0.49	1	0.4	0.614817	0	0.3	0.85	0.48	0.461006	0.87	0.164502	0	0.5	0	0	0	0	0	0	0	1	0	1	0	0	0	0	0	0	1	1	0	0	1	0	0	0	0	0
AL049692.1	ENSG00000273677	misc_RNA	0.01	0.5	1	0.08	0.983695	0	0.4	0.26	0.49	1	0.11	0.882593	0	0.4	0.09	0.49	1	0.07	0.927251	0	0.4	0	0	0	0	0	0	1	1	1	1	0	0	0	0	0	0	1	0	1	0	0	1	0	0	0	0
AL049775.1	ENSG00000205562	lncRNA	0.01	0.35	1	-0.07	0.983843	0	0.6	0.18	0.35	1	0.1	0.87943	0	0.7	-0.19	0.35	1	-0.23	0.707782	0	0.6	1	0	1	1	1	1	0	0	1	0	1	0	1	1	0	1	1	0	0	1	2	1	1	1	1	1
AL049776.1	ENSG00000279434	TEC	-0.44	0.31	1	-0.43	0.921298	0	0.9	-0.71	0.31	0.192048	-0.59	0.163862	0	0.9	0.09	0.3	1	0.11	0.831846	0	0.9	0	1	1	1	1	1	1	1	1	1	1	0	0	0	0	1	0	2	1	0	1	0	0	0	0	1
AL049795.1	ENSG00000224066	lncRNA	0.75	0.36	0.876716	0.87	0.921298	0	0.6	-0.1	0.38	1	0.03	0.972376	0	0.3	-0.15	0.38	1	-0.05	0.94503	0	0.3	0	0	0	1	1	0	0	0	0	1	0	0	0	0	0	0	0	0	0	1	0	1	1	0	1	1
AL049796.1	ENSG00000260464	lncRNA	0.57	0.45	1	0.4	0.938267	0	0.5	0.18	0.45	1	0.2	0.802702	0	0.4	0.01	0.46	1	0.15	0.86181	0	0.2	0	0	0	0	0	1	0	0	1	0	0	0	0	0	0	0	0	1	0	1	1	1	1	0	1	1
AL049838.1	ENSG00000259969	lncRNA	-0.37	0.28	1	-0.5	0.921298	0	1.4	0.02	0.28	1	-0.1	0.830874	0	1.4	0	0.28	1	-0.18	0.712855	0	1.4	5	3	1	0	1	1	1	1	0	1	1	3	2	1	1	1	0	1	1	0	1	2	2	2	1	1
AL049840.2	ENSG00000246451	lncRNA	-0.01	0.17	1	0	0.998756	0	4.7	-0.21	0.17	0.764544	-0.19	0.485332	0	4.7	0.08	0.17	1	0.1	0.75543	0	5.2	2	4	4	5	5	5	4	5	6	6	6	4	2	3	4	4	4	8	5	5	5	4	6	2	3	3
AL049840.4	ENSG00000269910	lncRNA	-0.23	0.38	1	-0.22	0.950861	0	0.5	-0.32	0.39	1	-0.36	0.521844	0	0.4	-0.06	0.38	1	-0.12	0.86209	0	0.4	0	0	0	0	0	1	1	1	0	1	0	0	0	0	0	0	0	1	1	0	0	1	1	0	0	1
AL049840.5	ENSG00000269940	lncRNA	-0.61	0.33	1	-0.56	0.921298	0	0.9	-0.2	0.32	1	-0.19	0.718303	0	1.1	-0.33	0.32	0.952285	-0.31	0.530922	0	0.9	0	1	1	0	1	1	1	2	1	1	1	1	1	1	1	1	1	1	2	1	1	1	1	0	0	1
AL049840.6	ENSG00000269958	lncRNA	0.24	0.13	0.991267	0.23	0.921298	0	12.1	0.06	0.13	1	0.05	0.839775	0	10.4	0.05	0.13	1	0.04	0.864497	0	10.5	14	12	7	11	9	7	12	7	9	9	15	11	13	8	14	9	9	11	10	10	9	10	11	23	9	11
AL049840.7	ENSG00000270108	lncRNA	-0.26	0.24	1	-0.2	0.941694	0	1.2	-0.05	0.24	1	-0.06	0.898862	0	1.2	-0.02	0.23	1	-0.04	0.938852	0	1.3	2	2	1	1	1	1	1	1	1	1	1	2	1	1	1	1	1	1	2	1	1	1	2	2	1	1
AL049869.3	ENSG00000259116	lncRNA	-0.55	0.5	1	-0.66	0.921298	0	0.4	-0.54	0.5	0.875295	-0.48	0.466733	0	0.4	0	0.49	1	-0.09	0.917252	0	0.4	0	0	0	0	1	0	0	1	1	1	0	0	0	0	0	0	0	0	1	1	0	1	0	0	0	0
AL050341.2	ENSG00000259943	lncRNA	-0.08	0.15	1	-0.09	0.950861	0	3.2	-0.17	0.15	0.848724	-0.16	0.478663	0	3.2	-0.22	0.15	0.653459	-0.22	0.326506	0	3.2	5	5	3	3	3	3	3	3	2	2	3	4	4	3	3	3	3	4	3	2	1	2	4	6	4	3
AL078459.1	ENSG00000223653	lncRNA	0.54	0.39	1	0.52	0.921298	0	0.8	0.21	0.39	1	0.21	0.74546	0	0.5	-0.1	0.39	1	-0.04	0.965565	0	0.4	0	0	0	0	1	0	0	1	0	0	1	0	0	1	1	1	0	1	1	0	0	1	1	1	0	1
AL078581.2	ENSG00000233330	lncRNA	0.39	0.3	1	0.33	0.921298	0	0.8	0.27	0.3	0.991855	0.23	0.614442	0	0.5	-0.11	0.31	1	-0.1	0.868901	0	0.5	0	0	1	0	1	1	0	0	1	1	0	0	0	0	1	1	1	0	1	1	0	1	1	1	1	1
AL078587.2	ENSG00000287569	lncRNA	0	0.3	1	-0.09	0.973517	0	0.9	-0.08	0.3	1	-0.08	0.887488	0	0.6	-0.42	0.3	0.720905	-0.43	0.326526	0	0.5	1	1	0	0	0	0	1	1	0	1	1	1	1	0	1	0	0	1	1	1	0	1	1	1	1	1
AL078604.2	ENSG00000237927	lncRNA	0.14	0.4	1	0.06	0.985569	0	0.8	0.16	0.4	1	0.04	0.954125	0	0.8	0.32	0.39	1	0.15	0.814647	0	0.8	0	0	1	2	2	2	0	0	1	0	1	0	0	1	1	2	2	0	0	1	0	0	0	0	1	2
AL078621.1	ENSG00000279267	TEC	0.09	0.15	1	0.07	0.960145	0	4.6	-0.42	0.16	0.0786459	-0.42	0.0492051	0	4.4	-0.18	0.15	0.874299	-0.17	0.513897	0	4.4	4	5	3	4	4	5	3	5	6	5	4	3	5	3	2	3	4	3	3	4	3	2	5	5	4	3
AL080243.2	ENSG00000237214	processed_pseudogene	0.42	0.32	1	0.38	0.921298	0	1.1	-0.13	0.33	1	-0.16	0.78733	0	1.1	-0.25	0.33	1	-0.37	0.504691	0	1.1	3	1	1	1	1	1	1	1	1	1	0	1	1	1	2	1	1	0	0	0	1	1	1	4	1	1
AL080317.2	ENSG00000272356	lncRNA	-0.49	0.3	1	-0.55	0.921298	0	1.2	-0.08	0.3	1	-0.1	0.861382	0	1.2	-0.01	0.3	1	-0.04	0.943568	0	1.2	1	1	1	1	1	1	2	1	1	1	2	0	1	1	1	1	1	1	1	2	1	1	1	1	1	1
AL096701.4	ENSG00000287817	lncRNA	-0.45	0.42	1	-0.43	0.921498	0	0.5	-0.53	0.42	0.750571	-0.51	0.377409	0	0.5	-0.23	0.41	1	-0.17	0.805198	0	0.5	0	1	0	0	0	0	1	1	1	0	1	0	0	0	0	0	0	1	0	0	0	0	0	0	1	1
AL096865.1	ENSG00000271857	lncRNA	-0.15	0.29	1	-0.21	0.94185	0	1	-0.39	0.29	0.691066	-0.47	0.190027	0	1	-1.06	0.3	0.00898335	-1.08	0.00198165	1	1	0	0	1	1	1	1	2	1	1	2	1	0	0	0	0	1	1	2	1	1	0	1	0	0	1	2
AL096870.10	ENSG00000288044	lncRNA	0.14	0.22	1	0.12	0.953551	0	2.8	0.21	0.21	0.922818	0.22	0.500122	0	2.8	-0.26	0.22	0.837524	-0.27	0.456585	0	2.5	2	2	3	3	3	2	3	3	2	2	3	4	2	4	3	4	2	2	2	4	2	2	3	5	2	3
AL096870.2	ENSG00000260669	lncRNA	0.2	0.33	1	0.21	0.948606	0	0.6	0.2	0.33	1	0.17	0.76399	0	0.6	0.46	0.33	0.704307	0.43	0.363196	0	0.8	0	0	1	1	0	1	0	1	1	0	0	0	1	1	0	2	0	0	1	1	1	0	1	0	1	1
AL109615.2	ENSG00000231881	lncRNA	-0.37	0.48	1	-0.4	0.941191	0	0.2	0.7	0.46	0.561924	0.53	0.356104	0	0.5	0.11	0.47	1	0.21	0.786899	0	0.5	0	0	0	0	1	1	0	0	0	0	0	0	0	0	1	1	1	0	1	0	1	0	0	0	0	0
AL109615.3	ENSG00000237686	lncRNA	0.06	0.62	1	-0.12	0.98285	0	0.2	-0.01	0.62	1	0.08	0.940654	0	0.2	0.4	0.61	1	0.42	0.628112	0	0.5	0	0	0	0	0	1	0	0	0	0	1	0	0	0	0	1	1	0	0	0	0	0	0	0	1	0
AL109615.4	ENSG00000287562	lncRNA	0.09	0.17	1	0.08	0.962463	0	2.1	-0.09	0.17	1	-0.09	0.777962	0	2	0.12	0.17	1	0.13	0.665847	0	2.3	2	2	2	2	2	2	2	2	2	2	2	2	1	3	2	2	2	1	2	2	2	2	2	2	2	2
AL109627.1	ENSG00000288398	lncRNA	-0.02	0.13	1	-0.02	0.987538	0	6.5	-0.1	0.13	1	-0.11	0.610375	0	6.5	0	0.13	1	-0.01	0.973461	0	6.5	8	6	6	6	7	7	6	4	5	9	8	7	6	6	6	5	5	4	7	7	6	6	7	7	7	7
AL109811.2	ENSG00000271895	lncRNA	-0.29	0.23	1	-0.32	0.921298	0	1.5	-0.51	0.23	0.216633	-0.53	0.0885974	0	1.5	-0.43	0.23	0.378177	-0.46	0.147831	0	1.5	2	2	1	1	1	1	3	1	1	1	3	1	1	1	1	1	1	2	1	1	2	1	2	1	1	1
AL109917.1	ENSG00000231050	lncRNA	0.13	0.49	1	0.12	0.976225	0	0.5	-0.11	0.49	1	-0.02	0.979053	0	0.4	-0.31	0.49	1	-0.24	0.770905	0	0.4	1	0	0	1	0	1	1	0	0	0	0	1	0	0	0	1	0	0	0	1	0	0	1	1	1	0
AL109918.1	ENSG00000216775	transcribed_unprocessed_pseudogene	-0.03	0.17	1	-0.04	0.983843	0	14.1	-0.01	0.17	1	-0.01	0.967557	0	14.7	0.05	0.17	1	0.05	0.88085	0	15.6	40	36	12	11	11	10	4	4	6	11	10	52	36	9	6	7	8	6	4	5	13	16	49	25	11	9
AL109924.1	ENSG00000229720	lncRNA	-0.24	0.53	1	-0.11	0.977981	0	0.5	-1.12	0.55	0.285864	-1	0.0974108	0	0.5	-1.52	0.56	0.079427	-1.5	0.0160177	0	0.5	0	1	1	1	0	1	0	0	0	1	0	0	0	0	1	0	0	0	0	0	0	0	0	0	1	1
AL109976.1	ENSG00000277287	lncRNA	0.14	0.2	1	0.17	0.941694	0	3	-0.27	0.2	0.693265	-0.21	0.500337	0	2.6	-0.09	0.2	1	-0.07	0.86368	0	2.6	1	1	1	2	3	4	4	3	4	4	2	0	1	2	1	2	2	4	4	5	3	2	1	1	2	3
AL110114.1	ENSG00000286787	lncRNA	0.33	0.31	1	0.35	0.921298	0	1.2	0.05	0.32	1	-0.02	0.978288	0	0.9	-0.25	0.32	1	-0.25	0.665994	0	0.7	1	1	1	1	1	1	0	0	1	1	0	1	1	1	0	1	1	1	1	1	1	1	3	1	1	1
AL117209.1	ENSG00000259515	lncRNA	-0.09	0.51	1	-0.08	0.98509	0	0.3	0.23	0.5	1	0.26	0.716008	0	0.5	0.16	0.5	1	0.2	0.807364	0	0.3	0	0	0	0	1	0	0	1	0	1	0	0	0	0	0	0	1	1	1	1	0	1	0	0	0	1
AL117327.1	ENSG00000281091	lncRNA	-0.57	0.39	1	-0.46	0.921298	0	0.4	-0.2	0.38	1	-0.17	0.779539	0	0.5	-0.2	0.37	1	-0.13	0.846678	0	0.5	0	1	0	1	0	1	0	0	0	1	0	1	1	1	0	1	1	0	1	0	0	0	0	0	1	0
AL117332.1	ENSG00000275457	lncRNA	0.01	0.21	1	-0.01	0.997474	0	2.3	-0.04	0.21	1	-0.05	0.898476	0	2.3	0.03	0.21	1	0.01	0.98419	0	2.4	2	2	4	3	2	3	2	2	1	2	2	2	3	3	2	2	2	3	2	2	1	1	1	2	3	4
AL117335.1	ENSG00000276649	lncRNA	-0.42	0.34	1	-0.59	0.921298	0	0.7	-0.45	0.34	0.708687	-0.45	0.310362	0	0.7	-0.5	0.34	0.657217	-0.46	0.294862	0	0.7	0	0	0	1	1	1	1	1	1	1	1	0	0	0	0	0	1	1	1	1	1	2	0	0	0	1
AL117336.2	ENSG00000271335	lncRNA	0.08	0.17	1	0.07	0.964071	0	2.7	0.08	0.17	1	0.08	0.791198	0	2.7	0.01	0.17	1	0.01	0.970958	0	2.6	2	1	3	2	3	4	2	2	3	2	3	2	2	3	2	2	3	3	4	4	3	2	2	2	3	3
AL117339.3	ENSG00000272983	lncRNA	-0.4	0.33	1	-0.41	0.921298	0	1.4	-0.73	0.33	0.217873	-0.65	0.135908	0	1.4	-0.85	0.33	0.116127	-0.83	0.0541277	0	1.4	1	1	1	2	2	2	0	1	2	2	1	0	0	1	0	0	0	2	1	2	1	1	1	1	1	1
AL117339.4	ENSG00000283930	protein_coding	-0.22	0.26	1	-0.24	0.938267	0	0.9	0.01	0.26	1	-0.04	0.933181	0	1.1	-0.19	0.26	1	-0.23	0.580499	0	0.9	2	2	1	1	1	1	0	1	1	0	0	1	1	2	1	2	1	1	1	1	1	0	1	1	1	1
AL117344.2	ENSG00000286482	lncRNA	0.1	0.31	1	0.14	0.960145	0	0.8	-0.53	0.32	0.497401	-0.51	0.266196	0	0.8	-0.34	0.32	0.943603	-0.33	0.509836	0	0.8	0	0	1	1	1	1	1	1	1	1	1	1	0	0	1	0	1	0	1	1	1	0	1	1	1	1
AL117379.1	ENSG00000273759	lncRNA	-0.38	0.35	1	-0.31	0.938649	0	0.7	-0.16	0.35	1	-0.15	0.797897	0	0.7	-0.13	0.35	1	-0.13	0.832341	0	0.7	1	1	1	2	0	1	0	0	1	0	1	0	1	1	0	2	1	1	1	0	0	0	1	1	1	1
AL118506.1	ENSG00000268858	lncRNA	0.1	0.12	1	0.1	0.941968	0	5.4	0.32	0.12	0.0799171	0.31	0.0560493	0	6.4	0.28	0.12	0.179021	0.27	0.113011	0	6	5	7	3	3	4	5	6	4	6	6	8	7	6	5	5	5	5	6	9	9	7	6	5	7	4	3
AL118511.1	ENSG00000223393	lncRNA	0.34	0.53	1	0.44	0.922871	0	0.5	-0.44	0.54	1	-0.44	0.548704	0	0.5	-1.15	0.56	0.294028	-0.99	0.152487	0	0.5	1	1	1	0	1	0	0	0	0	1	0	0	1	0	0	0	0	0	0	1	1	1	1	0	1	0
AL118516.1	ENSG00000260708	lncRNA	-0.01	0.23	1	-0.01	0.997144	0	1.5	0.21	0.23	0.992098	0.14	0.706007	0	1.5	-0.39	0.24	0.528474	-0.34	0.341833	0	1.5	1	1	2	2	2	2	2	2	1	1	0	1	2	2	2	2	2	1	1	1	1	1	1	2	2	3
AL118558.3	ENSG00000271780	lncRNA	0.1	0.18	1	0.09	0.959845	0	2.5	-0.14	0.18	1	-0.16	0.591382	0	2.1	-0.2	0.18	0.895205	-0.22	0.445652	0	2.1	3	4	3	2	2	2	2	2	1	1	1	3	4	3	2	2	2	1	1	1	2	1	4	5	2	3
AL118558.4	ENSG00000272444	lncRNA	0.15	0.43	1	0.12	0.97446	0	0.5	-0.35	0.44	1	-0.36	0.566177	0	0.4	-0.33	0.44	1	-0.42	0.509836	0	0.4	1	1	1	0	1	0	0	0	0	0	0	1	0	0	1	1	0	0	0	0	0	0	1	1	0	0
AL121603.2	ENSG00000258738	lncRNA	-0.13	0.24	1	-0.17	0.947627	0	1.8	0.21	0.24	0.981625	0.17	0.655534	0	1.9	0.04	0.24	1	-0.01	0.992203	0	1.8	4	3	1	2	2	2	1	1	2	1	1	3	3	3	2	2	3	1	1	0	1	2	2	3	1	1
AL121753.2	ENSG00000279253	TEC	0.15	0.12	1	0.14	0.921298	0	4.3	0.05	0.12	1	0.04	0.862239	0	4	0.1	0.12	1	0.1	0.655992	0	4.1	4	5	3	3	4	4	5	4	3	3	3	5	4	4	4	5	5	3	4	3	3	4	4	5	4	4
AL121772.1	ENSG00000274414	lncRNA	-0.16	0.32	1	-0.13	0.964071	0	0.5	0.15	0.31	1	0.15	0.764175	0	0.5	0.12	0.31	1	0.05	0.931514	0	0.5	1	0	0	1	1	1	0	0	1	0	0	1	1	0	0	0	1	1	1	1	0	0	1	1	1	0
AL121821.2	ENSG00000258636	lncRNA	0.18	0.23	1	0.16	0.947627	0	1.1	0.03	0.23	1	0.02	0.973814	0	1.2	0.22	0.23	1	0.21	0.578122	0	1.3	2	1	1	0	1	1	2	1	0	1	1	1	2	2	1	1	1	1	1	1	1	1	2	1	1	1
AL121832.2	ENSG00000273619	lncRNA	0.34	0.23	1	0.34	0.921298	0	2.1	-0.13	0.23	1	-0.14	0.747507	0	1.7	-0.02	0.23	1	-0.04	0.939164	0	1.7	3	2	1	2	2	2	1	2	1	2	1	2	1	2	2	2	2	1	1	1	1	1	1	2	2	2
AL121987.1	ENSG00000225279	lncRNA	0.46	0.36	1	0.32	0.936126	0	0.9	-0.4	0.38	0.883972	-0.34	0.540997	0	0.5	-0.62	0.38	0.538994	-0.66	0.202162	0	0.5	1	1	1	0	1	0	1	0	0	0	0	1	0	1	1	0	1	0	0	1	0	1	1	2	1	1
AL121987.2	ENSG00000227741	lncRNA	-0.06	0.46	1	-0.04	0.994317	0	0.5	-0.17	0.46	1	-0.01	0.992559	0	0.5	-0.03	0.46	1	-0.12	0.888784	0	0.5	0	0	1	0	1	1	0	0	1	1	0	0	0	1	1	0	0	0	1	1	1	0	1	0	0	1
AL122023.1	ENSG00000278396	lncRNA	-0.46	0.49	1	-0.44	0.932813	0	0.3	-0.1	0.48	1	-0.14	0.856115	0	0.3	-0.42	0.49	1	-0.45	0.527986	0	0.3	0	1	0	0	0	0	1	0	0	0	1	1	0	0	1	0	0	0	0	0	0	1	1	1	0	0
AL122035.1	ENSG00000258824	lncRNA	0.34	0.41	1	0.32	0.941694	0	0.5	0.22	0.41	1	0.13	0.860233	0	0.5	-0.21	0.42	1	-0.25	0.741609	0	0.5	1	0	0	0	1	1	0	0	1	0	1	0	0	1	1	0	0	1	1	1	1	0	1	0	1	0
AL122125.1	ENSG00000277050	lncRNA	-0.13	0.27	1	-0.16	0.950861	0	1	0.18	0.27	1	0.2	0.626511	0	1.3	-0.03	0.27	1	-0.07	0.897902	0	1	1	1	1	1	2	1	2	1	1	0	0	1	0	1	2	2	2	1	1	1	1	2	0	1	1	1
AL132639.2	ENSG00000258940	lncRNA	-0.29	0.41	1	-0.24	0.950861	0	0.4	-0.14	0.4	1	-0.12	0.860574	0	0.5	-0.35	0.41	1	-0.29	0.67633	0	0.4	0	0	0	1	1	1	0	0	0	0	1	0	1	1	1	1	1	0	0	1	0	0	1	1	0	0
AL132655.2	ENSG00000268649	lncRNA	0.75	0.42	1	0.78	0.921298	0	0.4	0.9	0.41	0.222995	0.92	0.0643613	0	0.5	-0.03	0.43	1	0.02	0.982662	0	0.1	0	1	0	0	0	0	0	0	0	0	0	0	1	1	1	1	1	0	0	0	0	0	0	1	1	0
AL132656.2	ENSG00000244733	lncRNA	0.1	0.21	1	0.09	0.964071	0	1.5	-0.34	0.22	0.539174	-0.32	0.320488	0	1.4	-0.09	0.21	1	-0.09	0.83313	0	1.4	2	1	1	1	2	2	1	2	1	1	1	1	1	1	1	1	2	2	1	1	1	1	1	1	1	2
AL132656.4	ENSG00000280355	TEC	-0.32	0.41	1	-0.31	0.941968	0	0.5	0.14	0.4	1	0.06	0.943031	0	0.7	0.01	0.4	1	0.01	0.989645	0	0.5	0	0	1	0	1	1	0	0	1	1	0	1	1	1	1	1	1	0	1	0	1	0	1	0	0	0
AL132780.1	ENSG00000257285	lncRNA	-0.34	0.38	1	-0.3	0.938424	0	0.4	-0.18	0.38	1	-0.22	0.67161	0	0.4	-0.59	0.39	0.620776	-0.63	0.16334	0	0.4	2	1	0	0	0	0	0	0	1	0	0	1	0	0	0	0	0	0	0	1	1	0	1	1	0	0
AL132780.2	ENSG00000258457	lncRNA	0.16	0.38	1	0.29	0.94013	0	0.8	-0.76	0.4	0.346603	-0.65	0.217474	0	0.6	-1.25	0.41	0.0310257	-1.14	0.0285677	1	0.6	1	1	1	1	0	0	1	1	0	0	1	0	0	1	0	1	0	1	0	1	1	0	2	1	1	1
AL132780.4	ENSG00000279656	TEC	-0.38	0.32	1	-0.37	0.921298	0	1.1	-0.34	0.32	0.879498	-0.34	0.466981	0	1.1	-0.01	0.31	1	-0.01	0.987115	0	1.1	1	1	1	2	1	1	1	1	1	1	1	1	0	1	1	1	1	1	1	1	1	0	1	1	0	1
AL132800.1	ENSG00000258744	lncRNA	0.01	0.19	1	0.02	0.994153	0	2.8	-0.14	0.19	1	-0.13	0.681812	0	2.6	-0.2	0.19	0.965886	-0.19	0.562555	0	2.6	3	3	3	2	3	4	2	2	2	3	2	3	3	2	1	3	3	2	2	2	2	2	4	1	3	2
AL132989.1	ENSG00000258682	lncRNA	-0.43	0.31	1	-0.36	0.921298	0	1	-0.31	0.3	0.92149	-0.2	0.686543	0	1	-0.34	0.3	0.893624	-0.31	0.525871	0	1	1	0	1	1	1	1	1	1	1	2	1	1	0	1	0	0	1	2	1	1	1	1	1	0	1	1
AL133215.2	ENSG00000273162	lncRNA	0.57	0.49	1	0.24	0.950861	0	0.5	0.25	0.49	1	-0.04	0.96121	0	0.5	0.01	0.49	1	-0.29	0.724677	0	0.5	2	1	0	0	0	0	0	0	1	0	1	1	1	1	0	0	0	0	1	0	0	0	1	1	0	1
AL133216.2	ENSG00000276805	transcribed_unprocessed_pseudogene	0	0.18	1	0	0.999853	0	4	-0.42	0.18	0.179346	-0.45	0.0769333	0	4	-0.01	0.18	1	-0.02	0.950046	0	4	7	5	4	5	5	5	2	3	2	4	2	5	2	4	3	2	3	2	3	3	3	2	7	4	5	3
AL133227.1	ENSG00000273828	lncRNA	-0.48	0.34	1	-0.43	0.921298	0	0.6	-0.59	0.34	0.444573	-0.54	0.226919	0	0.6	-0.53	0.34	0.604682	-0.48	0.287551	0	0.6	1	0	0	0	1	0	1	1	1	1	1	1	0	0	0	0	1	1	0	0	0	1	1	1	1	0
AL133243.2	ENSG00000276334	lncRNA	-0.25	0.22	1	-0.22	0.931065	0	1.6	0.05	0.22	1	0.02	0.956003	0	1.6	-0.24	0.22	0.94289	-0.2	0.575892	0	1.6	3	2	2	1	2	2	0	1	2	2	1	1	3	2	2	2	2	0	1	1	2	1	2	3	1	2
AL133243.3	ENSG00000276517	lncRNA	-0.86	0.39	0.733837	-0.81	0.921298	0	0.6	-0.29	0.38	1	-0.3	0.594148	0	0.6	-0.23	0.38	1	-0.25	0.685241	0	0.6	1	1	0	1	1	0	0	1	1	1	0	0	0	1	0	0	1	1	1	0	0	0	1	0	0	0
AL133338.1	ENSG00000260000	lncRNA	0.18	0.27	1	0.17	0.947627	0	0.9	0.24	0.27	0.990131	0.26	0.52588	0	1	-0.08	0.27	1	-0.05	0.9226	0	0.9	1	1	1	1	1	1	1	1	0	1	1	2	1	1	1	1	1	1	1	0	1	1	1	2	1	0
AL133351.4	ENSG00000288612	lncRNA	-0.68	0.29	0.59984	-0.61	0.921298	0	1.5	-0.22	0.29	1	-0.25	0.564218	0	1.5	-0.3	0.29	0.941401	-0.36	0.384754	0	1.5	3	2	1	1	2	1	2	2	2	0	0	2	2	1	1	1	1	1	1	1	1	1	2	2	1	1
AL133367.1	ENSG00000260285	lncRNA	0.19	0.21	1	0.22	0.92734	0	2.5	-0.67	0.22	0.0297363	-0.66	0.0278253	1	2.3	-0.45	0.21	0.284316	-0.41	0.182287	0	2.3	3	4	2	2	3	2	2	3	1	2	1	2	2	2	1	1	1	1	0	1	1	1	7	1	3	2
AL133476.1	ENSG00000287287	lncRNA	0.11	0.22	1	0.09	0.964613	0	1.9	0.11	0.22	1	0.11	0.775323	0	2	0.07	0.22	1	0.04	0.922636	0	1.9	1	1	2	3	3	3	1	1	1	2	2	1	1	3	2	4	4	1	1	2	2	1	0	1	2	3
AL133517.1	ENSG00000232450	transcribed_processed_pseudogene	0.21	0.39	1	0.2	0.951144	0	0.4	0.73	0.38	0.344996	0.65	0.138998	0	0.5	0.16	0.39	1	0.04	0.957695	0	0.5	0	0	0	0	0	1	1	1	1	0	0	0	0	0	0	0	0	1	1	1	1	1	0	0	0	0
AL133520.1	ENSG00000273893	lncRNA	0.08	0.33	1	0.03	0.994721	0	0.5	0.42	0.32	0.710938	0.33	0.484203	0	0.7	0.44	0.32	0.707384	0.41	0.376318	0	0.6	0	0	1	1	1	1	1	0	1	0	0	1	1	1	1	1	1	0	1	0	0	1	0	0	0	0
AL135818.1	ENSG00000258875	lncRNA	0.54	0.46	1	0.36	0.941952	0	0.3	0.7	0.46	0.568131	0.51	0.424781	0	0.5	0.71	0.46	0.596508	0.44	0.529945	0	0.5	1	1	0	0	0	0	0	0	0	0	0	1	0	0	1	1	1	0	0	1	0	0	1	0	0	0
AL135905.1	ENSG00000266680	lncRNA	-0.17	0.19	1	-0.18	0.938649	0	2.5	-0.39	0.2	0.294004	-0.4	0.142882	0	2.5	-0.57	0.2	0.0503657	-0.54	0.039827	0	2.5	2	2	3	3	2	2	3	2	3	3	2	2	1	2	2	2	2	2	2	2	2	1	1	1	2	2
AL135905.2	ENSG00000285976	protein_coding	0.31	0.19	1	0.31	0.921298	0	4	0.26	0.19	0.701644	0.22	0.467766	0	3.6	0.26	0.19	0.741909	0.23	0.451351	0	3.8	1	2	6	4	3	5	2	3	4	3	3	2	4	4	3	4	4	4	4	3	4	4	4	1	5	4
AL135910.1	ENSG00000272848	lncRNA	0.1	0.28	1	0.13	0.959845	0	1.3	-0.31	0.28	0.861944	-0.34	0.413677	0	1.1	-0.43	0.28	0.624146	-0.38	0.365062	0	1.1	1	1	2	1	1	2	1	1	1	1	0	1	1	1	1	1	0	1	1	1	1	1	2	1	2	1
AL135925.1	ENSG00000272447	lncRNA	0.69	0.17	0.00423895	0.64	0.921298	0	3.8	0.3	0.18	0.442224	0.25	0.354526	0	2.9	-0.03	0.18	1	-0.06	0.86209	0	2.6	4	3	3	4	2	2	2	1	2	2	1	4	4	3	2	3	3	2	2	3	3	3	4	5	4	4
AL135999.1	ENSG00000258727	lncRNA	-0.15	0.37	1	-0.06	0.990033	0	0.6	-0.33	0.38	0.99622	-0.2	0.749566	0	0.6	0.06	0.37	1	0.1	0.888784	0	0.9	0	1	1	1	1	1	0	1	0	1	0	1	0	1	0	1	1	1	0	1	1	0	1	0	1	0
AL136116.3	ENSG00000217648	processed_pseudogene	0.02	0.22	1	0	0.999595	0	1.2	-0.01	0.22	1	-0.04	0.933239	0	1.3	-0.32	0.22	0.678299	-0.34	0.29397	0	1.1	2	2	1	1	1	1	1	1	1	0	1	1	1	2	1	2	2	1	1	1	1	1	2	3	1	1
AL136129.1	ENSG00000286826	lncRNA	0.28	0.28	1	0.24	0.938267	0	1.1	-0.31	0.29	0.8826	-0.38	0.349018	0	0.9	-0.65	0.3	0.24104	-0.77	0.0457632	0	0.9	0	0	1	1	1	1	1	0	1	2	2	0	0	1	1	2	1	1	1	0	1	1	0	1	1	1
AL136169.1	ENSG00000286964	lncRNA	-0.07	0.23	1	-0.08	0.972154	0	1.3	-0.14	0.23	1	-0.14	0.73081	0	1.3	-0.07	0.23	1	-0.11	0.798187	0	1.3	1	1	1	1	1	1	2	2	1	2	1	0	1	0	1	1	1	1	2	2	1	2	1	1	1	1
AL136295.6	ENSG00000276698	lncRNA	0.29	0.29	1	0.2	0.945166	0	0.7	-0.16	0.3	1	-0.16	0.760727	0	0.7	-0.24	0.3	1	-0.25	0.624334	0	0.7	0	0	1	1	1	1	1	1	1	0	1	1	0	0	0	0	0	1	2	1	0	0	1	1	1	1
AL136295.7	ENSG00000278784	lncRNA	0.24	0.17	1	0.21	0.921298	0	2.2	0.35	0.17	0.3018	0.34	0.165147	0	2.5	0.16	0.17	1	0.16	0.611289	0	2	3	2	2	1	2	2	2	3	2	1	2	2	2	2	2	2	3	2	3	3	4	2	2	4	1	2
AL136366.1	ENSG00000225472	lncRNA	-0.17	0.36	1	-0.15	0.960145	0	0.7	0.09	0.35	1	-0.11	0.838592	0	0.7	-0.17	0.36	1	-0.23	0.68558	0	0.7	2	1	1	1	2	1	0	0	0	0	0	2	1	1	1	1	1	0	0	0	1	0	2	2	1	1
AL136981.2	ENSG00000275318	unprocessed_pseudogene	0.04	0.37	1	-0.05	0.99146	0	0.5	0.02	0.37	1	-0.03	0.964072	0	0.4	-0.35	0.37	1	-0.37	0.517844	0	0.3	0	0	0	0	1	0	0	0	1	1	0	1	0	0	0	0	0	1	1	1	0	0	0	0	1	1
AL136988.2	ENSG00000227006	lncRNA	0.08	0.46	1	0.01	0.998147	0	0.4	-0.36	0.47	1	-0.31	0.654975	0	0.4	-0.44	0.47	1	-0.52	0.43744	0	0.4	0	0	0	0	0	1	1	0	1	1	0	0	0	0	0	0	0	0	1	1	0	1	1	0	0	0
AL137002.2	ENSG00000283828	lncRNA	-0.21	0.34	1	-0.2	0.948755	0	1.2	-0.7	0.35	0.285474	-0.71	0.12115	0	1.2	-0.39	0.34	0.876187	-0.34	0.498968	0	1.2	1	1	2	1	1	1	1	1	1	1	2	1	1	1	1	1	0	0	1	1	1	0	2	0	1	1
AL137003.1	ENSG00000272341	lncRNA	-0.25	0.17	1	-0.23	0.921298	0	3.4	-0.55	0.18	0.0267185	-0.51	0.0316589	1	3.4	-0.33	0.17	0.373084	-0.3	0.231695	0	3.4	3	2	3	3	3	4	2	4	3	6	4	1	1	3	2	2	3	4	4	2	3	3	2	1	3	4
AL137009.1	ENSG00000253194	lncRNA	0.24	0.5	1	0.26	0.950861	0	0.4	0.44	0.49	0.994369	0.31	0.651878	0	0.5	0.66	0.49	0.74089	0.67	0.24302	0	0.5	0	0	0	0	1	1	0	0	1	0	0	0	0	0	0	1	1	1	1	1	0	0	0	0	0	0
AL137060.3	ENSG00000274270	lncRNA	0.32	0.39	1	0.26	0.941968	0	0.6	0.1	0.39	1	-0.02	0.977674	0	0.5	-0.46	0.4	0.877963	-0.43	0.473207	0	0.4	1	0	0	0	0	1	1	0	0	0	1	1	1	1	0	0	0	0	1	1	0	0	1	1	0	1
AL137127.1	ENSG00000272084	lncRNA	0.49	0.26	1	0.49	0.921298	0	1.3	0.37	0.27	0.669719	0.32	0.424098	0	1.2	0.07	0.27	1	0.14	0.782465	0	1.1	0	1	0	0	1	1	2	1	2	1	1	1	0	1	1	1	2	2	1	2	1	1	0	1	1	1
AL137186.2	ENSG00000232807	lncRNA	0.01	0.16	1	-0.01	0.997144	0	3.3	-0.24	0.16	0.609924	-0.24	0.324208	0	3.3	-0.43	0.17	0.0964277	-0.46	0.0417165	0	3.3	2	3	3	2	2	3	5	5	3	4	4	2	2	2	2	2	2	4	3	4	3	4	2	4	3	3
AL137782.1	ENSG00000261553	lncRNA	-0.04	0.43	1	-0.04	0.994153	0	0.4	-0.84	0.45	0.38169	-0.64	0.229465	0	0.4	-0.56	0.44	0.801258	-0.49	0.38236	0	0.4	1	0	0	0	0	0	0	0	1	1	1	0	0	0	0	0	0	0	0	0	0	1	1	0	0	0
AL138479.2	ENSG00000287156	lncRNA	0.13	0.37	1	0.29	0.941694	0	0.7	-0.08	0.37	1	0.06	0.932715	0	0.6	-0.01	0.37	1	0.12	0.851716	0	0.5	1	1	1	0	0	0	0	0	0	0	1	2	1	1	0	0	0	1	0	0	1	1	3	1	1	0
AL138724.1	ENSG00000272269	lncRNA	0.17	0.3	1	0.15	0.956461	0	0.9	0.08	0.31	1	0.04	0.943258	0	0.9	-0.59	0.32	0.400615	-0.61	0.170053	0	0.8	0	1	1	1	1	1	1	0	1	1	1	1	1	0	1	1	1	1	1	1	1	1	0	1	1	1
AL138756.1	ENSG00000259953	lncRNA	0.1	0.18	1	0.08	0.964071	0	3.4	-0.19	0.18	0.873587	-0.18	0.543706	0	2.9	-0.12	0.18	1	-0.13	0.684963	0	2.9	3	2	2	2	2	3	5	3	3	5	2	2	1	1	3	1	3	3	4	3	3	5	2	3	2	3
AL138762.1	ENSG00000272572	lncRNA	-0.16	0.33	1	-0.12	0.965173	0	1	-0.13	0.33	1	-0.15	0.773472	0	1	-0.66	0.34	0.336373	-0.65	0.142123	0	1	2	2	1	1	1	1	1	1	0	0	1	1	2	1	1	1	1	1	1	1	1	0	1	3	1	0
AL138828.1	ENSG00000237596	lncRNA	0.1	0.44	1	0.08	0.984308	0	0.3	0.05	0.44	1	0.09	0.908285	0	0.4	0.39	0.43	1	0.22	0.760991	0	0.3	0	0	0	1	1	1	0	0	0	0	0	0	0	1	1	1	1	0	0	0	0	0	0	0	1	0
AL138831.3	ENSG00000279926	TEC	0.17	0.41	1	0.17	0.961816	0	0.5	0.3	0.41	1	0.25	0.703017	0	0.4	0.28	0.4	1	0.17	0.81953	0	0.4	1	0	0	0	1	0	0	0	0	0	0	1	0	0	0	0	0	1	1	0	0	1	1	1	1	1
AL138976.2	ENSG00000259775	lncRNA	0.09	0.33	1	-0.08	0.979916	0	0.7	0.49	0.32	0.565388	0.32	0.488256	0	1.1	0.07	0.33	1	-0.05	0.939351	0	0.6	3	1	0	0	0	0	1	0	1	0	1	2	2	1	0	1	1	1	1	1	1	1	1	3	1	1
AL139011.1	ENSG00000228606	lncRNA	-0.3	0.43	1	-0.34	0.941694	0	0.6	-0.14	0.43	1	-0.21	0.755144	0	0.6	-0.3	0.43	1	-0.32	0.63036	0	0.6	0	0	1	1	1	0	1	0	1	1	1	0	0	1	1	1	0	0	1	1	1	0	1	0	0	1
AL139095.2	ENSG00000220472	processed_pseudogene	0.19	0.13	1	0.18	0.921298	0	7.5	-0.07	0.13	1	-0.07	0.775157	0	6.5	-0.2	0.13	0.640277	-0.2	0.327939	0	6.5	7	6	9	6	6	6	6	8	5	7	6	5	6	8	8	7	7	4	4	4	6	8	6	10	7	9
AL139100.1	ENSG00000217130	processed_pseudogene	-0.12	0.26	1	-0.11	0.964071	0	2.8	0.12	0.26	1	0.13	0.768	0	3.3	-0.06	0.26	1	-0.03	0.951841	0	2.8	6	3	5	4	4	3	1	1	0	1	3	3	6	4	6	5	4	1	2	2	1	2	3	6	4	5
AL139220.2	ENSG00000230615	lncRNA	-0.04	0.22	1	-0.12	0.954233	0	2.8	-0.11	0.22	1	-0.09	0.8272	0	2.9	-0.27	0.22	0.840341	-0.23	0.523916	0	2.8	2	2	2	2	3	2	3	4	4	4	3	2	2	2	2	2	2	4	4	3	4	5	2	5	2	3
AL139241.1	ENSG00000230928	lncRNA	0.1	0.51	1	0.03	0.996735	0	0.4	0.28	0.51	1	0.3	0.717859	0	0.5	1.03	0.5	0.294093	1.08	0.0562068	0	0.9	0	0	0	0	1	1	0	1	1	0	0	0	0	0	1	1	1	0	0	0	1	2	0	0	1	0
AL139243.1	ENSG00000287261	lncRNA	0.52	0.36	1	0.45	0.921298	0	0.6	0.36	0.36	0.924714	0.31	0.548026	0	0.5	0.12	0.36	1	0.08	0.907114	0	0.5	0	0	1	0	0	0	1	0	1	0	0	0	0	1	1	1	1	0	0	1	1	0	1	0	1	1
AL139260.1	ENSG00000228436	lncRNA	-0.07	0.19	1	-0.04	0.984668	0	4.5	-0.36	0.2	0.386918	-0.31	0.230103	0	4.5	-0.34	0.2	0.484675	-0.37	0.155044	0	4.5	13	9	4	5	5	7	1	1	2	1	1	8	11	3	4	6	5	0	1	2	1	1	7	14	4	5
AL139287.1	ENSG00000240731	lncRNA	-0.25	0.2	1	-0.2	0.937231	0	2.5	-0.28	0.2	0.656476	-0.25	0.432417	0	2.5	-0.12	0.2	1	-0.08	0.837528	0	2.5	3	2	2	3	2	2	3	3	2	3	2	2	1	1	1	1	2	3	2	2	3	3	2	1	1	1
AL139288.1	ENSG00000231563	lncRNA	0.36	0.43	1	0.26	0.947627	0	0.5	0.21	0.44	1	0.25	0.708224	0	0.4	-0.33	0.45	1	-0.3	0.702677	0	0.2	0	0	0	1	0	0	0	0	0	1	0	0	0	0	1	0	0	1	0	1	1	0	1	0	1	1
AL139339.1	ENSG00000234699	lncRNA	0.32	0.57	1	0.39	0.941694	0	0.4	0.31	0.57	1	0.24	0.773776	0	0.4	0.09	0.58	1	0	0.999116	0	0.3	1	1	0	0	0	0	0	0	0	0	0	1	2	0	0	0	0	0	1	0	0	0	1	1	0	0
AL139353.1	ENSG00000203546	protein_coding	-0.1	0.42	1	0.08	0.983843	0	0.7	-0.23	0.42	1	-0.24	0.725039	0	0.7	-0.79	0.43	0.412309	-0.64	0.301853	0	0.7	1	1	1	1	1	1	0	0	0	0	2	1	1	1	1	1	0	0	1	0	0	0	0	3	1	1
AL139353.2	ENSG00000250365	lncRNA	0.08	0.47	1	0.21	0.960145	0	0.5	-0.1	0.47	1	-0.09	0.926369	0	0.5	-0.07	0.47	1	-0.11	0.901357	0	0.5	0	0	1	0	0	1	1	1	1	1	0	0	0	0	0	0	1	1	1	0	1	0	0	0	0	1
AL139384.1	ENSG00000274922	lncRNA	0.14	0.27	1	0.11	0.961213	0	0.8	-0.32	0.28	0.811038	-0.37	0.332819	0	0.8	-0.29	0.28	0.948869	-0.34	0.39997	0	0.8	1	1	1	1	1	1	0	0	1	1	1	1	0	1	1	0	1	0	0	0	1	0	1	0	1	2
AL139384.2	ENSG00000277159	lncRNA	-0.53	0.47	1	-0.44	0.926306	0	0.4	0.06	0.45	1	0.03	0.965496	0	0.5	-0.63	0.47	0.736161	-0.45	0.474618	0	0.3	1	1	0	0	0	0	0	0	1	0	0	1	1	1	1	0	0	0	1	0	0	1	1	0	0	0
AL139385.1	ENSG00000275880	lncRNA	-0.37	0.3	1	-0.36	0.921298	0	0.7	0.32	0.29	0.837158	0.32	0.453809	0	1.1	0.3	0.29	0.957227	0.31	0.481918	0	0.9	0	1	1	1	1	1	0	0	0	1	2	1	1	1	1	1	1	1	2	1	1	1	1	0	1	1
AL139393.3	ENSG00000272841	lncRNA	0.07	0.23	1	0.08	0.973436	0	1.5	0.47	0.22	0.247587	0.47	0.122246	0	2.2	0.53	0.22	0.161499	0.53	0.0766722	0	2.3	2	1	2	2	1	1	1	2	1	2	1	4	3	2	2	2	2	2	1	1	3	2	2	1	2	1
AL139424.2	ENSG00000284642	lncRNA	-0.26	0.47	1	-0.1	0.981993	0	0.4	-0.13	0.47	1	0.04	0.966775	0	0.4	0.35	0.46	1	0.48	0.446874	0	0.3	0	0	0	0	1	0	0	0	1	0	0	0	0	0	1	0	1	1	1	0	0	0	0	0	0	1
AL157392.3	ENSG00000239665	lncRNA	-0.12	0.17	1	-0.11	0.950861	0	8.1	0.26	0.17	0.571823	0.28	0.269508	0	10.5	0.45	0.17	0.0864331	0.46	0.0503618	0	11.5	5	5	7	8	8	9	10	9	13	9	6	7	4	9	7	6	9	20	17	12	16	9	9	4	8	5
AL157756.1	ENSG00000254718	lncRNA	-0.1	0.31	1	-0.07	0.980559	0	0.8	-0.61	0.32	0.336143	-0.5	0.225157	0	0.8	-0.64	0.32	0.312789	-0.63	0.121953	0	0.8	1	0	1	1	1	1	1	1	1	0	1	0	0	0	0	0	1	1	0	1	0	1	0	1	1	0
AL157838.1	ENSG00000197670	lncRNA	-0.17	0.32	1	-0.14	0.96058	0	0.5	0.29	0.31	0.970384	0.28	0.523968	0	0.6	0.28	0.31	1	0.25	0.589557	0	0.5	0	0	0	0	1	0	1	1	1	1	0	0	0	0	0	0	1	2	1	1	1	1	0	0	0	0
AL157893.1	ENSG00000285257	unprocessed_pseudogene	-0.09	0.35	1	-0.01	0.998147	0	0.6	0.34	0.34	0.934429	0.43	0.360379	0	0.8	0.19	0.34	1	0.16	0.798944	0	0.7	1	0	1	0	0	0	1	1	1	0	1	0	0	0	1	0	0	2	2	1	2	1	1	0	1	0
AL157893.2	ENSG00000287077	lncRNA	0.04	0.27	1	-0.04	0.987977	0	0.6	-0.21	0.27	1	-0.2	0.632748	0	0.5	0.61	0.26	0.170583	0.58	0.053573	0	1	1	1	0	0	0	0	1	1	1	0	1	1	0	1	0	0	0	1	1	1	0	0	1	1	1	0
AL157932.1	ENSG00000231530	lncRNA	0.1	0.33	1	0.14	0.962556	0	0.4	0.22	0.33	1	0.23	0.659837	0	0.4	-0.2	0.34	1	-0.19	0.755126	0	0.4	0	0	0	1	0	1	0	1	0	1	0	0	0	0	0	1	0	0	1	1	1	0	1	0	0	0
AL157935.1	ENSG00000227218	lncRNA	-0.09	0.24	1	-0.09	0.971765	0	1.6	0.76	0.23	0.0181129	0.81	0.00603698	1	2.9	0.74	0.23	0.0232697	0.81	0.0056489	1	3.1	2	4	1	1	2	1	1	1	2	2	1	5	5	3	3	5	4	0	2	2	1	2	3	4	1	1
AL157935.2	ENSG00000257524	protein_coding	0.25	0.2	1	0.25	0.921298	0	1.6	0.09	0.2	1	0.1	0.792572	0	1.5	0.08	0.2	1	0.06	0.881968	0	1.5	1	2	1	1	1	1	2	1	2	1	1	3	1	1	1	1	1	1	2	1	2	3	1	2	1	1
AL158206.1	ENSG00000260912	lncRNA	0.04	0.11	1	0.03	0.979068	0	5.7	-0.03	0.11	1	-0.03	0.877012	0	5.6	-0.23	0.11	0.289732	-0.23	0.149319	0	5.6	3	4	4	6	5	5	8	8	6	5	8	4	4	5	3	5	4	6	8	7	6	8	3	5	5	5
AL158211.1	ENSG00000261671	lncRNA	0.31	0.4	1	0.34	0.94013	0	0.4	0.63	0.39	0.514217	0.52	0.324	0	0.5	0.47	0.39	0.834497	0.32	0.627873	0	0.2	1	0	0	0	0	0	0	0	1	0	0	1	1	0	0	0	0	0	0	1	1	1	1	2	0	0
AL158211.5	ENSG00000279631	TEC	-0.04	0.27	1	-0.03	0.994153	0	0.9	0.5	0.26	0.348445	0.45	0.20216	0	1.5	0.58	0.26	0.206937	0.58	0.0830496	0	1.4	1	2	1	1	1	1	0	1	1	1	0	2	2	1	1	2	2	1	2	1	1	1	1	0	1	0
AL158212.3	ENSG00000260917	lncRNA	-0.08	0.13	1	-0.08	0.951864	0	7.3	0	0.13	1	0	0.997094	0	7.5	0.08	0.13	1	0.08	0.764568	0	7.8	6	5	8	8	8	10	7	6	8	8	6	6	4	8	8	9	11	7	7	9	6	7	8	4	8	6
AL158212.5	ENSG00000285676	lncRNA	0.32	0.57	1	0.3	0.950861	0	0.3	0.55	0.57	0.946141	0.46	0.557608	0	0.2	0.42	0.57	1	0.38	0.673712	0	0.4	0	0	0	0	1	0	0	0	0	1	0	0	0	0	1	0	0	0	1	0	0	0	0	1	1	0
AL158801.5	ENSG00000279392	processed_pseudogene	-0.01	0.18	1	-0.02	0.994153	0	6	0.18	0.18	0.924714	0.18	0.542841	0	6.6	0	0.18	1	-0.01	0.992037	0	6	8	8	5	5	6	5	6	5	7	4	5	6	8	7	10	9	6	7	3	5	5	7	4	17	5	7
AL159169.2	ENSG00000272871	lncRNA	-0.26	0.4	1	-0.31	0.941747	0	0.6	-0.66	0.41	0.52761	-0.67	0.216147	0	0.6	-0.42	0.41	0.960002	-0.47	0.407153	0	0.6	0	0	1	1	1	0	1	1	0	1	1	0	0	0	0	0	0	0	1	0	1	0	0	0	0	0
AL160006.1	ENSG00000258634	lncRNA	0.09	0.12	1	0.09	0.94311	0	7.7	-0.07	0.12	1	-0.08	0.708035	0	7.3	-0.09	0.12	1	-0.09	0.684394	0	7.3	10	10	10	7	8	6	5	6	6	7	5	9	6	8	5	8	6	7	8	6	7	7	13	9	7	5
AL160272.1	ENSG00000284977	lncRNA	-0.05	0.51	1	0.02	0.997144	0	0.3	0.43	0.5	1	0.35	0.595536	0	0.4	1.05	0.48	0.246114	0.82	0.114167	0	0.5	1	1	0	0	0	0	0	0	0	0	0	1	1	1	0	0	0	0	1	0	0	0	0	2	0	0
AL161421.1	ENSG00000275202	lncRNA	-0.06	0.29	1	-0.05	0.984466	0	0.8	0.01	0.28	1	0.05	0.921104	0	0.8	-0.03	0.28	1	-0.03	0.965113	0	0.8	1	1	1	1	1	2	0	1	0	0	1	1	1	1	2	1	1	0	1	1	0	0	1	1	1	1
AL161669.2	ENSG00000270705	processed_pseudogene	0.09	0.44	1	0.15	0.965769	0	0.5	-0.34	0.45	1	-0.31	0.638175	0	0.5	-0.52	0.45	0.865398	-0.42	0.518127	0	0.5	0	0	1	1	1	1	0	1	0	0	1	0	0	1	0	1	1	0	1	0	0	1	0	0	1	1
AL161669.3	ENSG00000278071	lncRNA	-0.04	0.33	1	-0.05	0.984737	0	1	-1.02	0.35	0.039901	-0.94	0.0131538	1	0.9	-0.93	0.34	0.0778479	-0.89	0.0171548	0	0.9	0	0	1	1	1	1	1	1	1	1	2	0	0	1	1	1	1	1	1	0	0	0	0	0	1	1
AL161772.1	ENSG00000278291	lncRNA	0.52	0.35	1	0.42	0.921298	0	0.8	0.03	0.36	1	0.05	0.942523	0	0.6	0.28	0.35	1	0.25	0.683439	0	0.9	1	2	1	1	1	1	0	0	0	0	0	1	1	1	1	1	1	0	0	1	0	0	2	0	0	1
AL162151.2	ENSG00000234648	processed_pseudogene	-0.12	0.19	1	-0.13	0.947406	0	1.6	0.15	0.18	1	0.14	0.629192	0	1.7	-0.01	0.19	1	-0.02	0.961886	0	1.6	1	1	2	2	2	2	1	3	2	1	1	2	2	2	3	2	2	1	1	2	1	1	1	2	1	2
AL162231.2	ENSG00000230074	lncRNA	0.1	0.15	1	0.09	0.950861	0	9.5	-0.33	0.15	0.214305	-0.33	0.115286	0	8.8	-0.41	0.15	0.0651495	-0.42	0.0415716	0	8.8	11	6	7	9	12	10	8	10	6	9	9	7	6	7	8	10	9	6	7	7	7	5	6	11	7	10
AL162253.2	ENSG00000286162	lncRNA	-0.02	0.19	1	0	0.998347	0	2.2	0.02	0.19	1	0.01	0.987062	0	2.2	-0.53	0.2	0.087575	-0.54	0.0442111	0	2.2	5	3	2	2	2	2	1	1	1	3	2	4	4	2	2	2	2	2	2	1	1	2	4	5	2	2
AL162274.1	ENSG00000273521	lncRNA	0.31	0.39	1	0.12	0.972934	0	0.5	-0.09	0.4	1	-0.41	0.466087	0	0.5	-0.23	0.4	1	-0.44	0.445434	0	0.5	0	0	0	2	1	1	1	0	0	0	0	0	0	0	1	0	1	0	0	0	0	0	0	0	1	1
AL162311.3	ENSG00000258938	lncRNA	0.1	0.3	1	0.1	0.971476	0	1.1	-0.39	0.31	0.743117	-0.36	0.420949	0	1.1	-0.27	0.3	1	-0.32	0.502721	0	1.1	1	0	1	1	2	2	0	1	1	1	2	0	0	1	1	1	1	1	1	2	0	1	1	0	1	1
AL162377.1	ENSG00000231856	lncRNA	0.24	0.26	1	0.22	0.941694	0	1	-0.18	0.26	1	-0.16	0.712523	0	0.9	-0.24	0.26	1	-0.24	0.591219	0	0.9	1	1	1	1	1	0	1	1	1	1	1	1	1	1	1	1	1	1	1	1	0	0	1	2	1	1
AL162424.1	ENSG00000269970	lncRNA	0	0.37	1	-0.03	0.994153	0	0.5	-0.18	0.37	1	-0.26	0.626555	0	0.5	0.17	0.36	1	-0.14	0.825739	0	0.5	0	0	0	1	0	0	2	1	0	1	0	0	0	0	1	0	0	1	1	0	0	0	0	0	0	0
AL162458.1	ENSG00000285796	lncRNA	-0.09	0.11	1	-0.09	0.941968	0	11.2	-0.28	0.12	0.141798	-0.29	0.0783428	0	11.2	-0.28	0.12	0.146192	-0.28	0.0808304	0	11.2	19	10	9	9	12	9	11	11	12	12	9	12	6	9	7	8	9	10	10	9	9	11	13	9	9	10
AL162586.1	ENSG00000225032	lncRNA	-0.11	0.21	1	-0.08	0.965701	0	2.5	-0.55	0.21	0.10129	-0.52	0.0779298	0	2.5	-0.23	0.21	0.901059	-0.21	0.55162	0	2.5	2	2	1	3	2	2	4	3	3	3	2	3	1	1	1	1	1	2	2	2	3	2	4	2	2	1
AL162595.1	ENSG00000177788	lncRNA	-0.13	0.16	1	-0.12	0.944915	0	4.5	-0.27	0.16	0.45289	-0.27	0.241071	0	4.5	-0.31	0.16	0.37191	-0.31	0.179204	0	4.5	4	3	4	4	5	5	4	4	5	6	5	4	2	3	3	3	4	3	3	5	5	5	6	1	5	5
AL162713.2	ENSG00000287029	lncRNA	-0.43	0.4	1	-0.43	0.921298	0	0.8	-0.31	0.4	1	-0.48	0.224707	0	0.8	-0.23	0.39	1	-0.46	0.240947	0	0.8	0	0	0	0	0	0	2	2	2	1	2	0	0	0	0	0	0	0	1	2	1	1	0	0	0	0
AL162724.2	ENSG00000235204	lncRNA	0.28	0.44	1	0.2	0.960145	0	0.3	0.38	0.44	1	0.29	0.674503	0	0.3	0.41	0.44	1	0.37	0.584708	0	0.3	1	0	0	1	0	0	0	0	0	0	0	1	0	0	0	1	0	0	0	0	1	0	0	0	0	0
AL162731.1	ENSG00000275297	lncRNA	-0.19	0.31	1	-0.06	0.98285	0	0.8	-0.48	0.32	0.584083	-0.45	0.307148	0	0.8	-0.42	0.31	0.745344	-0.26	0.605051	0	0.8	1	0	1	1	1	1	0	1	1	1	1	0	0	1	0	0	1	1	1	1	1	0	0	0	0	0
AL163051.1	ENSG00000260806	lncRNA	-0.19	0.47	1	-0.17	0.967475	0	0.5	0.05	0.47	1	0.04	0.963983	0	0.5	-0.04	0.47	1	0.02	0.988699	0	0.5	0	1	0	0	1	1	1	1	0	0	1	1	0	1	0	0	0	1	0	0	1	0	0	0	0	0
AL163540.1	ENSG00000204790	unprocessed_pseudogene	0.25	0.39	1	0.24	0.947627	0	0.6	0.05	0.39	1	-0.06	0.937754	0	0.6	0.21	0.39	1	0.07	0.922853	0	0.7	0	1	1	1	1	1	0	0	1	1	0	0	1	0	0	1	1	0	1	1	1	1	0	0	1	0
AL353138.1	ENSG00000286811	lncRNA	-0.3	0.36	1	-0.25	0.941968	0	0.9	-0.84	0.37	0.176354	-0.78	0.0876992	0	0.9	-0.08	0.35	1	0.02	0.973938	0	0.9	0	1	1	1	1	1	0	0	2	2	1	0	1	0	0	0	0	1	1	1	0	1	0	0	0	0
AL353150.1	ENSG00000224945	lncRNA	0.17	0.15	1	0.16	0.928861	0	4.5	-0.02	0.15	1	-0.03	0.927794	0	4.2	-0.17	0.15	0.880678	-0.19	0.432059	0	4.2	2	3	3	4	4	3	5	7	3	5	7	2	3	3	5	5	4	3	4	4	4	7	2	5	4	4
AL353593.1	ENSG00000269934	lncRNA	-0.13	0.26	1	-0.14	0.957141	0	1.9	0.03	0.26	1	0.03	0.957235	0	1.9	0.03	0.26	1	-0.03	0.955784	0	1.9	1	1	2	2	2	2	3	2	2	3	1	1	2	2	1	2	2	2	4	3	1	0	1	1	2	2
AL353622.1	ENSG00000270605	lncRNA	0.21	0.39	1	-0.02	0.997144	0	0.8	-0.43	0.41	0.886481	-0.5	0.292841	0	0.6	-0.21	0.4	1	-0.46	0.35649	0	0.6	2	2	1	0	1	1	0	0	0	0	0	2	1	0	0	1	1	0	0	0	0	0	2	2	1	1
AL353625.1	ENSG00000213073	transcribed_processed_pseudogene	-0.24	0.26	1	-0.23	0.941694	0	2	-0.16	0.26	1	-0.15	0.742866	0	2	0.17	0.26	1	0.18	0.683812	0	2.5	2	2	2	3	3	3	1	2	2	1	1	1	1	2	2	2	3	2	3	3	1	1	2	1	2	2
AL353743.1	ENSG00000165121	transcribed_unprocessed_pseudogene	-0.29	0.25	1	-0.29	0.921298	0	2.3	-0.43	0.25	0.45497	-0.41	0.235667	0	2.3	-0.51	0.25	0.293476	-0.53	0.11688	0	2.3	2	3	2	2	1	2	3	3	1	3	3	1	1	1	2	2	1	2	3	3	2	1	2	1	3	2
AL353748.3	ENSG00000287769	lncRNA	0.03	0.22	1	0	0.999583	0	1.6	-0.38	0.22	0.454524	-0.4	0.194537	0	1.6	-0.13	0.22	1	-0.17	0.649029	0	1.6	2	2	2	2	3	2	1	0	1	1	2	2	0	1	1	1	2	1	1	2	1	1	2	1	2	2
AL353763.1	ENSG00000279456	TEC	-0.15	0.58	1	-0.03	0.996692	0	0.4	-0.43	0.59	1	-0.33	0.690771	0	0.4	0.38	0.57	1	0.37	0.615737	0	0.4	0	0	0	0	0	1	1	1	0	1	0	0	0	0	0	0	0	0	1	1	1	0	0	0	0	0
AL353763.2	ENSG00000280077	TEC	-0.04	0.11	1	-0.05	0.965701	0	5.5	-0.09	0.11	1	-0.1	0.606347	0	5.5	-0.3	0.12	0.0998331	-0.3	0.061571	0	5.5	6	5	6	5	8	7	4	6	5	5	4	4	4	7	6	6	6	5	5	4	6	5	3	4	6	7
AL353796.1	ENSG00000259994	lncRNA	0.09	0.21	1	0.06	0.97446	0	1.5	0.13	0.21	1	0.14	0.692559	0	1.6	0.13	0.21	1	0.16	0.651151	0	1.6	2	2	1	1	1	2	2	2	1	1	1	1	1	1	2	2	2	2	3	1	1	2	1	2	2	1
AL353804.1	ENSG00000228906	lncRNA	0.71	0.42	1	0.6	0.921298	0	0.5	0.01	0.44	1	0.02	0.98215	0	0.3	0.36	0.43	1	0.37	0.579309	0	0.3	0	0	0	0	0	0	0	0	1	1	0	0	0	0	0	0	0	1	0	1	1	0	1	0	0	1
AL353807.3	ENSG00000246203	unprocessed_pseudogene	-0.32	0.22	1	-0.35	0.921298	0	1.3	-0.13	0.21	1	-0.17	0.628788	0	1.3	0	0.21	1	-0.01	0.987163	0	1.3	0	1	1	2	1	1	2	1	2	1	2	1	1	1	1	1	1	1	2	1	1	1	0	1	1	1
AL353807.5	ENSG00000287839	lncRNA	0	0.12	1	-0.01	0.995819	0	12.6	0.47	0.12	0.00267333	0.45	0.00459095	1	16.7	0.48	0.12	0.00209149	0.47	0.00339433	1	17.1	19	16	16	16	14	10	14	11	8	8	7	23	18	18	22	20	15	14	11	13	15	15	13	26	13	20
AL354696.2	ENSG00000278390	lncRNA	0.22	0.39	1	0.13	0.971476	0	0.5	0.17	0.4	1	0.11	0.871471	0	0.6	-0.05	0.4	1	-0.02	0.980286	0	0.5	1	0	0	0	1	0	1	0	1	1	0	0	0	1	1	0	1	1	1	1	1	0	0	1	1	0
AL354714.2	ENSG00000213080	processed_pseudogene	-0.02	0.21	1	-0.02	0.99654	0	1.6	0.29	0.2	0.643622	0.26	0.403569	0	1.7	0.04	0.21	1	0.02	0.970792	0	1.6	4	2	1	1	1	2	1	2	1	1	1	2	2	2	3	2	2	1	1	1	1	2	2	3	2	2
AL354718.1	ENSG00000275160	processed_pseudogene	0.17	0.24	1	0.2	0.941694	0	1.7	0.13	0.24	1	0.15	0.701984	0	1.5	-0.18	0.24	1	-0.13	0.771646	0	1.5	0	0	1	1	1	2	2	3	2	2	2	0	0	2	1	2	1	2	1	3	2	2	0	0	2	1
AL354718.3	ENSG00000276832	transcribed_unprocessed_pseudogene	0.37	0.4	1	0.26	0.941968	0	0.5	-0.92	0.43	0.235819	-0.92	0.084904	0	0.5	-0.06	0.4	1	-0.06	0.938556	0	0.5	0	0	1	1	1	1	0	1	0	0	1	0	0	0	1	0	0	0	0	0	0	0	0	0	1	0
AL354740.1	ENSG00000225339	lncRNA	-1.26	0.43	0.14334	-1.29	0.921298	0	0.5	0.71	0.38	0.348843	0.62	0.186923	0	0.7	1.17	0.37	0.0233646	1.1	0.00501101	1	1	0	0	1	0	1	1	1	0	1	0	0	1	1	1	0	1	1	1	1	0	0	1	0	0	0	0
AL354751.1	ENSG00000234537	unprocessed_pseudogene	-0.03	0.46	1	-0.1	0.979916	0	0.5	0.15	0.45	1	-0.01	0.989055	0	0.5	0.26	0.45	1	0.11	0.889317	0	0.5	0	1	0	0	1	1	1	1	0	0	0	0	0	1	0	1	1	1	0	0	1	0	0	1	0	0
AL354798.1	ENSG00000273628	unprocessed_pseudogene	0.13	0.33	1	0.07	0.98285	0	1.1	0.17	0.33	1	0.11	0.860164	0	1	0.07	0.33	1	-0.02	0.97461	0	1	2	1	1	1	0	1	1	2	1	0	1	2	1	1	1	1	0	1	1	1	0	1	1	3	1	1
AL354836.1	ENSG00000226332	lncRNA	0.02	0.24	1	0.04	0.987285	0	1.2	0.05	0.24	1	0.07	0.879689	0	1.1	-0.03	0.24	1	-0.03	0.961308	0	1	1	1	1	1	1	1	1	1	1	1	1	2	1	0	1	1	1	2	1	1	1	1	1	1	1	1
AL354872.1	ENSG00000271992	lncRNA	-0.31	0.35	1	-0.25	0.941968	0	0.5	0.14	0.34	1	0.17	0.736008	0	0.5	-0.68	0.36	0.378892	-0.61	0.19557	0	0.5	1	0	1	1	0	0	1	1	0	0	0	1	0	1	1	0	0	1	0	0	1	1	0	0	0	1
AL354892.2	ENSG00000232640	lncRNA	0.17	0.38	1	0.18	0.955093	0	0.7	-0.09	0.38	1	-0.05	0.9391	0	0.5	-0.78	0.4	0.339834	-0.71	0.178122	0	0.5	1	0	0	1	0	0	1	1	1	0	0	1	1	1	0	0	0	1	1	1	0	0	1	1	1	1
AL354892.3	ENSG00000266896	lncRNA	0.06	0.33	1	0.05	0.990033	0	0.5	0.09	0.33	1	0.08	0.894121	0	0.5	-0.21	0.34	1	-0.21	0.721554	0	0.5	0	1	1	0	0	1	0	1	1	1	0	0	1	0	1	1	0	0	0	1	0	1	1	0	0	0
AL354919.2	ENSG00000254545	lncRNA	-1.08	0.77	1	-1.02	0.921298	0	0.4	0.62	0.73	1	0.54	0.530187	0	0.5	1.21	0.72	0.520668	0.95	0.181583	0	0.5	0	0	0	0	1	1	0	1	1	0	0	0	0	0	1	1	1	0	1	0	1	0	0	0	0	0
AL354920.1	ENSG00000254473	lncRNA	-0.18	0.17	1	-0.18	0.928405	0	2.7	-0.04	0.17	1	-0.05	0.874415	0	2.7	-0.21	0.17	0.806696	-0.23	0.379044	0	2.7	3	5	3	3	4	3	1	1	1	3	3	3	5	2	2	4	3	1	2	2	2	3	3	6	2	2
AL355001.2	ENSG00000275964	lncRNA	0.16	0.18	1	0.14	0.941968	0	3.4	-0.03	0.18	1	-0.05	0.886957	0	3	-0.21	0.18	0.880371	-0.22	0.445652	0	3	7	5	3	2	3	3	2	1	2	2	3	4	5	4	3	3	3	2	1	3	2	3	5	7	4	3
AL355032.1	ENSG00000241494	processed_pseudogene	0.11	0.12	1	0.1	0.941694	0	21.9	0.02	0.12	1	0.02	0.93799	0	20.5	-0.06	0.12	1	-0.07	0.776536	0	20.3	18	17	23	20	20	19	21	22	23	16	24	23	25	25	25	22	22	12	18	18	14	22	18	27	21	23
AL355304.1	ENSG00000232618	lncRNA	-0.24	0.35	1	-0.22	0.946013	0	0.9	-0.64	0.36	0.410427	-0.61	0.18469	0	0.9	-0.75	0.36	0.286465	-0.67	0.144311	0	0.9	0	0	1	1	2	2	1	1	1	1	0	0	0	0	1	1	1	0	1	1	0	1	1	0	1	1
AL355355.2	ENSG00000234175	processed_pseudogene	0.03	0.3	1	0.03	0.994153	0	0.7	-0.18	0.31	1	-0.18	0.728286	0	0.6	0.1	0.3	1	0.09	0.871946	0	0.8	0	1	1	1	1	0	0	1	0	1	1	0	0	1	1	0	1	1	1	0	0	1	1	0	1	1
AL355388.1	ENSG00000273002	lncRNA	-0.1	0.34	1	-0.09	0.975893	0	0.9	-0.38	0.34	0.849104	-0.37	0.466915	0	0.9	-0.32	0.34	1	-0.3	0.584575	0	0.9	1	1	0	1	1	0	1	1	1	1	0	1	0	1	1	1	1	1	1	1	1	1	1	1	1	1
AL355488.1	ENSG00000273373	lncRNA	-0.22	0.22	1	-0.26	0.921298	0	2.9	-0.3	0.22	0.696653	-0.3	0.35705	0	2.9	-0.29	0.22	0.786363	-0.32	0.346331	0	2.9	5	3	2	3	3	3	5	3	2	2	1	4	1	1	2	2	3	4	4	2	2	2	2	2	2	3
AL355512.1	ENSG00000273143	lncRNA	0.74	0.51	1	0.47	0.941694	0	0.2	1.72	0.49	0.00760683	1.55	0.00643384	1	0.5	2.02	0.48	0.000894848	1.9	0.000348056	1	0.8	0	0	0	0	0	0	0	0	0	0	1	0	0	0	0	1	1	1	0	1	1	1	0	2	0	0
AL355574.1	ENSG00000238058	lncRNA	-0.11	0.27	1	-0.14	0.957141	0	1.2	-0.03	0.27	1	-0.04	0.943208	0	1.2	-0.02	0.26	1	-0.03	0.962294	0	1.2	1	2	2	1	1	1	2	0	1	1	1	1	2	1	1	1	1	0	1	1	1	1	1	1	1	1
AL355607.2	ENSG00000260454	lncRNA	-0.37	0.52	1	-0.12	0.97446	0	0.8	0.51	0.51	0.921557	0.81	0.0724022	0	1.4	0.94	0.5	0.375716	0.77	0.0995864	0	1.3	0	1	2	0	4	2	0	0	0	0	0	1	1	5	2	3	3	0	0	0	0	0	0	0	2	1
AL355916.1	ENSG00000232774	lncRNA	-0.04	0.22	1	-0.09	0.964071	0	1.5	-0.08	0.22	1	-0.11	0.767049	0	1.5	-0.46	0.23	0.307445	-0.5	0.103593	0	1.5	0	0	1	3	1	1	1	3	1	3	2	0	0	2	3	1	1	2	2	1	2	2	0	0	2	3
AL355987.4	ENSG00000273066	lncRNA	0.06	0.37	1	0.06	0.988765	0	0.7	-0.37	0.38	0.937819	-0.36	0.504377	0	0.7	-0.76	0.38	0.331178	-0.66	0.198975	0	0.7	1	1	1	1	0	1	1	1	1	0	0	1	0	0	0	0	1	0	0	0	1	1	1	1	1	1
AL356019.2	ENSG00000258768	lncRNA	0.01	0.23	1	0.01	0.99747	0	1.5	-0.13	0.23	1	-0.14	0.719883	0	1.4	0.22	0.22	0.985896	0.2	0.597264	0	1.8	2	1	1	1	2	1	1	1	3	1	1	2	1	2	1	1	2	1	1	2	1	1	2	0	1	2
AL356056.2	ENSG00000231187	lncRNA	0.02	0.22	1	0.04	0.984788	0	3.5	-1.11	0.22	3.57687e-05	-1.12	0.00021185	1	3.4	-0.67	0.22	0.0322308	-0.69	0.015558	1	3.4	2	3	2	2	2	4	2	4	4	6	6	1	1	1	2	1	1	2	3	2	2	2	5	1	3	2
AL356124.1	ENSG00000226149	lncRNA	0.47	0.32	1	0.56	0.921298	0	1.1	0.49	0.32	0.57119	0.55	0.250559	0	1.2	0.42	0.32	0.79094	0.59	0.210291	0	1	1	1	1	0	1	1	1	1	1	1	0	2	2	1	0	1	1	1	1	1	2	1	1	3	0	1
AL356289.2	ENSG00000279096	TEC	-9.45	1.96	0.000209048	-3.14	0.921298	0	15.1	-6.72	1.93	0.00872977	-2.14	0.296218	0	15.1	-6.1	1.93	0.0238976	-3.09	0.121161	0	15.1	55	1	17	0	0	47	0	27	19	0	0	0	0	0	40	0	39	0	0	0	0	0	0	0	42	0
AL356481.1	ENSG00000228395	lncRNA	-0.11	0.23	1	-0.11	0.957141	0	1.4	-0.37	0.23	0.535017	-0.38	0.239329	0	1.4	-0.55	0.23	0.169289	-0.56	0.0689847	0	1.4	2	2	1	1	1	1	1	1	1	1	3	1	1	1	1	1	0	1	1	1	2	1	2	2	1	1
AL356488.3	ENSG00000273382	lncRNA	0.04	0.16	1	0.05	0.97446	0	2.5	-0.24	0.16	0.585239	-0.23	0.330361	0	2.5	-0.26	0.16	0.533691	-0.28	0.227104	0	2.5	2	2	2	2	2	2	3	3	3	3	3	2	1	1	1	2	1	2	3	3	2	3	3	3	2	1
AL356512.1	ENSG00000272195	lncRNA	0.02	0.38	1	-0.02	0.997144	0	0.5	-0.51	0.39	0.722623	-0.4	0.477418	0	0.5	-0.32	0.39	1	-0.34	0.581742	0	0.5	1	0	0	0	1	1	0	1	1	0	0	1	0	0	0	1	0	0	0	0	0	1	1	1	0	1
AL356534.1	ENSG00000286215	transcribed_processed_pseudogene	0.23	0.51	1	0.17	0.966394	0	0.6	0.34	0.51	1	0.12	0.880117	0	0.5	-0.37	0.52	1	-0.3	0.720563	0	0.5	0	0	1	1	1	1	0	0	1	0	0	1	1	1	0	1	1	0	0	0	0	0	0	1	1	1
AL356535.1	ENSG00000213087	processed_pseudogene	3.27	1.4	0.58948	0.83	0.921298	0	1.5	2.31	1.41	0.501116	0.69	0.508202	0	1.4	1.01	1.43	1	-1.28	0.320636	0	0.9	7	0	0	2	1	0	0	0	0	0	0	2	2	0	5	6	0	0	0	0	0	0	0	12	2	1
AL356776.2	ENSG00000286340	lncRNA	0.24	0.33	1	0.21	0.947627	0	0.5	0.2	0.34	1	0.21	0.699066	0	0.5	-0.02	0.34	1	0.03	0.96789	0	0.5	1	1	0	1	0	1	0	1	1	0	0	1	1	0	0	0	1	1	1	0	1	0	1	2	1	0
AL356968.2	ENSG00000235105	processed_pseudogene	-0.05	0.29	1	-0.04	0.991571	0	1	-0.04	0.29	1	-0.09	0.872355	0	1	0.04	0.29	1	0.04	0.944403	0	1	0	1	1	1	2	1	1	1	1	1	1	1	1	1	1	1	1	1	1	0	1	1	0	0	0	1
AL357054.4	ENSG00000272463	lncRNA	-0.2	0.39	1	-0.19	0.959596	0	0.5	-0.01	0.39	1	0.06	0.936367	0	0.5	0.35	0.38	1	0.27	0.662355	0	0.5	1	0	1	1	1	1	0	0	1	0	0	0	0	1	0	1	0	1	0	0	1	1	0	0	0	1
AL357079.1	ENSG00000237950	lncRNA	0.16	0.38	1	0.14	0.965701	0	0.2	0.16	0.38	1	0.13	0.842093	0	0.3	0.46	0.38	0.821303	0.44	0.394473	0	0.5	0	1	0	0	0	0	0	0	0	0	0	0	0	0	0	1	0	0	1	1	0	0	0	0	0	1
AL357146.1	ENSG00000236013	lncRNA	-0.86	0.53	1	-0.38	0.941968	0	0.5	-0.45	0.52	1	-0.01	0.989994	0	0.5	-0.75	0.53	0.689801	-0.46	0.563685	0	0.2	1	0	0	0	0	0	0	0	0	0	1	0	0	1	1	0	1	0	0	0	0	2	0	0	1	1
AL357874.3	ENSG00000288586	lncRNA	0.35	0.4	1	0.26	0.946479	0	0.7	-0.06	0.4	1	-0.19	0.780776	0	0.7	-0.11	0.4	1	-0.21	0.772669	0	0.7	0	1	1	1	1	1	0	1	1	1	0	0	1	1	1	0	0	1	1	1	0	0	1	0	1	0
AL358472.2	ENSG00000272654	lncRNA	-0.64	0.29	0.734195	-0.63	0.921298	0	1	-0.4	0.29	0.660731	-0.39	0.316118	0	1	-0.35	0.28	0.812433	-0.38	0.337606	0	1	2	0	1	1	1	0	2	1	1	1	1	1	1	1	0	1	1	1	1	2	0	1	1	0	1	0
AL358472.3	ENSG00000273026	lncRNA	-0.34	0.45	1	-0.25	0.950861	0	0.4	-0.1	0.45	1	-0.05	0.952925	0	0.5	-0.72	0.46	0.591504	-0.53	0.437656	0	0.4	1	0	1	0	0	0	0	1	0	0	1	0	1	1	0	1	0	0	0	1	1	0	0	1	0	1
AL358472.4	ENSG00000282386	lncRNA	0.4	0.34	1	0.42	0.921298	0	0.7	-0.01	0.35	1	0.04	0.950117	0	0.5	0.18	0.34	1	0.22	0.708048	0	0.5	1	1	1	0	1	1	0	1	0	0	0	1	0	1	1	0	1	0	0	0	1	0	1	1	1	1
AL359091.2	ENSG00000228510	processed_pseudogene	-0.03	0.56	1	-0.19	0.962831	0	0.4	-0.21	0.56	1	-0.52	0.462974	0	0.3	-0.73	0.57	0.789962	-0.74	0.286372	0	0.3	1	1	0	0	0	0	0	0	1	0	0	0	0	0	0	0	0	0	0	0	1	1	1	1	0	0
AL359091.3	ENSG00000272696	lncRNA	-0.22	0.36	1	-0.25	0.94311	0	0.5	-0.08	0.36	1	-0.18	0.75419	0	0.5	0.12	0.35	1	0.06	0.928508	0	0.6	1	1	1	1	0	0	1	0	0	0	0	1	1	0	0	0	0	0	1	0	0	1	1	1	1	1
AL359091.4	ENSG00000273186	lncRNA	0.08	0.21	1	0.06	0.97446	0	2.2	0.15	0.21	1	0.16	0.622989	0	2.4	-0.05	0.21	1	-0.03	0.942476	0	2.1	2	2	3	2	3	2	1	2	1	2	2	2	3	3	2	4	3	2	1	2	1	3	1	4	2	2
AL359182.1	ENSG00000226334	lncRNA	0.39	0.34	1	0.12	0.966491	0	1	-0.27	0.35	1	-0.36	0.471538	0	0.8	-0.01	0.34	1	-0.07	0.916534	0	0.9	1	0	2	1	2	2	0	0	0	0	1	0	0	1	1	1	1	1	0	0	1	0	1	1	2	1
AL359504.1	ENSG00000271576	lncRNA	-0.06	0.21	1	-0.04	0.985009	0	2.2	-0.44	0.21	0.268172	-0.43	0.14499	0	2.2	-0.61	0.21	0.0586023	-0.59	0.0373942	0	2.2	3	2	2	2	2	3	2	2	1	3	2	3	2	2	2	1	2	1	2	1	1	2	2	2	2	3
AL359510.2	ENSG00000280157	TEC	-0.15	0.39	1	-0.16	0.961213	0	0.4	-0.35	0.4	1	-0.45	0.397614	0	0.4	-0.32	0.4	1	-0.35	0.536866	0	0.4	1	1	0	0	1	0	0	0	0	0	1	0	1	0	0	0	0	0	0	0	0	0	1	1	1	0
AL359643.2	ENSG00000271978	lncRNA	-0.12	0.33	1	-0.12	0.969035	0	0.5	-0.48	0.34	0.648883	-0.5	0.30172	0	0.5	0.22	0.33	1	0.17	0.770151	0	0.8	1	0	1	1	1	1	0	1	0	0	0	0	0	0	0	1	0	0	1	0	0	0	1	1	1	0
AL359711.2	ENSG00000260273	lncRNA	0.09	0.51	1	-0.05	0.994153	0	0.4	0.49	0.5	0.935864	0.45	0.502265	0	0.4	0.23	0.5	1	0.23	0.780861	0	0.4	1	0	0	0	1	1	0	1	0	0	0	1	1	0	0	1	0	0	1	0	0	0	0	0	0	0
AL359715.1	ENSG00000233967	lncRNA	-0.13	0.26	1	-0.14	0.951906	0	1.3	-0.42	0.27	0.533085	-0.34	0.373578	0	1.3	-0.24	0.26	1	-0.24	0.578097	0	1.3	1	1	1	1	1	1	2	2	1	2	1	0	1	1	0	0	0	2	2	1	1	0	1	0	1	1
AL359764.2	ENSG00000287516	lncRNA	0.27	0.6	1	0.08	0.983768	0	0.7	1.24	0.57	0.226718	0.3	0.62875	0	0.8	0.91	0.58	0.586488	0.22	0.762377	0	0.7	5	2	0	0	0	1	0	0	0	0	0	4	2	0	0	1	1	0	0	0	0	1	3	5	0	0
AL359853.1	ENSG00000229407	lncRNA	-0.3	0.66	1	-0.17	0.97588	0	0.3	0.86	0.64	0.694126	0.75	0.285261	0	0.3	0.75	0.65	0.864563	0.98	0.124284	0	0.4	0	0	0	0	0	0	1	1	1	0	0	0	0	0	0	0	0	1	1	1	0	0	0	0	0	0
AL359878.1	ENSG00000205740	lncRNA	0.14	0.26	1	0.12	0.960145	0	1	-0.35	0.27	0.706635	-0.36	0.363069	0	0.9	0.15	0.26	1	0.14	0.766661	0	0.9	1	1	1	1	1	1	1	1	1	1	0	1	0	1	0	1	1	1	1	1	1	1	1	1	1	1
AL359921.2	ENSG00000273058	lncRNA	-0.18	0.44	1	-0.17	0.965701	0	0.3	-0.02	0.44	1	-0.09	0.911643	0	0.3	0.5	0.43	0.855705	0.43	0.477382	0	0.5	0	0	0	1	0	0	0	1	1	0	0	0	0	0	0	0	0	0	0	0	0	1	0	1	0	0
AL360178.1	ENSG00000286313	lncRNA	-0.11	0.26	1	-0.14	0.950861	0	0.8	-0.75	0.28	0.070075	-0.67	0.0451754	0	0.8	-0.57	0.27	0.25614	-0.52	0.132006	0	0.8	1	1	1	1	1	2	0	0	1	0	1	0	0	1	1	1	1	0	0	0	0	0	0	0	1	1
AL360181.2	ENSG00000235245	lncRNA	-0.18	0.44	1	-0.13	0.973157	0	0.8	-0.47	0.44	0.873497	-0.43	0.484772	0	0.8	-0.02	0.44	1	-0.03	0.975212	0	1	0	1	0	1	1	1	1	2	1	1	0	0	0	0	1	1	1	1	1	1	0	0	1	0	1	0
AL360181.3	ENSG00000254536	protein_coding	0.21	0.3	1	0.19	0.947627	0	0.8	0	0.3	1	0.03	0.954125	0	0.8	0.19	0.3	1	0.18	0.742311	0	0.9	0	1	0	1	1	1	1	1	1	1	1	0	1	1	1	1	1	2	1	1	0	0	0	0	1	1
AL360270.1	ENSG00000232811	lncRNA	0.54	0.43	1	0.6	0.921298	0	0.5	0.03	0.44	1	0.03	0.969566	0	0.3	-0.17	0.45	1	-0.23	0.770652	0	0.3	0	0	0	0	1	0	1	0	1	0	0	0	0	0	0	0	0	0	0	0	1	1	0	0	0	0
AL365181.3	ENSG00000272405	lncRNA	0.35	0.32	1	0.22	0.941968	0	1.2	-0.22	0.33	1	-0.09	0.873001	0	1.1	-0.44	0.33	0.757838	-0.46	0.31798	0	1.1	0	0	1	1	2	1	1	1	1	1	3	0	0	1	0	1	1	1	0	2	2	3	0	1	0	1
AL365203.2	ENSG00000273038	lncRNA	-0.08	0.12	1	-0.09	0.946013	0	19.8	0.19	0.12	0.540481	0.19	0.30602	0	22.5	0.24	0.12	0.347554	0.24	0.189964	0	23.5	5	9	14	22	22	20	29	28	26	18	25	7	9	23	32	26	28	29	23	32	18	21	6	8	13	24
AL365205.1	ENSG00000124593	protein_coding	0.15	0.26	1	0.17	0.948606	0	1.4	-0.12	0.26	1	-0.06	0.918248	0	1.2	0.14	0.26	1	0.21	0.627307	0	1.4	1	2	1	1	1	1	1	1	1	1	2	2	1	1	0	1	1	2	2	1	1	1	3	0	1	1
AL365295.1	ENSG00000237356	lncRNA	-0.17	0.44	1	-0.21	0.960145	0	0.2	0.08	0.43	1	0.23	0.743389	0	0.4	0.56	0.42	0.753802	0.62	0.25221	0	0.5	1	0	0	0	0	0	0	0	0	0	1	0	0	0	0	0	0	1	0	1	1	1	0	1	0	0
AL365330.1	ENSG00000272153	lncRNA	-0.03	0.27	1	0	0.999282	0	1	-0.33	0.27	0.783895	-0.32	0.422711	0	0.9	-0.08	0.27	1	-0.11	0.825673	0	0.9	0	1	1	1	1	1	1	1	1	1	1	1	0	1	1	1	0	1	2	0	1	1	1	0	1	1
AL390039.1	ENSG00000213569	processed_pseudogene	0.24	0.25	1	0.24	0.938267	0	1.2	0.14	0.25	1	0.14	0.75866	0	1	0.1	0.25	1	0.08	0.88085	0	1.1	1	1	1	1	1	1	2	1	1	1	0	1	1	1	1	1	1	1	1	1	1	1	1	2	1	1
AL390066.2	ENSG00000224950	lncRNA	-0.07	0.31	1	-0.13	0.964438	0	1.2	0.21	0.31	1	0.2	0.704871	0	1.3	0.44	0.31	0.694185	0.45	0.29544	0	1.5	0	1	1	1	1	1	1	2	3	1	1	2	0	1	1	1	1	1	2	3	1	1	1	1	1	1
AL390195.2	ENSG00000260948	lncRNA	-0.2	0.24	1	-0.23	0.934792	0	0.9	-0.23	0.24	0.963603	-0.17	0.656786	0	0.9	-0.23	0.24	0.998953	-0.24	0.505014	0	0.9	1	1	0	0	1	1	2	1	1	1	1	0	0	0	0	0	1	1	2	1	1	1	0	1	1	1
AL390198.2	ENSG00000250090	unprocessed_pseudogene	-0.17	0.4	1	-0.3	0.941968	0	1	-0.79	0.41	0.328361	-0.72	0.193216	0	1	-0.19	0.4	1	-0.17	0.80906	0	1	2	0	1	0	1	0	1	1	1	2	2	1	1	0	0	0	0	0	1	2	1	1	1	0	1	1
AL390719.1	ENSG00000217801	transcribed_unprocessed_pseudogene	-0.27	0.38	1	-0.14	0.965701	0	0.5	0.29	0.37	1	0.25	0.657562	0	0.5	0.55	0.36	0.630702	0.49	0.310122	0	0.9	0	1	1	1	1	1	1	0	0	0	0	0	0	0	1	2	1	0	1	1	0	0	0	0	1	1
AL390728.4	ENSG00000227671	transcribed_unprocessed_pseudogene	-0.12	0.13	1	-0.12	0.940619	0	10.2	0.13	0.13	0.944718	0.12	0.591382	0	10.7	0.2	0.13	0.60577	0.19	0.354735	0	11.3	4	7	10	8	10	10	11	18	15	12	7	7	6	8	9	11	11	17	11	13	15	10	7	4	8	7
AL390728.6	ENSG00000259865	lncRNA	0.1	0.14	1	0.09	0.950861	0	4.2	0.29	0.14	0.281697	0.27	0.17807	0	4.7	0.17	0.14	0.820514	0.18	0.439451	0	4.7	6	4	3	6	4	4	4	5	4	2	3	4	4	5	6	7	5	3	5	5	4	4	4	5	5	5
AL390879.1	ENSG00000234062	transcribed_unprocessed_pseudogene	-0.17	0.27	1	-0.16	0.950861	0	1	-0.19	0.27	1	-0.22	0.605446	0	1	-0.08	0.26	1	-0.1	0.834037	0	1	1	1	1	1	1	1	2	1	1	1	0	1	1	1	1	1	1	1	1	1	1	1	1	1	1	1
AL391121.1	ENSG00000272933	lncRNA	0.03	0.14	1	0.03	0.984586	0	26.5	0.28	0.14	0.310715	0.27	0.200855	0	30.5	0.35	0.14	0.142305	0.33	0.10518	0	31.3	5	11	38	29	38	33	31	31	30	25	20	19	14	36	27	27	34	35	39	37	30	37	16	6	35	26
AL391422.1	ENSG00000219992	processed_pseudogene	-0.01	0.43	1	0.22	0.948606	0	0.5	-0.77	0.45	0.461979	-0.6	0.297228	0	0.3	-0.83	0.45	0.409624	-0.74	0.199126	0	0.3	0	0	1	0	0	1	0	0	1	0	0	0	1	0	0	0	1	0	0	0	0	0	1	1	1	0
AL391422.4	ENSG00000270504	lncRNA	0.01	0.1	1	0.01	0.99654	0	21.6	-0.46	0.11	0.000372232	-0.46	0.000943886	1	21.5	-0.41	0.1	0.00197952	-0.41	0.00289517	1	21.5	31	26	26	23	26	25	13	16	10	17	23	23	15	22	18	20	20	8	12	10	10	12	39	21	26	21
AL391427.1	ENSG00000224251	lncRNA	0.01	0.48	1	-0.02	0.997144	0	0.4	0.36	0.48	1	0.3	0.661148	0	0.5	0.43	0.48	1	0.37	0.589987	0	0.5	0	1	0	0	0	0	1	1	1	0	0	1	1	1	1	0	0	1	0	0	1	0	0	2	0	0
AL391684.1	ENSG00000224934	lncRNA	-0.24	0.19	1	-0.24	0.921298	0	1.9	-0.36	0.19	0.362844	-0.37	0.159465	0	1.9	-0.23	0.19	0.841068	-0.22	0.452576	0	1.9	2	2	2	3	2	2	2	2	1	2	1	1	1	2	1	1	2	2	2	1	2	1	2	1	2	1
AL391832.2	ENSG00000238005	lncRNA	0.23	0.46	1	0.27	0.950861	0	0.3	0.64	0.45	0.637911	0.54	0.377691	0	0.5	0.43	0.45	1	0.43	0.528455	0	0.3	0	0	0	1	0	0	0	0	0	0	0	0	1	0	1	1	1	0	0	0	0	1	0	0	1	1
AL391834.2	ENSG00000273226	lncRNA	0.38	0.27	1	0.39	0.921298	0	0.9	0.38	0.27	0.672734	0.39	0.344424	0	0.9	0.73	0.27	0.0758714	0.72	0.0380803	0	1	1	1	0	1	1	1	1	1	0	0	1	1	2	1	0	1	1	1	1	1	1	0	1	1	1	0
AL391840.3	ENSG00000287811	lncRNA	0	0.41	1	-0.23	0.950861	0	0.4	0.07	0.41	1	0.1	0.888202	0	0.5	-0.09	0.41	1	-0.09	0.905815	0	0.4	0	0	0	0	0	0	1	0	1	0	0	0	0	0	0	0	0	1	2	1	0	1	1	0	0	1
AL391987.2	ENSG00000204805	protein_coding	-0.12	0.27	1	-0.16	0.948606	0	0.7	-0.49	0.28	0.433443	-0.52	0.147948	0	0.6	-0.27	0.28	0.995666	-0.33	0.398293	0	0.7	1	0	0	0	0	0	1	1	1	1	2	0	0	0	0	0	1	0	1	1	1	1	0	0	1	1
AL391988.1	ENSG00000277879	lncRNA	-0.46	0.26	1	-0.46	0.921298	0	0.9	0.11	0.25	1	0.11	0.793804	0	1.1	-0.01	0.25	1	-0.01	0.986018	0	0.9	0	1	1	1	2	1	1	1	0	1	1	1	1	1	2	1	1	1	1	1	1	1	1	1	1	1
AL441992.1	ENSG00000223478	lncRNA	0.29	0.26	1	0.3	0.922871	0	2.5	0.25	0.26	0.944027	0.23	0.601887	0	2.3	-0.01	0.26	1	-0.05	0.928053	0	2	3	3	1	1	1	1	3	2	2	1	4	3	4	2	2	2	2	2	1	3	2	2	2	10	1	2
AL442003.1	ENSG00000285803	lncRNA	-0.07	0.43	1	-0.01	0.998147	0	0.4	-0.39	0.44	0.999235	-0.35	0.607621	0	0.4	0.1	0.43	1	0.17	0.814504	0	0.4	0	0	0	0	1	1	0	0	1	1	0	0	0	0	0	0	0	0	1	1	1	0	0	0	0	0
AL442067.3	ENSG00000286416	lncRNA	0.15	0.38	1	0.18	0.956461	0	0.5	-0.35	0.39	0.981237	-0.37	0.524503	0	0.5	0.04	0.38	1	-0.01	0.994045	0	0.7	0	1	1	0	1	1	0	0	1	0	1	1	1	0	1	0	1	1	0	0	0	0	0	1	1	1
AL442125.1	ENSG00000276248	lncRNA	-0.2	0.18	1	-0.23	0.921298	0	2.6	-0.21	0.18	0.819441	-0.22	0.419244	0	2.6	-0.21	0.18	0.86872	-0.24	0.383471	0	2.6	1	1	2	4	3	4	2	2	4	4	2	1	1	2	2	3	4	2	3	2	1	4	1	1	3	3
AL442125.2	ENSG00000276916	lncRNA	0.2	0.5	1	0.26	0.950861	0	0.5	0.06	0.5	1	0.2	0.801416	0	0.4	-0.17	0.5	1	-0.1	0.912847	0	0.4	0	0	0	1	1	0	0	1	1	0	0	0	0	1	0	0	1	1	0	1	0	0	1	0	0	0
AL445183.2	ENSG00000235563	lncRNA	-0.4	0.43	1	-0.34	0.938267	0	1.5	-1.65	0.44	0.00362229	-1.46	0.00643384	1	1.5	-1.43	0.44	0.0173147	-1.37	0.00887919	1	1.5	3	1	1	1	1	1	1	1	1	2	3	0	0	1	0	0	0	0	1	1	1	2	2	0	3	1
AL445309.1	ENSG00000272320	lncRNA	-0.21	0.35	1	-0.12	0.972147	0	0.6	-0.26	0.35	1	-0.19	0.750936	0	0.6	0.73	0.33	0.227732	0.8	0.0376838	0	1.2	1	0	1	1	0	0	1	1	1	1	0	0	0	0	0	1	1	1	0	1	1	1	0	0	1	1
AL445363.3	ENSG00000279423	TEC	0.12	0.13	1	0.11	0.941968	0	25.9	0.12	0.13	0.981793	0.12	0.598901	0	26	-0.04	0.13	1	-0.05	0.861786	0	23.7	40	28	24	20	24	20	21	19	19	18	28	33	34	28	31	34	26	18	22	18	17	25	22	63	20	25
AL445524.1	ENSG00000233461	lncRNA	-0.16	0.18	1	-0.14	0.943328	0	2	0.13	0.18	1	0.15	0.595675	0	2.4	-0.22	0.18	0.84261	-0.19	0.537669	0	2	2	2	2	2	2	2	2	2	2	2	2	1	2	3	3	3	3	1	2	3	1	4	1	2	1	3
AL449106.1	ENSG00000273062	lncRNA	-0.17	0.41	1	0.01	0.997474	0	0.5	-0.46	0.42	0.856381	-0.07	0.919943	0	0.5	-0.61	0.42	0.668978	-0.54	0.317964	0	0.4	0	0	0	0	0	0	1	1	1	1	0	0	0	0	0	0	0	0	1	3	1	1	0	0	0	0
AL449212.1	ENSG00000244932	unprocessed_pseudogene	-0.4	0.27	1	-0.38	0.921298	0	1.5	-0.26	0.27	0.960429	-0.24	0.559608	0	1.5	-0.48	0.27	0.459784	-0.45	0.252143	0	1.5	1	1	2	1	2	2	2	2	2	2	0	1	0	1	1	1	1	2	2	2	2	1	2	0	2	1
AL450124.1	ENSG00000204556	unprocessed_pseudogene	0.08	0.19	1	0.08	0.962789	0	2	-0.45	0.2	0.205743	-0.42	0.12876	0	1.9	-0.33	0.2	0.517038	-0.28	0.333267	0	1.9	2	2	2	1	2	1	1	2	3	2	3	2	2	0	1	1	1	1	1	2	2	2	3	2	2	1
AL450326.1	ENSG00000230555	lncRNA	-0.09	0.18	1	-0.06	0.973157	0	2.4	-0.02	0.18	1	-0.02	0.952561	0	2.5	-0.09	0.18	1	-0.05	0.892852	0	2.3	2	1	3	2	2	2	3	2	3	2	2	2	2	2	2	2	3	1	4	3	3	3	2	1	2	1
AL450384.2	ENSG00000240291	lncRNA	-0.01	0.23	1	-0.01	0.997144	0	1	-0.32	0.23	0.674564	-0.32	0.330965	0	1	0.25	0.22	0.904197	0.19	0.582756	0	1	2	1	1	1	1	1	1	1	1	1	0	1	1	1	1	0	1	1	1	1	0	1	1	1	1	1
AL450405.1	ENSG00000230202	processed_pseudogene	0.17	0.11	1	0.16	0.921298	0	61.5	0.08	0.11	1	0.08	0.670398	0	58.1	-0.04	0.11	1	-0.04	0.855763	0	53.8	95	80	57	52	52	48	46	43	39	36	44	94	101	58	65	64	64	33	40	40	32	48	77	152	53	57
AL450998.2	ENSG00000237938	lncRNA	-0.29	0.31	1	-0.24	0.941968	0	0.7	0.02	0.3	1	0.02	0.974645	0	0.9	-0.16	0.3	1	-0.12	0.838563	0	0.7	0	1	1	1	1	0	0	1	1	1	1	1	1	0	1	1	1	1	1	1	1	1	1	0	1	1
AL451165.2	ENSG00000272288	lncRNA	-0.07	0.21	1	0	0.99923	0	3.1	-0.08	0.21	1	-0.06	0.892947	0	2.8	-0.42	0.21	0.349731	-0.39	0.217158	0	2.8	8	4	3	3	3	3	1	2	1	1	2	5	6	3	3	4	3	1	1	1	1	3	4	11	3	2
AL512329.2	ENSG00000272279	lncRNA	-0.36	0.34	1	-0.34	0.921298	0	0.7	-0.69	0.35	0.319891	-0.56	0.200855	0	0.7	-0.58	0.35	0.520668	-0.42	0.355764	0	0.7	1	0	1	0	1	0	1	1	1	1	1	1	0	0	0	0	0	0	0	1	1	1	0	0	0	0
AL512353.1	ENSG00000228192	lncRNA	-0.21	0.23	1	-0.2	0.941694	0	1.1	-0.41	0.24	0.429181	-0.4	0.22025	0	1	-0.24	0.23	0.95394	-0.23	0.531426	0	1	1	1	1	1	1	1	1	1	1	1	1	1	0	1	1	1	1	1	1	1	0	0	2	1	1	1
AL512408.1	ENSG00000260063	lncRNA	0.08	0.37	1	0.04	0.994153	0	0.6	0.26	0.37	1	0.28	0.615991	0	0.5	-0.22	0.37	1	-0.23	0.733079	0	0.5	1	0	0	1	1	0	1	0	1	0	1	0	0	1	0	1	0	1	1	2	0	0	0	1	1	1
AL512506.2	ENSG00000280060	TEC	-0.14	0.37	1	0.16	0.960145	0	0.5	0.43	0.36	0.776981	0.58	0.161984	0	0.5	0.4	0.36	0.898656	0.51	0.236017	0	0.5	0	0	0	0	0	0	1	1	0	1	1	0	0	0	0	0	0	1	1	1	1	2	0	0	0	0
AL512506.3	ENSG00000281883	protein_coding	0.79	0.57	1	0.34	0.941968	0	0.5	1.02	0.56	0.398998	0.24	0.754836	0	0.3	1.15	0.56	0.29115	0.55	0.387908	0	0.5	0	0	0	0	0	0	0	1	1	1	0	0	0	0	0	0	0	0	1	1	0	1	0	0	0	0
AL512625.1	ENSG00000170161	lncRNA	0.29	0.22	1	0.31	0.921298	0	1.9	-0.07	0.22	1	-0.08	0.853526	0	1.5	-0.08	0.22	1	-0.11	0.789394	0	1.5	1	1	1	1	1	1	2	2	1	1	3	1	1	1	2	1	2	2	2	2	1	2	1	1	2	1
AL512625.3	ENSG00000287168	lncRNA	-0.44	0.31	1	-0.43	0.921298	0	1	0.28	0.3	0.9734	0.25	0.552623	0	1.1	-0.33	0.31	0.935571	-0.36	0.432059	0	1	0	0	1	1	2	2	1	1	1	1	1	0	0	2	1	1	1	2	1	1	1	2	0	0	1	2
AL512770.1	ENSG00000228302	lncRNA	0.07	0.37	1	0.09	0.978564	0	0.5	-0.35	0.38	0.97755	-0.36	0.516805	0	0.3	-0.25	0.38	1	-0.26	0.679177	0	0.4	0	1	0	0	0	0	1	0	1	0	0	0	0	0	0	0	0	1	0	1	0	0	0	1	0	0
AL512791.2	ENSG00000275198	lncRNA	-0.18	0.28	1	-0.18	0.947627	0	0.9	-0.02	0.27	1	-0.03	0.953843	0	0.9	0.07	0.27	1	0.06	0.915068	0	0.9	1	1	1	1	1	1	1	0	1	1	1	1	1	1	1	1	0	1	1	1	1	1	1	1	1	1
AL513165.1	ENSG00000234160	lncRNA	0.22	0.2	1	0.19	0.938267	0	2.8	0.01	0.2	1	-0.02	0.955846	0	2.5	-0.04	0.2	1	-0.1	0.808258	0	2.5	4	2	2	3	2	2	3	2	3	2	2	3	1	2	3	3	3	2	3	3	2	2	3	4	2	2
AL513320.1	ENSG00000238260	lncRNA	-0.31	0.35	1	-0.19	0.951144	0	0.7	-0.25	0.35	1	-0.22	0.686224	0	0.7	-0.15	0.35	1	-0.13	0.835173	0	0.7	1	1	1	0	1	1	1	0	1	0	1	1	1	1	1	1	1	0	1	0	0	1	0	0	1	0
AL513327.1	ENSG00000225313	lncRNA	-0.01	0.26	1	-0.01	0.997275	0	2.1	0.21	0.26	1	0.2	0.63871	0	2.5	-0.03	0.26	1	-0.03	0.9634	0	2.2	0	2	2	3	3	3	3	3	2	1	1	2	1	2	2	2	2	4	3	4	3	3	3	1	2	3
AL513477.1	ENSG00000269896	transcribed_processed_pseudogene	0.09	0.18	1	0.09	0.960145	0	1.5	0.44	0.18	0.132934	0.44	0.068578	0	1.9	0.11	0.18	1	0.11	0.759524	0	1.5	1	1	2	1	2	2	2	2	1	1	1	2	1	2	2	1	2	2	2	3	2	2	2	1	2	1
[truncated: 14,949 more rows]
[truncated: 18 more columns]

## Sheet: STRING clusters - EGF only
#clustering method	cluster number	cluster color	hex color	gene count	primary description	secondary description	tertiary description	protein names
[truncated: 30 more rows]

[truncated: 5 more sheets: STRING clusters- EGF+AngII only, IPA - Upstream regulators, IPA - Upstream reg - categories, IPA - Down. - Canonical path., IPA - Down. - Mol. functions]
